# Supplementary material for: ﻿A new species of Saropogon Loew, 1847 (Diptera, Asilidae) from Arizona, with a review of the Nearctic species north of Mexico
Source: Zookeys. 2022 Nov 17;1130:1–63. doi: 10.3897/zookeys.1130.81874 (PMC9836739; doi:10.3897/zookeys.1130.81874)
Supplement: XML Treatment for Saropogon bryanti [file zookeys.1130.81874-treatment5.xml]

<!DOCTYPE tp:taxon-treatment
  PUBLIC "-//TaxonX//DTD Taxonomic Treatment Publishing DTD v0 20100105//EN" "tax-treatment-NSO.dtd">
<tp:taxon-treatment xmlns:tp="http://www.plazi.org/taxpub"><tp:treatment-meta><kwd-group><label>Taxon classification</label><kwd>
              <named-content content-type="kingdom">Animalia</named-content>
            </kwd><kwd>
              <named-content content-type="order">Diptera</named-content>
            </kwd><kwd>
              <named-content content-type="family">Asilidae</named-content>
            </kwd></kwd-group><mixed-citation publication-type="journal"><person-group><name><surname>Alberts</surname><given-names>Charlotte H. E.</given-names></name><name><surname>Fisher</surname><given-names>Eric M.</given-names></name></person-group><article-title>﻿A new species of <italic><tp:taxon-name><tp:taxon-name-part taxon-name-part-type="genus" reg="Saropogon">Saropogon</tp:taxon-name-part></tp:taxon-name></italic> Loew, 1847 (<tp:taxon-name><tp:taxon-name-part taxon-name-part-type="order">Diptera</tp:taxon-name-part></tp:taxon-name>, <tp:taxon-name><tp:taxon-name-part taxon-name-part-type="family">Asilidae</tp:taxon-name-part></tp:taxon-name>) from Arizona, with a review of the Nearctic species north of Mexico</article-title><source>Zookeys</source><day>17</day><month>11</month><year>2022</year><volume>1130</volume><fpage>1</fpage><lpage>63</lpage><pub-id pub-id-type="doi">10.3897/zookeys.1130.81874</pub-id></mixed-citation></tp:treatment-meta><tp:nomenclature><label>﻿</label><tp:taxon-name>
            <object-id xmlns:xlink="http://www.w3.org/1999/xlink" content-type="arpha" xlink:type="simple">0E6E2D7C-DDD1-5B7E-AFDB-052EE974795B</object-id>
            <tp:taxon-name-part taxon-name-part-type="genus" reg="Saropogon">Saropogon</tp:taxon-name-part>
            <tp:taxon-name-part taxon-name-part-type="species" reg="bryanti">bryanti</tp:taxon-name-part>
          </tp:taxon-name><tp:taxon-authority>Wilcox, 1966</tp:taxon-authority><xref ref-type="fig" rid="F5">Figs 5C, D</xref><xref ref-type="fig" rid="F9">, 9</xref><xref ref-type="fig" rid="F26">, 26</xref><xref ref-type="fig" rid="F33">, 33</xref><tp:nomenclature-citation-list><tp:nomenclature-citation><tp:taxon-name>
                <tp:taxon-name-part taxon-name-part-type="genus" reg="Saropogon">Saropogon</tp:taxon-name-part>
                <tp:taxon-name-part taxon-name-part-type="species" reg="bryanti">bryanti</tp:taxon-name-part>
              </tp:taxon-name><comment>Wilcox, 1966: 132.</comment></tp:nomenclature-citation></tp:nomenclature-citation-list></tp:nomenclature><tp:treatment-sec sec-type="References" id="SECID0EDDAK"><title>References.</title><p><xref ref-type="bibr" rid="B50">Wilcox 1966</xref>: 132 (key and original description); <xref ref-type="bibr" rid="B18">Fisher and Wilcox 1997</xref>: 4 (catalog).</p></tp:treatment-sec><tp:treatment-sec sec-type="diagnosis" id="SECID0ERDAK"><title>Diagnosis.</title><p>Femur in both sexes reddish with black dorsal stripe; male and female face and frons with golden pubescence; scutum yellowish with the broad central stripe and elongated sub-lateral spots with gray pubescence. Male wing covered in microtrichia, female wing with microtrichia especially around veins Body length 16–19 mm; wing length 16–18 mm. Flight time June – August.</p><fig id="F9" position="float" orientation="portrait"><object-id xmlns:xlink="http://www.w3.org/1999/xlink" content-type="doi" xlink:type="simple">10.3897/zookeys.1130.81874.figure9</object-id><object-id xmlns:xlink="http://www.w3.org/1999/xlink" content-type="arpha" xlink:type="simple">19AAD3AD-C27D-5BA1-A416-3EBEA5EE71D0</object-id><label>Figure 9.</label><caption><p><italic><tp:taxon-name><tp:taxon-name-part taxon-name-part-type="genus" reg="Saropogon">Saropogon</tp:taxon-name-part><tp:taxon-name-part taxon-name-part-type="species" reg="bryanti">bryanti</tp:taxon-name-part></tp:taxon-name></italic> Wilcox, 1966 Female (<ext-link xmlns:xlink="http://www.w3.org/1999/xlink" xlink:type="simple" ext-link-type="uri" xlink:href="https://mbd-db.osu.edu/hol/search_results?&amp;search_type=fast&amp;q=USNMENTUSNMENT01830074">USNMENT01830074</ext-link>): <bold>A</bold> dorsal view <bold>B</bold> lateral view <bold>C</bold> anterior view; Male (<ext-link xmlns:xlink="http://www.w3.org/1999/xlink" xlink:type="simple" ext-link-type="uri" xlink:href="https://mbd-db.osu.edu/hol/search_results?&amp;search_type=fast&amp;q=USNMENTUSNMENT01830073">USNMENT01830073</ext-link>): <bold>D</bold> anterior view <bold>E</bold> dorsal view <bold>F</bold> lateral view. Scale bars: 2 mm.</p></caption><graphic xmlns:xlink="http://www.w3.org/1999/xlink" xlink:href="zookeys-1130-001_article-81874__-g009.jpg" position="float" orientation="portrait" xlink:type="simple" id="oo_770852.jpg"><uri content-type="original_file" xlink:type="simple">https://binary.pensoft.net/fig/770852</uri></graphic></fig><p>Distinguishable from <italic><tp:taxon-name><tp:taxon-name-part taxon-name-part-type="genus" reg="Saropogon">Saropogon</tp:taxon-name-part><tp:taxon-name-part taxon-name-part-type="species" reg="hypomelas">hypomelas</tp:taxon-name-part></tp:taxon-name></italic> by the face and frons being with golden pubescence and the extent of the black on the femora.</p></tp:treatment-sec><tp:treatment-sec sec-type="distribution" id="SECID0ERFAK"><title>Distribution.</title><p>USA: Arizona, New Mexico, Texas; Mexico: Sonora.</p></tp:treatment-sec><tp:treatment-sec sec-type="type material" id="SECID0EWFAK"><title>Type material examined.</title><p>United States of America • 1 ♂, holotype; Arizona, Pima County, Baboquivari Canyon W. side Baboquivari Mts; <named-content xmlns:xlink="http://www.w3.org/1999/xlink" content-type="dwc:verbatimCoordinates" xlink:type="simple"><named-content content-type="geo-json" specific-use="{&#34;type&#34;:&#34;Point&#34;,&#34;coordinates&#34;:[-111.616667,31.783333]}" id="NCID0E6FAK" xlink:type="simple">31°47'N, 111°37'W</named-content></named-content>; 1124 m; 25–27 July 1952; H. B. Leech, J. W. Green; <abbrev xmlns:xlink="http://www.w3.org/1999/xlink" xlink:title="California Academy of Sciences Entomology Collection" id="ABBRID0EEGAK" xlink:type="simple">CASENT</abbrev>; Type no. 9278. • 1 ♀, allotype; same data as for holotype; <abbrev xmlns:xlink="http://www.w3.org/1999/xlink" xlink:title="California Academy of Sciences Entomology Collection" id="ABBRID0EIGAK" xlink:type="simple">CASENT</abbrev>; <ext-link xmlns:xlink="http://www.w3.org/1999/xlink" xlink:type="simple" ext-link-type="uri" xlink:href="http://www.antweb.org/specimen/CASENT8427216">CASENT8427216</ext-link> • 1 ♀, paratype; Arizona, Pima County, 8 mi. N. Tucson; <named-content xmlns:xlink="http://www.w3.org/1999/xlink" content-type="dwc:verbatimCoordinates" xlink:type="simple"><named-content content-type="geo-json" specific-use="{&#34;type&#34;:&#34;Point&#34;,&#34;coordinates&#34;:[-110.966667,32.316667]}" id="NCID0EUGAK" xlink:type="simple">32°19'N, 110°58'W</named-content></named-content>; 756 m; 11 June 1964; J. M. Davidson; <abbrev xmlns:xlink="http://www.w3.org/1999/xlink" xlink:title="Smithsonian National Museum of Natural History, Washington" id="ABBRID0EZGAK" xlink:type="simple">USNM</abbrev>; <ext-link xmlns:xlink="http://www.w3.org/1999/xlink" xlink:type="simple" ext-link-type="uri" xlink:href="https://mbd-db.osu.edu/hol/search_results?&amp;search_type=fast&amp;q=USNMENTUSNMENT01830074">USNMENT01830074</ext-link>.</p></tp:treatment-sec><tp:treatment-sec sec-type="material" id="SECID0ECHAK"><title>Arizona material examined.</title><p>United States of America • 1 ♂; Cochise County, 7 mi. N. Mescal; <named-content xmlns:xlink="http://www.w3.org/1999/xlink" content-type="dwc:verbatimCoordinates" xlink:type="simple"><named-content content-type="geo-json" specific-use="{&#34;type&#34;:&#34;Point&#34;,&#34;coordinates&#34;:[-110.433333,32.066667]}" id="NCID0ELHAK" xlink:type="simple">32°04'N, 110°26'W</named-content></named-content>; 1097 m; 24 July 1966; F. G. Werner family; <abbrev xmlns:xlink="http://www.w3.org/1999/xlink" xlink:title="The University of Arizona Insect Collection" id="ABBRID0EQHAK" xlink:type="simple">UAIC</abbrev> • 1 ♂; Cochise County, Portal; <named-content xmlns:xlink="http://www.w3.org/1999/xlink" content-type="dwc:verbatimCoordinates" xlink:type="simple"><named-content content-type="geo-json" specific-use="{&#34;type&#34;:&#34;Point&#34;,&#34;coordinates&#34;:[-109.133333,31.900000]}" id="NCID0EXHAK" xlink:type="simple">31°54'N, 109°8'W</named-content></named-content>; 1433 m; 02 June 1964; J. M. Davidson; <abbrev xmlns:xlink="http://www.w3.org/1999/xlink" xlink:title="Smithsonian National Museum of Natural History, Washington" id="ABBRID0E3HAK" xlink:type="simple">USNM</abbrev>; <ext-link xmlns:xlink="http://www.w3.org/1999/xlink" xlink:type="simple" ext-link-type="uri" xlink:href="https://mbd-db.osu.edu/hol/search_results?&amp;search_type=fast&amp;q=USNMENTUSNMENT01830117">USNMENT01830117</ext-link> • 1 ♀; Cochise County, San Pedro River, 2 mi. E. Benson; <named-content xmlns:xlink="http://www.w3.org/1999/xlink" content-type="dwc:verbatimCoordinates" xlink:type="simple"><named-content content-type="geo-json" specific-use="{&#34;type&#34;:&#34;Point&#34;,&#34;coordinates&#34;:[-110.266667,31.950000]}" id="NCID0EIIAK" xlink:type="simple">31°57'N, 110°16'W</named-content></named-content>; 1073 m; 30 June 1963; J. C. Bequaert, P. H. Johnson; <abbrev xmlns:xlink="http://www.w3.org/1999/xlink" xlink:title="The University of Arizona Insect Collection" id="ABBRID0ENIAK" xlink:type="simple">UAIC</abbrev> • 1 ?; Maricopa County, 3.2 mi. SE. of St. Johns, E. of Sierra Estrellas; <named-content xmlns:xlink="http://www.w3.org/1999/xlink" content-type="dwc:verbatimCoordinates" xlink:type="simple"><named-content content-type="geo-json" specific-use="{&#34;type&#34;:&#34;Point&#34;,&#34;coordinates&#34;:[-112.166667,33.283333]}" id="NCID0EUIAK" xlink:type="simple">33°17'N, 112°10'W</named-content></named-content>; 320 m; 07 July 1973; M. Kolner, J. Alcock; <abbrev xmlns:xlink="http://www.w3.org/1999/xlink" xlink:title="The Hasbrouck Insect Collection, Arizona State University" id="ABBRID0EZIAK" xlink:type="simple">ASUHIC</abbrev>; ASUHIC139498, ASUHIC139499, ASUHIC139400, ASUHIC139401, ASUHIC139402, ASUHIC139403 • 33 ?; same collection data as for preceding; 10 July 1973; O. Francke, M. Kolner; <abbrev xmlns:xlink="http://www.w3.org/1999/xlink" xlink:title="The Hasbrouck Insect Collection, Arizona State University" id="ABBRID0E4IAK" xlink:type="simple">ASUHIC</abbrev>; ASUHIC139404, ASUHIC139405, ASUHIC139406, ASUHIC139407, ASUHIC139408, ASUHIC139409, ASUHIC139410, ASUHIC139411, ASUHIC139412, ASUHIC139413, ASUHIC139414, ASUHIC139415, ASUHIC139416, ASUHIC139417, ASUHIC139418, ASUHIC139419, ASUHIC139420, ASUHIC139421, ASUHIC139422, ASUHIC139423, ASUHIC139424, ASUHIC139425, ASUHIC139426, ASUHIC139427, ASUHIC139428, ASUHIC139429, ASUHIC139430, ASUHIC139431, ASUHIC139432, ASUHIC139433, ASUHIC139434, ASUHIC139435, ASUHIC139436 •1 ♀; Maricopa County, 6 mi. N. of Scottsdale; <named-content xmlns:xlink="http://www.w3.org/1999/xlink" content-type="dwc:verbatimCoordinates" xlink:type="simple"><named-content content-type="geo-json" specific-use="{&#34;type&#34;:&#34;Point&#34;,&#34;coordinates&#34;:[-111.916667,33.533333]}" id="NCID0EEJAK" xlink:type="simple">33°32'N, 111°55'W</named-content></named-content>; 397 m; 07 September 1969; S. McCleve; <abbrev xmlns:xlink="http://www.w3.org/1999/xlink" xlink:title="The University of Arizona Insect Collection" id="ABBRID0EJJAK" xlink:type="simple">UAIC</abbrev> • 3 ?; same collection data as for preceding; 22 July 1973; M. Kolner; <abbrev xmlns:xlink="http://www.w3.org/1999/xlink" xlink:title="The Hasbrouck Insect Collection, Arizona State University" id="ABBRID0ENJAK" xlink:type="simple">ASUHIC</abbrev>; ASUHIC139437, ASUHIC139438, ASUHIC139439 • 2 ♂, 2 ♀; Maricopa County, 3.2 mi. SE. St. Johns, E. of Sierra Estrellas; <named-content xmlns:xlink="http://www.w3.org/1999/xlink" content-type="dwc:verbatimCoordinates" xlink:type="simple"><named-content content-type="geo-json" specific-use="{&#34;type&#34;:&#34;Point&#34;,&#34;coordinates&#34;:[-112.216667,33.266667]}" id="NCID0EUJAK" xlink:type="simple">33°16'N, 112°13'W</named-content></named-content>; 320 m; 10 July 1973; O. Francke, M. Kolner; <abbrev xmlns:xlink="http://www.w3.org/1999/xlink" xlink:title="California Academy of Sciences Entomology Collection" id="ABBRID0EZJAK" xlink:type="simple">CASENT</abbrev>; <ext-link xmlns:xlink="http://www.w3.org/1999/xlink" xlink:type="simple" ext-link-type="uri" xlink:href="http://www.antweb.org/specimen/CASENT8427206">CASENT8427206</ext-link>, <ext-link xmlns:xlink="http://www.w3.org/1999/xlink" xlink:type="simple" ext-link-type="uri" xlink:href="http://www.antweb.org/specimen/CASENT8427213">CASENT8427213</ext-link>, <ext-link xmlns:xlink="http://www.w3.org/1999/xlink" xlink:type="simple" ext-link-type="uri" xlink:href="http://www.antweb.org/specimen/CASENT8427214">CASENT8427214</ext-link>, <ext-link xmlns:xlink="http://www.w3.org/1999/xlink" xlink:type="simple" ext-link-type="uri" xlink:href="http://www.antweb.org/specimen/CASENT8427215">CASENT8427215</ext-link> • 1 ?; Maricopa County, Granite Reef Dam; <named-content xmlns:xlink="http://www.w3.org/1999/xlink" content-type="dwc:verbatimCoordinates" xlink:type="simple"><named-content content-type="geo-json" specific-use="{&#34;type&#34;:&#34;Point&#34;,&#34;coordinates&#34;:[-111.683333,33.500000]}" id="NCID0EUKAK" xlink:type="simple">33°30'N, 111°41'W</named-content></named-content>; 401 m; 29 August 1964; J. M. Davidson; <abbrev xmlns:xlink="http://www.w3.org/1999/xlink" xlink:title="Smithsonian National Museum of Natural History, Washington" id="ABBRID0EZKAK" xlink:type="simple">USNM</abbrev>; <ext-link xmlns:xlink="http://www.w3.org/1999/xlink" xlink:type="simple" ext-link-type="uri" xlink:href="https://mbd-db.osu.edu/hol/search_results?&amp;search_type=fast&amp;q=USNMENTUSNMENT01830106">USNMENT01830106</ext-link> • 1 ♂; Maricopa County; Sierra Mts.; <named-content xmlns:xlink="http://www.w3.org/1999/xlink" content-type="dwc:verbatimCoordinates" xlink:type="simple"><named-content content-type="geo-json" specific-use="{&#34;type&#34;:&#34;Point&#34;,&#34;coordinates&#34;:[-111.700000,33.566667]}" id="NCID0EFLAK" xlink:type="simple">33°34'N, 111°42'W</named-content></named-content>; 914–1219 m; 19 August 1924; A. A. Nichol; <abbrev xmlns:xlink="http://www.w3.org/1999/xlink" xlink:title="Smithsonian National Museum of Natural History, Washington" id="ABBRID0EKLAK" xlink:type="simple">USNM</abbrev>; <ext-link xmlns:xlink="http://www.w3.org/1999/xlink" xlink:type="simple" ext-link-type="uri" xlink:href="https://mbd-db.osu.edu/hol/search_results?&amp;search_type=fast&amp;q=USNMENTUSNMENT01199077">USNMENT01199077</ext-link> • 2 ♂; Pima County, 4mi. E. Sahuarita; <named-content xmlns:xlink="http://www.w3.org/1999/xlink" content-type="dwc:verbatimCoordinates" xlink:type="simple"><named-content content-type="geo-json" specific-use="{&#34;type&#34;:&#34;Point&#34;,&#34;coordinates&#34;:[-110.883333,31.950000]}" id="NCID0EWLAK" xlink:type="simple">31°57'N, 110°53'W</named-content></named-content>; 861 m; 10 July, 1968; F. Werner, J. Burger, J. LaFage; <abbrev xmlns:xlink="http://www.w3.org/1999/xlink" xlink:title="The University of Arizona Insect Collection" id="ABBRID0E2LAK" xlink:type="simple">UAIC</abbrev> • 1♀; Pima County 4 mi. SE. Sahuarita; <named-content xmlns:xlink="http://www.w3.org/1999/xlink" content-type="dwc:verbatimCoordinates" xlink:type="simple"><named-content content-type="geo-json" specific-use="{&#34;type&#34;:&#34;Point&#34;,&#34;coordinates&#34;:[-110.900000,31.900000]}" id="NCID0ECMAK" xlink:type="simple">31°54'N, 110°54'W</named-content></named-content>; 882 m; 17 July 1968; F. Werner, M. Noller; <abbrev xmlns:xlink="http://www.w3.org/1999/xlink" xlink:title="The University of Arizona Insect Collection" id="ABBRID0EHMAK" xlink:type="simple">UAIC</abbrev> • 1 ♂; Pima County, 12 mi. N. Sasabe; <named-content xmlns:xlink="http://www.w3.org/1999/xlink" content-type="dwc:verbatimCoordinates" xlink:type="simple"><named-content content-type="geo-json" specific-use="{&#34;type&#34;:&#34;Point&#34;,&#34;coordinates&#34;:[-111.966667,31.666667]}" id="NCID0EOMAK" xlink:type="simple">31°40'N, 111°58'W</named-content></named-content>; 1134 m; 27 July 1973; E. M. Fisher; <abbrev xmlns:xlink="http://www.w3.org/1999/xlink" xlink:title="Smithsonian National Museum of Natural History, Washington" id="ABBRID0ETMAK" xlink:type="simple">USNM</abbrev>; <ext-link xmlns:xlink="http://www.w3.org/1999/xlink" xlink:type="simple" ext-link-type="uri" xlink:href="https://mbd-db.osu.edu/hol/search_results?&amp;search_type=fast&amp;q=USNMENTUSNMENT01830118">USNMENT01830118</ext-link> • 1 ♀; Pima County, Santa Rita Experimenal Range Reserve; <named-content xmlns:xlink="http://www.w3.org/1999/xlink" content-type="dwc:verbatimCoordinates" xlink:type="simple"><named-content content-type="geo-json" specific-use="{&#34;type&#34;:&#34;Point&#34;,&#34;coordinates&#34;:[-110.850000,31.816667]}" id="NCID0E6MAK" xlink:type="simple">31°49'N, 110°51'W</named-content></named-content>; 1130 m; 21 July 1970; <abbrev xmlns:xlink="http://www.w3.org/1999/xlink" xlink:title="The University of Arizona Insect Collection" id="ABBRID0EENAK" xlink:type="simple">UAIC</abbrev> • 1 ♂; Pima County; 18 mi. W. Robles Jct.; <named-content xmlns:xlink="http://www.w3.org/1999/xlink" content-type="dwc:verbatimCoordinates" xlink:type="simple"><named-content content-type="geo-json" specific-use="{&#34;type&#34;:&#34;Point&#34;,&#34;coordinates&#34;:[-111.616667,32.066667]}" id="NCID0ELNAK" xlink:type="simple">32°4'N, 111°37'W</named-content></named-content>; 861 m; 30 August 1970; P. H. Sullivan; <abbrev xmlns:xlink="http://www.w3.org/1999/xlink" xlink:title="Smithsonian National Museum of Natural History, Washington" id="ABBRID0EQNAK" xlink:type="simple">USNM</abbrev>; <ext-link xmlns:xlink="http://www.w3.org/1999/xlink" xlink:type="simple" ext-link-type="uri" xlink:href="https://mbd-db.osu.edu/hol/search_results?&amp;search_type=fast&amp;q=USNMENTUSNMENT01830108">USNMENT01830108</ext-link> • 2 ♂, 1 ♀; Pima County, 12 mi. n. Sasabe; <named-content xmlns:xlink="http://www.w3.org/1999/xlink" content-type="dwc:verbatimCoordinates" xlink:type="simple"><named-content content-type="geo-json" specific-use="{&#34;type&#34;:&#34;Point&#34;,&#34;coordinates&#34;:[-111.533333,31.650000]}" id="NCID0E3NAK" xlink:type="simple">31°39'N, 111°32'W</named-content></named-content>; 1122 m; 27 July 1973; E. M. Fisher; <abbrev xmlns:xlink="http://www.w3.org/1999/xlink" xlink:title="Smithsonian National Museum of Natural History, Washington" id="ABBRID0EBOAK" xlink:type="simple">USNM</abbrev>; <ext-link xmlns:xlink="http://www.w3.org/1999/xlink" xlink:type="simple" ext-link-type="uri" xlink:href="https://mbd-db.osu.edu/hol/search_results?&amp;search_type=fast&amp;q=USNMENTUSNMENT01830105">USNMENT01830105</ext-link>, USMENT01830073; <abbrev xmlns:xlink="http://www.w3.org/1999/xlink" xlink:title="California Academy of Sciences Entomology Collection" id="ABBRID0EKOAK" xlink:type="simple">CASENT</abbrev>; <ext-link xmlns:xlink="http://www.w3.org/1999/xlink" xlink:type="simple" ext-link-type="uri" xlink:href="http://www.antweb.org/specimen/CASENT8427411">CASENT8427411</ext-link> • 1 ?; Pima County, Madera Canyon; <named-content xmlns:xlink="http://www.w3.org/1999/xlink" content-type="dwc:verbatimCoordinates" xlink:type="simple"><named-content content-type="geo-json" specific-use="{&#34;type&#34;:&#34;Point&#34;,&#34;coordinates&#34;:[-110.883333,31.733333]}" id="NCID0EWOAK" xlink:type="simple">31°44'N, 110°53'W</named-content></named-content>; 1354 m; 23 July 1966; J. M. Davidson, M. A. Cazier; <abbrev xmlns:xlink="http://www.w3.org/1999/xlink" xlink:title="The Hasbrouck Insect Collection, Arizona State University" id="ABBRID0E2OAK" xlink:type="simple">ASUHIC</abbrev>; ASUHIC0139493 • 1 ♂; Pima County, Range Res. 7 mi. N. Sahuarite; <named-content xmlns:xlink="http://www.w3.org/1999/xlink" content-type="dwc:verbatimCoordinates" xlink:type="simple"><named-content content-type="geo-json" specific-use="{&#34;type&#34;:&#34;Point&#34;,&#34;coordinates&#34;:[-110.966667,32.083333]}" id="NCID0ECPAK" xlink:type="simple">32°05'N, 110°58'W</named-content></named-content>; 785 m; 19 July 1979; F. Werner, Olson, Nygard; <abbrev xmlns:xlink="http://www.w3.org/1999/xlink" xlink:title="The University of Arizona Insect Collection" id="ABBRID0EHPAK" xlink:type="simple">UAIC</abbrev> • 1 ♂, 1 ♀; Pima County, Saguaro National Monument Cast.; <named-content xmlns:xlink="http://www.w3.org/1999/xlink" content-type="dwc:verbatimCoordinates" xlink:type="simple"><named-content content-type="geo-json" specific-use="{&#34;type&#34;:&#34;Point&#34;,&#34;coordinates&#34;:[-111.150000,32.283333]}" id="NCID0EOPAK" xlink:type="simple">32°17'N, 111°09'W</named-content></named-content>; 829 m; 23 July 1978; B. lipa; <abbrev xmlns:xlink="http://www.w3.org/1999/xlink" xlink:title="The University of Arizona Insect Collection" id="ABBRID0ETPAK" xlink:type="simple">UAIC</abbrev> • 1 ♂, 1 ♀; Pima County, Santa Catalina Mountains; <named-content xmlns:xlink="http://www.w3.org/1999/xlink" content-type="dwc:verbatimCoordinates" xlink:type="simple"><named-content content-type="geo-json" specific-use="{&#34;type&#34;:&#34;Point&#34;,&#34;coordinates&#34;:[-110.783333,32.433333]}" id="NCID0E1PAK" xlink:type="simple">32°26'N, 110°47'W</named-content></named-content>; 2776 m; 13 August 1940; E. C. Van Dyke; <abbrev xmlns:xlink="http://www.w3.org/1999/xlink" xlink:title="California Academy of Sciences Entomology Collection" id="ABBRID0E6PAK" xlink:type="simple">CASENT</abbrev>; <ext-link xmlns:xlink="http://www.w3.org/1999/xlink" xlink:type="simple" ext-link-type="uri" xlink:href="http://www.antweb.org/specimen/CASENT8427209">CASENT8427209</ext-link>, <ext-link xmlns:xlink="http://www.w3.org/1999/xlink" xlink:type="simple" ext-link-type="uri" xlink:href="http://www.antweb.org/specimen/CASENT8427210">CASENT8427210</ext-link> • 1 ?; Pima County; Santa Rita Range Reserve; <named-content xmlns:xlink="http://www.w3.org/1999/xlink" content-type="dwc:verbatimCoordinates" xlink:type="simple"><named-content content-type="geo-json" specific-use="{&#34;type&#34;:&#34;Point&#34;,&#34;coordinates&#34;:[-110.866667,31.716667]}" id="NCID0EQQAK" xlink:type="simple">31°43'N, 110°52'W</named-content></named-content>; 1797 m; 15 July 1970; M. Cazier, J. Bigelow, L. Welch; <abbrev xmlns:xlink="http://www.w3.org/1999/xlink" xlink:title="The Hasbrouck Insect Collection, Arizona State University" id="ABBRID0EVQAK" xlink:type="simple">ASUHIC</abbrev>; ASUHIC0139494 • 1 ?; same collection data as for preceding; M. Kolner, S. Szerlip; <abbrev xmlns:xlink="http://www.w3.org/1999/xlink" xlink:title="The Hasbrouck Insect Collection, Arizona State University" id="ABBRID0EZQAK" xlink:type="simple">ASUHIC</abbrev>; ASUCIC0139495 • 2 ♂, 3 ♀; same collection data as for preceding; <named-content xmlns:xlink="http://www.w3.org/1999/xlink" content-type="dwc:verbatimCoordinates" xlink:type="simple"><named-content content-type="geo-json" specific-use="{&#34;type&#34;:&#34;Point&#34;,&#34;coordinates&#34;:[-110.850000,31.816667]}" id="NCID0EARAK" xlink:type="simple">31°49'N, 110°51'W</named-content></named-content>; 1130 m; 06 July 1979; F. Werner, Olson, Nygard; <abbrev xmlns:xlink="http://www.w3.org/1999/xlink" xlink:title="The University of Arizona Insect Collection" id="ABBRID0EFRAK" xlink:type="simple">UAIC</abbrev>; • 1 ♂; Pima County, Tucson; <named-content xmlns:xlink="http://www.w3.org/1999/xlink" content-type="dwc:verbatimCoordinates" xlink:type="simple"><named-content content-type="geo-json" specific-use="{&#34;type&#34;:&#34;Point&#34;,&#34;coordinates&#34;:[-110.966667,32.216667]}" id="NCID0EMRAK" xlink:type="simple">32°13'N, 110°58'W</named-content></named-content>; 724 m; 14 July 1947; <abbrev xmlns:xlink="http://www.w3.org/1999/xlink" xlink:title="Smithsonian National Museum of Natural History, Washington" id="ABBRID0ERRAK" xlink:type="simple">USNM</abbrev>; <ext-link xmlns:xlink="http://www.w3.org/1999/xlink" xlink:type="simple" ext-link-type="uri" xlink:href="https://mbd-db.osu.edu/hol/search_results?&amp;search_type=fast&amp;q=USNMENTUSNMENT01199052">USNMENT01199052</ext-link> • 1 ♀; same collection data as for preceding; 18 July 1962; Wargo; <abbrev xmlns:xlink="http://www.w3.org/1999/xlink" xlink:title="The University of Arizona Insect Collection" id="ABBRID0E1RAK" xlink:type="simple">UAIC</abbrev> • 1 ?; Pinal County, 12 mi. N. of Redington; <named-content xmlns:xlink="http://www.w3.org/1999/xlink" content-type="dwc:verbatimCoordinates" xlink:type="simple"><named-content content-type="geo-json" specific-use="{&#34;type&#34;:&#34;Point&#34;,&#34;coordinates&#34;:[-110.483333,32.600000]}" id="NCID0EBSAK" xlink:type="simple">32°36'N, 110°29'W</named-content></named-content>; 950 m; 20 July 1966; J. M. Davidson, M. A. Cazier; <abbrev xmlns:xlink="http://www.w3.org/1999/xlink" xlink:title="The Hasbrouck Insect Collection, Arizona State University" id="ABBRID0EGSAK" xlink:type="simple">ASUHIC</abbrev>; ASUHIC0139492 • 1 ♂; Pinal County, Apache Junction; <named-content xmlns:xlink="http://www.w3.org/1999/xlink" content-type="dwc:verbatimCoordinates" xlink:type="simple"><named-content content-type="geo-json" specific-use="{&#34;type&#34;:&#34;Point&#34;,&#34;coordinates&#34;:[-111.566667,33.416667]}" id="NCID0ENSAK" xlink:type="simple">33°25'N, 111°34'W</named-content></named-content>; 512 m; 30 July 1929; <abbrev xmlns:xlink="http://www.w3.org/1999/xlink" xlink:title="The University of Arizona Insect Collection" id="ABBRID0ESSAK" xlink:type="simple">UAIC</abbrev> • 5 ♂, 2 ♀; Santa Cruz County, Santa Rita Mtns., Madera Canyon; <named-content xmlns:xlink="http://www.w3.org/1999/xlink" content-type="dwc:verbatimCoordinates" xlink:type="simple"><named-content content-type="geo-json" specific-use="{&#34;type&#34;:&#34;Point&#34;,&#34;coordinates&#34;:[-110.916667,31.783333]}" id="NCID0EZSAK" xlink:type="simple">31°47'N, 110°55'W</named-content></named-content>; 1049 m; 14–22 July 1971; D. G. Marqua, P. Sullivan; <abbrev xmlns:xlink="http://www.w3.org/1999/xlink" xlink:title="Smithsonian National Museum of Natural History, Washington" id="ABBRID0E5SAK" xlink:type="simple">USNM</abbrev>; USNMENT0183007, <ext-link xmlns:xlink="http://www.w3.org/1999/xlink" xlink:type="simple" ext-link-type="uri" xlink:href="https://mbd-db.osu.edu/hol/search_results?&amp;search_type=fast&amp;q=USNMENTUSNMENT01830110">USNMENT01830110</ext-link>, <ext-link xmlns:xlink="http://www.w3.org/1999/xlink" xlink:type="simple" ext-link-type="uri" xlink:href="https://mbd-db.osu.edu/hol/search_results?&amp;search_type=fast&amp;q=USNMENTUSNMENT01830111">USNMENT01830111</ext-link>, <ext-link xmlns:xlink="http://www.w3.org/1999/xlink" xlink:type="simple" ext-link-type="uri" xlink:href="https://mbd-db.osu.edu/hol/search_results?&amp;search_type=fast&amp;q=USNMENTUSNMENT01830112">USNMENT01830112</ext-link>, <ext-link xmlns:xlink="http://www.w3.org/1999/xlink" xlink:type="simple" ext-link-type="uri" xlink:href="https://mbd-db.osu.edu/hol/search_results?&amp;search_type=fast&amp;q=USNMENTUSNMENT01830113">USNMENT01830113</ext-link>, <ext-link xmlns:xlink="http://www.w3.org/1999/xlink" xlink:type="simple" ext-link-type="uri" xlink:href="https://mbd-db.osu.edu/hol/search_results?&amp;search_type=fast&amp;q=USNMENTUSNMENT01830114">USNMENT01830114</ext-link>, <ext-link xmlns:xlink="http://www.w3.org/1999/xlink" xlink:type="simple" ext-link-type="uri" xlink:href="https://mbd-db.osu.edu/hol/search_results?&amp;search_type=fast&amp;q=USNMENTUSNMENT01830115">USNMENT01830115</ext-link> • 1 ♂; same collection data as for preceding; 1503 m; 01 August 1960; S. L. Wood, J. B. Karren, H. Shurtleff; <abbrev xmlns:xlink="http://www.w3.org/1999/xlink" xlink:title="Brigham Young University" id="ABBRID0EAUAK" xlink:type="simple">BYU</abbrev>; BYUC215968 • 3 ♂, 5 ♀; same collection data as for preceding; 12 July 1973; D. G. Marqua; <abbrev xmlns:xlink="http://www.w3.org/1999/xlink" xlink:title="California Academy of Sciences Entomology Collection" id="ABBRID0EEUAK" xlink:type="simple">CASENT</abbrev>; <ext-link xmlns:xlink="http://www.w3.org/1999/xlink" xlink:type="simple" ext-link-type="uri" xlink:href="http://www.antweb.org/specimen/CASENT8427208">CASENT8427208</ext-link>; <abbrev xmlns:xlink="http://www.w3.org/1999/xlink" xlink:title="Smithsonian National Museum of Natural History, Washington" id="ABBRID0ENUAK" xlink:type="simple">USNM</abbrev>; <ext-link xmlns:xlink="http://www.w3.org/1999/xlink" xlink:type="simple" ext-link-type="uri" xlink:href="https://mbd-db.osu.edu/hol/search_results?&amp;search_type=fast&amp;q=USNMENTUSNMENT01830116">USNMENT01830116</ext-link>, <ext-link xmlns:xlink="http://www.w3.org/1999/xlink" xlink:type="simple" ext-link-type="uri" xlink:href="https://mbd-db.osu.edu/hol/search_results?&amp;search_type=fast&amp;q=USNMENTUSNMENT01830121">USNMENT01830121</ext-link>, <ext-link xmlns:xlink="http://www.w3.org/1999/xlink" xlink:type="simple" ext-link-type="uri" xlink:href="https://mbd-db.osu.edu/hol/search_results?&amp;search_type=fast&amp;q=USNMENTUSNMENT01830122">USNMENT01830122</ext-link>, <ext-link xmlns:xlink="http://www.w3.org/1999/xlink" xlink:type="simple" ext-link-type="uri" xlink:href="https://mbd-db.osu.edu/hol/search_results?&amp;search_type=fast&amp;q=USNMENTUSNMENT01830123">USNMENT01830123</ext-link>, <ext-link xmlns:xlink="http://www.w3.org/1999/xlink" xlink:type="simple" ext-link-type="uri" xlink:href="https://mbd-db.osu.edu/hol/search_results?&amp;search_type=fast&amp;q=USNMENTUSNMENT01830124">USNMENT01830124</ext-link>, <ext-link xmlns:xlink="http://www.w3.org/1999/xlink" xlink:type="simple" ext-link-type="uri" xlink:href="https://mbd-db.osu.edu/hol/search_results?&amp;search_type=fast&amp;q=USNMENTUSNMENT01830125">USNMENT01830125</ext-link>, <ext-link xmlns:xlink="http://www.w3.org/1999/xlink" xlink:type="simple" ext-link-type="uri" xlink:href="https://mbd-db.osu.edu/hol/search_results?&amp;search_type=fast&amp;q=USNMENTUSNMENT01830126">USNMENT01830126</ext-link> • 1 ♀; Yavapai County, Congress; <named-content xmlns:xlink="http://www.w3.org/1999/xlink" content-type="dwc:verbatimCoordinates" xlink:type="simple"><named-content content-type="geo-json" specific-use="{&#34;type&#34;:&#34;Point&#34;,&#34;coordinates&#34;:[-112.850000,34.150000]}" id="NCID0EXVAK" xlink:type="simple">34°9'N, 112°51'W</named-content></named-content>; 931 m; 20 July 1930; T. F. Winburn, R. H. Painter; <abbrev xmlns:xlink="http://www.w3.org/1999/xlink" xlink:title="California Academy of Sciences Entomology Collection" id="ABBRID0E3VAK" xlink:type="simple">CASENT</abbrev>; <ext-link xmlns:xlink="http://www.w3.org/1999/xlink" xlink:type="simple" ext-link-type="uri" xlink:href="http://www.antweb.org/specimen/CASENT8427207">CASENT8427207</ext-link>.</p></tp:treatment-sec><tp:treatment-sec sec-type="material" id="SECID0EFWAK"><title>Other material examined.</title><p>Suppl. material <xref ref-type="supplementary-material" rid="S1">1</xref>.</p></tp:treatment-sec><tp:treatment-sec sec-type="comments" id="SECID0EPWAK"><title>Comments.</title><p>One specimen we examined was from Iowa (<ext-link xmlns:xlink="http://www.w3.org/1999/xlink" xlink:type="simple" ext-link-type="uri" xlink:href="http://www.antweb.org/specimen/CASENT8427218">CASENT8427218</ext-link>, Suppl. material <xref ref-type="supplementary-material" rid="S1">1</xref>), though the species seems to be identified correctly, this is still an unusual occurrence and may be a mistake, so it is not included in the known distribution for this species. Photographs of the <italic><tp:taxon-name><tp:taxon-name-part taxon-name-part-type="genus" reg="Saropogon">Saropogon</tp:taxon-name-part><tp:taxon-name-part taxon-name-part-type="species" reg="bryanti">bryanti</tp:taxon-name-part></tp:taxon-name></italic> holotype can be found at: <ext-link xmlns:xlink="http://www.w3.org/1999/xlink" xlink:type="simple" ext-link-type="uri" xlink:href="https://monarch.calacademy.org/taxa/index.php?tid=679454">https://monarch.calacademy.org/taxa/index.php?tid=679454</ext-link>.</p></tp:treatment-sec><tp:treatment-sec><!--Section generated to contain objects referenced in tp:taxon-treatment.--><fig id="F5" position="float" orientation="portrait"><object-id xmlns:xlink="http://www.w3.org/1999/xlink" content-type="doi" xlink:type="simple">10.3897/zookeys.1130.81874.figure5</object-id><object-id xmlns:xlink="http://www.w3.org/1999/xlink" content-type="arpha" xlink:type="simple">CF78751A-05D3-5D50-B7D9-8BEC738191CF</object-id><label>Figure 5.</label><caption><p>Representative <italic><tp:taxon-name><tp:taxon-name-part taxon-name-part-type="genus" reg="Saropogon">Saropogon</tp:taxon-name-part></tp:taxon-name></italic> wings of <bold>A</bold><italic><tp:taxon-name><tp:taxon-name-part taxon-name-part-type="genus" reg="Saropogon">S.</tp:taxon-name-part><tp:taxon-name-part taxon-name-part-type="species" reg="abbreviatus">abbreviatus</tp:taxon-name-part></tp:taxon-name></italic> female <bold>B</bold><italic><tp:taxon-name><tp:taxon-name-part taxon-name-part-type="genus" reg="Saropogon">S.</tp:taxon-name-part><tp:taxon-name-part taxon-name-part-type="species" reg="abbreviatus">abbreviatus</tp:taxon-name-part></tp:taxon-name></italic> male <bold>C</bold><italic><tp:taxon-name><tp:taxon-name-part taxon-name-part-type="genus" reg="Saropogon">S.</tp:taxon-name-part><tp:taxon-name-part taxon-name-part-type="species" reg="bryanti">bryanti</tp:taxon-name-part></tp:taxon-name></italic> female <bold>D</bold><italic><tp:taxon-name><tp:taxon-name-part taxon-name-part-type="genus" reg="Saropogon">S.</tp:taxon-name-part><tp:taxon-name-part taxon-name-part-type="species" reg="bryanti">bryanti</tp:taxon-name-part></tp:taxon-name></italic> male <bold>E</bold><italic><tp:taxon-name><tp:taxon-name-part taxon-name-part-type="genus" reg="Saropogon">S.</tp:taxon-name-part><tp:taxon-name-part taxon-name-part-type="species" reg="combustus">combustus</tp:taxon-name-part></tp:taxon-name></italic> female <bold>F</bold><italic><tp:taxon-name><tp:taxon-name-part taxon-name-part-type="genus" reg="Saropogon">S.</tp:taxon-name-part><tp:taxon-name-part taxon-name-part-type="species" reg="combustus">combustus</tp:taxon-name-part></tp:taxon-name></italic> male <bold>G</bold><italic><tp:taxon-name><tp:taxon-name-part taxon-name-part-type="genus" reg="Saropogon">S.</tp:taxon-name-part><tp:taxon-name-part taxon-name-part-type="species" reg="dispar">dispar</tp:taxon-name-part></tp:taxon-name></italic> female <bold>H</bold><italic><tp:taxon-name><tp:taxon-name-part taxon-name-part-type="genus" reg="Saropogon">S.</tp:taxon-name-part><tp:taxon-name-part taxon-name-part-type="species" reg="dispar">dispar</tp:taxon-name-part></tp:taxon-name></italic> male <bold>I</bold><italic><tp:taxon-name><tp:taxon-name-part taxon-name-part-type="genus" reg="Saropogon">S.</tp:taxon-name-part><tp:taxon-name-part taxon-name-part-type="species" reg="hypomelas">hypomelas</tp:taxon-name-part></tp:taxon-name></italic> female <bold>J</bold><italic><tp:taxon-name><tp:taxon-name-part taxon-name-part-type="genus" reg="Saropogon">S.</tp:taxon-name-part><tp:taxon-name-part taxon-name-part-type="species" reg="hypomelas">hypomelas</tp:taxon-name-part></tp:taxon-name></italic> male <bold>K</bold><italic><tp:taxon-name><tp:taxon-name-part taxon-name-part-type="genus" reg="Saropogon">S.</tp:taxon-name-part><tp:taxon-name-part taxon-name-part-type="species" reg="luteus">luteus</tp:taxon-name-part></tp:taxon-name></italic> female <bold>L</bold><italic><tp:taxon-name><tp:taxon-name-part taxon-name-part-type="genus" reg="Saropogon">S.</tp:taxon-name-part><tp:taxon-name-part taxon-name-part-type="species" reg="luteus">luteus</tp:taxon-name-part></tp:taxon-name></italic> male <bold>M</bold><italic><tp:taxon-name><tp:taxon-name-part taxon-name-part-type="genus" reg="Saropogon">S.</tp:taxon-name-part><tp:taxon-name-part taxon-name-part-type="species" reg="purus">purus</tp:taxon-name-part></tp:taxon-name></italic> female <bold>N</bold><italic><tp:taxon-name><tp:taxon-name-part taxon-name-part-type="genus" reg="Saropogon">S.</tp:taxon-name-part><tp:taxon-name-part taxon-name-part-type="species" reg="purus">purus</tp:taxon-name-part></tp:taxon-name></italic> male, and <bold>O</bold><italic><tp:taxon-name><tp:taxon-name-part taxon-name-part-type="genus" reg="Saropogon">S.</tp:taxon-name-part><tp:taxon-name-part taxon-name-part-type="species" reg="senex">senex</tp:taxon-name-part></tp:taxon-name></italic> female <bold>P</bold><italic><tp:taxon-name><tp:taxon-name-part taxon-name-part-type="genus" reg="Saropogon">S.</tp:taxon-name-part><tp:taxon-name-part taxon-name-part-type="species" reg="senex">senex</tp:taxon-name-part></tp:taxon-name></italic> male. Scale bars: 2 mm.</p></caption><graphic xmlns:xlink="http://www.w3.org/1999/xlink" xlink:href="zookeys-1130-001_article-81874__-g005.jpg" position="float" orientation="portrait" xlink:type="simple" id="oo_770848.jpg"><uri content-type="original_file" xlink:type="simple">https://binary.pensoft.net/fig/770848</uri></graphic></fig><fig id="F26" position="float" orientation="portrait"><object-id xmlns:xlink="http://www.w3.org/1999/xlink" content-type="doi" xlink:type="simple">10.3897/zookeys.1130.81874.figure26</object-id><object-id xmlns:xlink="http://www.w3.org/1999/xlink" content-type="arpha" xlink:type="simple">21635FAD-D737-5EA7-8B28-F4B19EF84AD3</object-id><label>Figure 26.</label><caption><p>Focused map of the Arizona distribution of Nearctic <italic><tp:taxon-name><tp:taxon-name-part taxon-name-part-type="genus" reg="Saropogon">Saropogon</tp:taxon-name-part></tp:taxon-name></italic> (<tp:taxon-name><tp:taxon-name-part taxon-name-part-type="order">Diptera</tp:taxon-name-part></tp:taxon-name>: <tp:taxon-name><tp:taxon-name-part taxon-name-part-type="family">Asilidae</tp:taxon-name-part></tp:taxon-name>). Map created with SimpleMappr on January 25, 2022, and available at: <ext-link xmlns:xlink="http://www.w3.org/1999/xlink" xlink:type="simple" ext-link-type="uri" xlink:href="https://www.simplemappr.net/map/17143">https://www.simplemappr.net/map/17143</ext-link>.</p></caption><graphic xmlns:xlink="http://www.w3.org/1999/xlink" xlink:href="zookeys-1130-001_article-81874__-g026.jpg" position="float" orientation="portrait" xlink:type="simple" id="oo_770869.jpg"><uri content-type="original_file" xlink:type="simple">https://binary.pensoft.net/fig/770869</uri></graphic></fig><fig id="F33" position="float" orientation="portrait"><object-id xmlns:xlink="http://www.w3.org/1999/xlink" content-type="doi" xlink:type="simple">10.3897/zookeys.1130.81874.figure33</object-id><object-id xmlns:xlink="http://www.w3.org/1999/xlink" content-type="arpha" xlink:type="simple">9522624E-0512-5F8E-87AE-E743C895F898</object-id><label>Figure 33.</label><caption><p>Distribution of <italic><tp:taxon-name><tp:taxon-name-part taxon-name-part-type="genus" reg="Saropogon">Saropogon</tp:taxon-name-part></tp:taxon-name></italic> (<tp:taxon-name><tp:taxon-name-part taxon-name-part-type="order">Diptera</tp:taxon-name-part></tp:taxon-name>: <tp:taxon-name><tp:taxon-name-part taxon-name-part-type="family">Asilidae</tp:taxon-name-part></tp:taxon-name>) specimens studied for <italic><tp:taxon-name><tp:taxon-name-part taxon-name-part-type="genus" reg="Saropogon">S.</tp:taxon-name-part><tp:taxon-name-part taxon-name-part-type="species" reg="bryanti">bryanti</tp:taxon-name-part></tp:taxon-name></italic>, <italic><tp:taxon-name><tp:taxon-name-part taxon-name-part-type="genus" reg="Saropogon">S.</tp:taxon-name-part><tp:taxon-name-part taxon-name-part-type="species" reg="hypomelas">hypomelas</tp:taxon-name-part></tp:taxon-name></italic>, <italic><tp:taxon-name><tp:taxon-name-part taxon-name-part-type="genus" reg="Saropogon">S.</tp:taxon-name-part><tp:taxon-name-part taxon-name-part-type="species" reg="luteus">luteus</tp:taxon-name-part></tp:taxon-name></italic>, <italic><tp:taxon-name><tp:taxon-name-part taxon-name-part-type="genus" reg="Saropogon">S.</tp:taxon-name-part><tp:taxon-name-part taxon-name-part-type="species" reg="pritchardi">pritchardi</tp:taxon-name-part></tp:taxon-name></italic>, and <italic><tp:taxon-name><tp:taxon-name-part taxon-name-part-type="genus" reg="Saropogon">S.</tp:taxon-name-part><tp:taxon-name-part taxon-name-part-type="species" reg="purus">purus</tp:taxon-name-part></tp:taxon-name></italic>. Map created with SimpleMappr on July 25, 2022, and available at: <ext-link xmlns:xlink="http://www.w3.org/1999/xlink" xlink:type="simple" ext-link-type="uri" xlink:href="https://www.simplemappr.net/map/18318">https://www.simplemappr.net/map/18318</ext-link>.</p></caption><graphic xmlns:xlink="http://www.w3.org/1999/xlink" xlink:href="zookeys-1130-001_article-81874__-g033.jpg" position="float" orientation="portrait" xlink:type="simple" id="oo_770876.jpg"><uri content-type="original_file" xlink:type="simple">https://binary.pensoft.net/fig/770876</uri></graphic></fig><supplementary-material xmlns:xlink="http://www.w3.org/1999/xlink" id="S1" position="float" orientation="portrait" xlink:type="simple"><object-id content-type="doi" xlink:type="simple">10.3897/zookeys.1130.81874.suppl1</object-id><object-id content-type="arpha" xlink:type="simple">F33F6ACD-7468-5814-A2D8-7BC840DE2EF0</object-id><label>Supplementary material 1</label><caption><p>Locality information of all specimens examined</p></caption><statement content-type="dataType"><label>Data type</label><p>excel file</p></statement><statement content-type="notes"><label>Explanation note</label><p>Locality information of all specimens examined.</p></statement><media xlink:href="zookeys-1130-001_article-81874__-s001.xlsx" mimetype="application" mime-subtype="vnd.openxmlformats-officedocument.spreadsheetml.sheet" position="float" orientation="portrait" xlink:type="simple" id="oo_770878.xlsx"><uri content-type="original_file" xlink:type="simple">https://binary.pensoft.net/file/770878</uri></media><permissions><license xlink:type="simple"><license-p>This dataset is made available under the Open Database License (http://opendatacommons.org/licenses/odbl/1.0/). The Open Database License (ODbL) is a license agreement intended to allow users to freely share, modify, and use this Dataset while maintaining this same freedom for others, provided that the original source and author(s) are credited.</license-p></license></permissions><attrib specific-use="authors">Charlotte H. E. Alberts, Eric M. Fisher</attrib></supplementary-material></tp:treatment-sec><ref-list><ref id="B50"><mixed-citation xmlns:xlink="http://www.w3.org/1999/xlink" xlink:type="simple"><person-group><name name-style="western"><surname>Wilcox</surname><given-names>J</given-names></name></person-group> (<year>1966</year>) <article-title>New species and a key to the species of <italic><tp:taxon-name><tp:taxon-name-part taxon-name-part-type="genus">Saropogon</tp:taxon-name-part></tp:taxon-name></italic> Loew (<tp:taxon-name><tp:taxon-name-part taxon-name-part-type="order">Diptera</tp:taxon-name-part></tp:taxon-name>: <tp:taxon-name><tp:taxon-name-part taxon-name-part-type="family">Asilidae</tp:taxon-name-part></tp:taxon-name>).</article-title><source>The Pan-Pacific Entomologist</source><volume>42</volume>(<issue>2</issue>): <fpage>127</fpage>–<lpage>136</lpage>. <ext-link xlink:type="simple" ext-link-type="uri" xlink:href="https://www.biodiversitylibrary.org/page/53621647">https://www.biodiversitylibrary.org/page/53621647</ext-link></mixed-citation></ref><ref id="B18"><mixed-citation xmlns:xlink="http://www.w3.org/1999/xlink" xlink:type="simple"><person-group><name name-style="western"><surname>Fisher</surname><given-names>EM</given-names></name><name name-style="western"><surname>Wilcox</surname><given-names>J</given-names></name></person-group> (<year>1997</year>) Catalog of the robber flies (<tp:taxon-name><tp:taxon-name-part taxon-name-part-type="order">Diptera</tp:taxon-name-part></tp:taxon-name>: <tp:taxon-name><tp:taxon-name-part taxon-name-part-type="family">Asilidae</tp:taxon-name-part></tp:taxon-name>) of the Nearctic region. [distributed as unpublished document to <tp:taxon-name><tp:taxon-name-part taxon-name-part-type="family">Asilidae</tp:taxon-name-part></tp:taxon-name> workers, widely used in community; new version underway with Cunnings, R. – to be published]</mixed-citation></ref></ref-list></tp:taxon-treatment>
