# Supplementary material for: ﻿A new species of Saropogon Loew, 1847 (Diptera, Asilidae) from Arizona, with a review of the Nearctic species north of Mexico
Source: Zookeys. 2022 Nov 17;1130:1–63. doi: 10.3897/zookeys.1130.81874 (PMC9836739; doi:10.3897/zookeys.1130.81874)
Supplement: XML Treatment for Saropogon hyalinus [file zookeys.1130.81874-treatment10.xml]

<!DOCTYPE tp:taxon-treatment
  PUBLIC "-//TaxonX//DTD Taxonomic Treatment Publishing DTD v0 20100105//EN" "tax-treatment-NSO.dtd">
<tp:taxon-treatment xmlns:tp="http://www.plazi.org/taxpub"><tp:treatment-meta><kwd-group><label>Taxon classification</label><kwd>
              <named-content content-type="kingdom">Animalia</named-content>
            </kwd><kwd>
              <named-content content-type="order">Diptera</named-content>
            </kwd><kwd>
              <named-content content-type="family">Asilidae</named-content>
            </kwd></kwd-group><mixed-citation publication-type="journal"><person-group><name><surname>Alberts</surname><given-names>Charlotte H. E.</given-names></name><name><surname>Fisher</surname><given-names>Eric M.</given-names></name></person-group><article-title>﻿A new species of <italic><tp:taxon-name><tp:taxon-name-part taxon-name-part-type="genus" reg="Saropogon">Saropogon</tp:taxon-name-part></tp:taxon-name></italic> Loew, 1847 (<tp:taxon-name><tp:taxon-name-part taxon-name-part-type="order">Diptera</tp:taxon-name-part></tp:taxon-name>, <tp:taxon-name><tp:taxon-name-part taxon-name-part-type="family">Asilidae</tp:taxon-name-part></tp:taxon-name>) from Arizona, with a review of the Nearctic species north of Mexico</article-title><source>Zookeys</source><day>17</day><month>11</month><year>2022</year><volume>1130</volume><fpage>1</fpage><lpage>63</lpage><pub-id pub-id-type="doi">10.3897/zookeys.1130.81874</pub-id></mixed-citation></tp:treatment-meta><tp:nomenclature><label>﻿</label><tp:taxon-name>
            <object-id xmlns:xlink="http://www.w3.org/1999/xlink" content-type="arpha" xlink:type="simple">4D6BFA2E-0BD0-55C5-AF0B-B0131821AE33</object-id>
            <tp:taxon-name-part taxon-name-part-type="genus" reg="Saropogon">Saropogon</tp:taxon-name-part>
            <tp:taxon-name-part taxon-name-part-type="species" reg="hyalinus">hyalinus</tp:taxon-name-part>
          </tp:taxon-name><tp:taxon-authority>Coquillett, 1904</tp:taxon-authority><xref ref-type="fig" rid="F14">Figs 14</xref><xref ref-type="fig" rid="F26">, 26</xref><xref ref-type="fig" rid="F32">, 32</xref><tp:nomenclature-citation-list><tp:nomenclature-citation><tp:taxon-name>
                <tp:taxon-name-part taxon-name-part-type="genus" reg="Saropogon">Saropogon</tp:taxon-name-part>
                <tp:taxon-name-part taxon-name-part-type="species" reg="hyalinus">hyalinus</tp:taxon-name-part>
              </tp:taxon-name><comment>Coquillett, 1904: 185.</comment></tp:nomenclature-citation></tp:nomenclature-citation-list></tp:nomenclature><tp:treatment-sec sec-type="References" id="SECID0E1ACK"><title>References.</title><p><xref ref-type="bibr" rid="B3">Back 1909</xref>: 351 (key and short redescription); <xref ref-type="bibr" rid="B12">Curran 1930</xref>: 2 (key), 1931: 2 (key); <xref ref-type="bibr" rid="B38">Martin and Wilcox 1965</xref>: 383 (catalog); <xref ref-type="bibr" rid="B50">Wilcox 1966</xref>: 129 (key); <xref ref-type="bibr" rid="B18">Fisher and Wilcox 1997</xref>: 4 (catalog).</p><fig id="F14" position="float" orientation="portrait"><object-id xmlns:xlink="http://www.w3.org/1999/xlink" content-type="doi" xlink:type="simple">10.3897/zookeys.1130.81874.figure14</object-id><object-id xmlns:xlink="http://www.w3.org/1999/xlink" content-type="arpha" xlink:type="simple">E02B9C31-336D-50D8-BA6E-703D4AD74A06</object-id><label>Figure 14.</label><caption><p><italic><tp:taxon-name><tp:taxon-name-part taxon-name-part-type="genus" reg="Saropogon">Saropogon</tp:taxon-name-part><tp:taxon-name-part taxon-name-part-type="species" reg="hyalinus">hyalinus</tp:taxon-name-part></tp:taxon-name></italic> Coquillett, 1904 Female (<ext-link xmlns:xlink="http://www.w3.org/1999/xlink" xlink:type="simple" ext-link-type="uri" xlink:href="https://mbd-db.osu.edu/hol/search_results?&amp;search_type=fast&amp;q=USNMENTUSNMENT01830078">USNMENT01830078</ext-link>): <bold>A</bold> dorsal view <bold>B</bold> lateral view <bold>C</bold> anterior view; Male (UCBMEP0280500): <bold>D</bold> anterior view <bold>E</bold> dorsal view <bold>F</bold> lateral view. Scale bars: 2 mm.</p></caption><graphic xmlns:xlink="http://www.w3.org/1999/xlink" xlink:href="zookeys-1130-001_article-81874__-g014.jpg" position="float" orientation="portrait" xlink:type="simple" id="oo_770857.jpg"><uri content-type="original_file" xlink:type="simple">https://binary.pensoft.net/fig/770857</uri></graphic></fig></tp:treatment-sec><tp:treatment-sec sec-type="diagnosis" id="SECID0E4CCK"><title>Diagnosis.</title><p>This species is similar to <italic><tp:taxon-name><tp:taxon-name-part taxon-name-part-type="genus" reg="Saropogon">Saropogon</tp:taxon-name-part><tp:taxon-name-part taxon-name-part-type="species" reg="luteus">luteus</tp:taxon-name-part></tp:taxon-name></italic> except the wings are pure hyaline, and the scutum is densely with yellowish pubescence, with gray pubescent median stripe and elongated sub-lateral spots, crossing the transverse suture. Body length 13–17 mm; wing length 9–11 mm. Flight time May – September.</p></tp:treatment-sec><tp:treatment-sec sec-type="distribution" id="SECID0EODCK"><title>Distribution.</title><p>USA: California, SimpleMappr: <ext-link xmlns:xlink="http://www.w3.org/1999/xlink" xlink:type="simple" ext-link-type="uri" xlink:href="https://www.simplemappr.net/map/16985">https://www.simplemappr.net/map/16985</ext-link>.</p></tp:treatment-sec><tp:treatment-sec sec-type="type material" id="SECID0EZDCK"><title>Type material examined.</title><p>United States of America • 1 ♀, holotype; California, Los Angeles County; <named-content xmlns:xlink="http://www.w3.org/1999/xlink" content-type="dwc:verbatimCoordinates" xlink:type="simple"><named-content content-type="geo-json" specific-use="{&#34;type&#34;:&#34;Point&#34;,&#34;coordinates&#34;:[-118.233333,34.050000]}" id="NCID0ECECK" xlink:type="simple">34°03'N, 118°14'W</named-content></named-content>; 97 m; Coquillett; <abbrev xmlns:xlink="http://www.w3.org/1999/xlink" xlink:title="Smithsonian National Museum of Natural History, Washington" id="ABBRID0EHECK" xlink:type="simple">USNM</abbrev>; <ext-link xmlns:xlink="http://www.w3.org/1999/xlink" xlink:type="simple" ext-link-type="uri" xlink:href="https://mbd-db.osu.edu/hol/search_results?&amp;search_type=fast&amp;q=USNMENTUSNMENT01199005">USNMENT01199005</ext-link>.</p></tp:treatment-sec><tp:treatment-sec sec-type="material" id="SECID0EQECK"><title>Other material examined.</title><p>Suppl. material <xref ref-type="supplementary-material" rid="S1">1</xref>.</p></tp:treatment-sec><tp:treatment-sec sec-type="comments" id="SECID0E1ECK"><title>Comments.</title><p>You can access photographs of the holotype here: <ext-link xmlns:xlink="http://www.w3.org/1999/xlink" xlink:type="simple" ext-link-type="uri" xlink:href="http://n2t.net/ark:/65665/308595f92-7180-42d6-a5ed-8be56e3423d4">http://n2t.net/ark:/65665/308595f92-7180-42d6-a5ed-8be56e3423d4</ext-link>.</p></tp:treatment-sec><tp:treatment-sec><!--Section generated to contain objects referenced in tp:taxon-treatment.--><fig id="F26" position="float" orientation="portrait"><object-id xmlns:xlink="http://www.w3.org/1999/xlink" content-type="doi" xlink:type="simple">10.3897/zookeys.1130.81874.figure26</object-id><object-id xmlns:xlink="http://www.w3.org/1999/xlink" content-type="arpha" xlink:type="simple">21635FAD-D737-5EA7-8B28-F4B19EF84AD3</object-id><label>Figure 26.</label><caption><p>Focused map of the Arizona distribution of Nearctic <italic><tp:taxon-name><tp:taxon-name-part taxon-name-part-type="genus" reg="Saropogon">Saropogon</tp:taxon-name-part></tp:taxon-name></italic> (<tp:taxon-name><tp:taxon-name-part taxon-name-part-type="order">Diptera</tp:taxon-name-part></tp:taxon-name>: <tp:taxon-name><tp:taxon-name-part taxon-name-part-type="family">Asilidae</tp:taxon-name-part></tp:taxon-name>). Map created with SimpleMappr on January 25, 2022, and available at: <ext-link xmlns:xlink="http://www.w3.org/1999/xlink" xlink:type="simple" ext-link-type="uri" xlink:href="https://www.simplemappr.net/map/17143">https://www.simplemappr.net/map/17143</ext-link>.</p></caption><graphic xmlns:xlink="http://www.w3.org/1999/xlink" xlink:href="zookeys-1130-001_article-81874__-g026.jpg" position="float" orientation="portrait" xlink:type="simple" id="oo_770869.jpg"><uri content-type="original_file" xlink:type="simple">https://binary.pensoft.net/fig/770869</uri></graphic></fig><fig id="F32" position="float" orientation="portrait"><object-id xmlns:xlink="http://www.w3.org/1999/xlink" content-type="doi" xlink:type="simple">10.3897/zookeys.1130.81874.figure32</object-id><object-id xmlns:xlink="http://www.w3.org/1999/xlink" content-type="arpha" xlink:type="simple">220C7AD2-0069-58F0-A016-4D98849EC9F4</object-id><label>Figure 32.</label><caption><p>Distribution of <italic><tp:taxon-name><tp:taxon-name-part taxon-name-part-type="genus" reg="Saropogon">Saropogon</tp:taxon-name-part></tp:taxon-name></italic> (<tp:taxon-name><tp:taxon-name-part taxon-name-part-type="order">Diptera</tp:taxon-name-part></tp:taxon-name>: <tp:taxon-name><tp:taxon-name-part taxon-name-part-type="family">Asilidae</tp:taxon-name-part></tp:taxon-name>) specimens studied for <italic><tp:taxon-name><tp:taxon-name-part taxon-name-part-type="genus" reg="Saropogon">S.</tp:taxon-name-part><tp:taxon-name-part taxon-name-part-type="species" reg="albifrons">albifrons</tp:taxon-name-part></tp:taxon-name></italic>, <italic><tp:taxon-name><tp:taxon-name-part taxon-name-part-type="genus" reg="Saropogon">S.</tp:taxon-name-part><tp:taxon-name-part taxon-name-part-type="species" reg="coquillettii">coquillettii</tp:taxon-name-part></tp:taxon-name></italic>, <italic><tp:taxon-name><tp:taxon-name-part taxon-name-part-type="genus" reg="Saropogon">S.</tp:taxon-name-part><tp:taxon-name-part taxon-name-part-type="species" reg="dispar">dispar</tp:taxon-name-part></tp:taxon-name></italic>, <italic><tp:taxon-name><tp:taxon-name-part taxon-name-part-type="genus" reg="Saropogon">S.</tp:taxon-name-part><tp:taxon-name-part taxon-name-part-type="species" reg="hyalinus">hyalinus</tp:taxon-name-part></tp:taxon-name></italic>, and <italic><tp:taxon-name><tp:taxon-name-part taxon-name-part-type="genus" reg="Saropogon">S.</tp:taxon-name-part><tp:taxon-name-part taxon-name-part-type="species" reg="laparoides">laparoides</tp:taxon-name-part></tp:taxon-name></italic>. Map created with SimpleMappr on July 25, 2022, and available at: <ext-link xmlns:xlink="http://www.w3.org/1999/xlink" xlink:type="simple" ext-link-type="uri" xlink:href="https://www.simplemappr.net/map/18317">https://www.simplemappr.net/map/18317</ext-link>.</p></caption><graphic xmlns:xlink="http://www.w3.org/1999/xlink" xlink:href="zookeys-1130-001_article-81874__-g032.jpg" position="float" orientation="portrait" xlink:type="simple" id="oo_770875.jpg"><uri content-type="original_file" xlink:type="simple">https://binary.pensoft.net/fig/770875</uri></graphic></fig><supplementary-material xmlns:xlink="http://www.w3.org/1999/xlink" id="S1" position="float" orientation="portrait" xlink:type="simple"><object-id content-type="doi" xlink:type="simple">10.3897/zookeys.1130.81874.suppl1</object-id><object-id content-type="arpha" xlink:type="simple">F33F6ACD-7468-5814-A2D8-7BC840DE2EF0</object-id><label>Supplementary material 1</label><caption><p>Locality information of all specimens examined</p></caption><statement content-type="dataType"><label>Data type</label><p>excel file</p></statement><statement content-type="notes"><label>Explanation note</label><p>Locality information of all specimens examined.</p></statement><media xlink:href="zookeys-1130-001_article-81874__-s001.xlsx" mimetype="application" mime-subtype="vnd.openxmlformats-officedocument.spreadsheetml.sheet" position="float" orientation="portrait" xlink:type="simple" id="oo_770878.xlsx"><uri content-type="original_file" xlink:type="simple">https://binary.pensoft.net/file/770878</uri></media><permissions><license xlink:type="simple"><license-p>This dataset is made available under the Open Database License (http://opendatacommons.org/licenses/odbl/1.0/). The Open Database License (ODbL) is a license agreement intended to allow users to freely share, modify, and use this Dataset while maintaining this same freedom for others, provided that the original source and author(s) are credited.</license-p></license></permissions><attrib specific-use="authors">Charlotte H. E. Alberts, Eric M. Fisher</attrib></supplementary-material></tp:treatment-sec><ref-list><ref id="B3"><mixed-citation xmlns:xlink="http://www.w3.org/1999/xlink" xlink:type="simple"><person-group><name name-style="western"><surname>Back</surname><given-names>EA</given-names></name></person-group> (<year>1909</year>) <article-title>The Robber-flies of America, north of Mexico, belonging to the subfamilies <tp:taxon-name><tp:taxon-name-part taxon-name-part-type="subfamily">Leptogastrinae</tp:taxon-name-part></tp:taxon-name> and <tp:taxon-name><tp:taxon-name-part taxon-name-part-type="subfamily">Dasypogoninae</tp:taxon-name-part></tp:taxon-name>.</article-title><source>Transactions of the American Entomological Society</source><volume>35</volume>(<issue>1</issue>): <fpage>137</fpage>–<lpage>400</lpage>. <ext-link xlink:type="simple" ext-link-type="doi" xlink:href="10.5962/bhl.title.9381">https://doi.org/10.5962/bhl.title.9381</ext-link></mixed-citation></ref><ref id="B12"><mixed-citation xmlns:xlink="http://www.w3.org/1999/xlink" xlink:type="simple"><person-group><name name-style="western"><surname>Curran</surname><given-names>CH</given-names></name></person-group> (<year>1930</year>) <article-title>New American <tp:taxon-name><tp:taxon-name-part taxon-name-part-type="family">Asilidae</tp:taxon-name-part></tp:taxon-name> (<tp:taxon-name><tp:taxon-name-part taxon-name-part-type="order">Diptera</tp:taxon-name-part></tp:taxon-name>). The American Museum of Natural History.</article-title><source>American Museum Novitates</source><volume>425</volume>: <fpage>1</fpage>–<lpage>21</lpage>. <ext-link xlink:type="simple" ext-link-type="uri" xlink:href="http://hdl.handle.net/2246/2113">http://hdl.handle.net/2246/2113</ext-link></mixed-citation></ref><ref id="B38"><mixed-citation xmlns:xlink="http://www.w3.org/1999/xlink" xlink:type="simple"><person-group><name name-style="western"><surname>Martin</surname><given-names>CH</given-names></name><name name-style="western"><surname>Wilcox</surname><given-names>J</given-names></name></person-group> (<year>1965</year>) <article-title>Family <tp:taxon-name><tp:taxon-name-part taxon-name-part-type="family">Asilidae</tp:taxon-name-part></tp:taxon-name>.</article-title> In: <person-group><name name-style="western"><surname>Stone</surname><given-names>A</given-names></name><name name-style="western"><surname>Sabrosky</surname><given-names>CW</given-names></name><name name-style="western"><surname>Wirth</surname><given-names>WW</given-names></name><name name-style="western"><surname>Foote</surname><given-names>RH</given-names></name><name name-style="western"><surname>Coulson</surname><given-names>JR</given-names></name></person-group> (<role>Eds</role>) <issue-title>A catalog of the diptera of America north of Mexico.</issue-title><source>U. S. Government Printing Office, Washington D.C.</source>, <fpage>360</fpage>–<lpage>1116</lpage>. <ext-link xlink:type="simple" ext-link-type="uri" xlink:href="https://handle.nal.usda.gov/10113/CAT87208336">https://handle.nal.usda.gov/10113/CAT87208336</ext-link></mixed-citation></ref><ref id="B50"><mixed-citation xmlns:xlink="http://www.w3.org/1999/xlink" xlink:type="simple"><person-group><name name-style="western"><surname>Wilcox</surname><given-names>J</given-names></name></person-group> (<year>1966</year>) <article-title>New species and a key to the species of <italic><tp:taxon-name><tp:taxon-name-part taxon-name-part-type="genus">Saropogon</tp:taxon-name-part></tp:taxon-name></italic> Loew (<tp:taxon-name><tp:taxon-name-part taxon-name-part-type="order">Diptera</tp:taxon-name-part></tp:taxon-name>: <tp:taxon-name><tp:taxon-name-part taxon-name-part-type="family">Asilidae</tp:taxon-name-part></tp:taxon-name>).</article-title><source>The Pan-Pacific Entomologist</source><volume>42</volume>(<issue>2</issue>): <fpage>127</fpage>–<lpage>136</lpage>. <ext-link xlink:type="simple" ext-link-type="uri" xlink:href="https://www.biodiversitylibrary.org/page/53621647">https://www.biodiversitylibrary.org/page/53621647</ext-link></mixed-citation></ref><ref id="B18"><mixed-citation xmlns:xlink="http://www.w3.org/1999/xlink" xlink:type="simple"><person-group><name name-style="western"><surname>Fisher</surname><given-names>EM</given-names></name><name name-style="western"><surname>Wilcox</surname><given-names>J</given-names></name></person-group> (<year>1997</year>) Catalog of the robber flies (<tp:taxon-name><tp:taxon-name-part taxon-name-part-type="order">Diptera</tp:taxon-name-part></tp:taxon-name>: <tp:taxon-name><tp:taxon-name-part taxon-name-part-type="family">Asilidae</tp:taxon-name-part></tp:taxon-name>) of the Nearctic region. [distributed as unpublished document to <tp:taxon-name><tp:taxon-name-part taxon-name-part-type="family">Asilidae</tp:taxon-name-part></tp:taxon-name> workers, widely used in community; new version underway with Cunnings, R. – to be published]</mixed-citation></ref></ref-list></tp:taxon-treatment>
