# Supplementary material for: ﻿A new species of Saropogon Loew, 1847 (Diptera, Asilidae) from Arizona, with a review of the Nearctic species north of Mexico
Source: Zookeys. 2022 Nov 17;1130:1–63. doi: 10.3897/zookeys.1130.81874 (PMC9836739; doi:10.3897/zookeys.1130.81874)
Supplement: XML Treatment for Saropogon luteus [file zookeys.1130.81874-treatment13.xml]

<!DOCTYPE tp:taxon-treatment
  PUBLIC "-//TaxonX//DTD Taxonomic Treatment Publishing DTD v0 20100105//EN" "tax-treatment-NSO.dtd">
<tp:taxon-treatment xmlns:tp="http://www.plazi.org/taxpub"><tp:treatment-meta><kwd-group><label>Taxon classification</label><kwd>
              <named-content content-type="kingdom">Animalia</named-content>
            </kwd><kwd>
              <named-content content-type="order">Diptera</named-content>
            </kwd><kwd>
              <named-content content-type="family">Asilidae</named-content>
            </kwd></kwd-group><mixed-citation publication-type="journal"><person-group><name><surname>Alberts</surname><given-names>Charlotte H. E.</given-names></name><name><surname>Fisher</surname><given-names>Eric M.</given-names></name></person-group><article-title>﻿A new species of <italic><tp:taxon-name><tp:taxon-name-part taxon-name-part-type="genus" reg="Saropogon">Saropogon</tp:taxon-name-part></tp:taxon-name></italic> Loew, 1847 (<tp:taxon-name><tp:taxon-name-part taxon-name-part-type="order">Diptera</tp:taxon-name-part></tp:taxon-name>, <tp:taxon-name><tp:taxon-name-part taxon-name-part-type="family">Asilidae</tp:taxon-name-part></tp:taxon-name>) from Arizona, with a review of the Nearctic species north of Mexico</article-title><source>Zookeys</source><day>17</day><month>11</month><year>2022</year><volume>1130</volume><fpage>1</fpage><lpage>63</lpage><pub-id pub-id-type="doi">10.3897/zookeys.1130.81874</pub-id></mixed-citation></tp:treatment-meta><tp:nomenclature><label>﻿</label><tp:taxon-name>
            <object-id xmlns:xlink="http://www.w3.org/1999/xlink" content-type="arpha" xlink:type="simple">F6371477-52F4-58CF-A680-A82C20E190CF</object-id>
            <tp:taxon-name-part taxon-name-part-type="genus" reg="Saropogon">Saropogon</tp:taxon-name-part>
            <tp:taxon-name-part taxon-name-part-type="species" reg="luteus">luteus</tp:taxon-name-part>
          </tp:taxon-name><tp:taxon-authority>Coquillett, 1904</tp:taxon-authority><xref ref-type="fig" rid="F5">Figs 5K, L</xref><xref ref-type="fig" rid="F17">, 17</xref><xref ref-type="fig" rid="F26">, 26</xref><xref ref-type="fig" rid="F33">, 33</xref><tp:nomenclature-citation-list><tp:nomenclature-citation><tp:taxon-name>
                <tp:taxon-name-part taxon-name-part-type="genus" reg="Saropogon">Saropogon</tp:taxon-name-part>
                <tp:taxon-name-part taxon-name-part-type="species" reg="luteus">luteus</tp:taxon-name-part>
              </tp:taxon-name><comment>Coquillett, 1904: 185.</comment></tp:nomenclature-citation><tp:nomenclature-citation><tp:taxon-name>
                <tp:taxon-name-part taxon-name-part-type="genus" reg="Saropogon">Saropogon</tp:taxon-name-part>
                <tp:taxon-name-part taxon-name-part-type="species" reg="rufus">rufus</tp:taxon-name-part>
              </tp:taxon-name><comment><xref ref-type="bibr" rid="B2">Back 1904</xref>: 290, junior synonym.</comment></tp:nomenclature-citation></tp:nomenclature-citation-list></tp:nomenclature><tp:treatment-sec sec-type="References" id="SECID0ELZCK"><title>References.</title><p><xref ref-type="bibr" rid="B3">Back 1909</xref>: 351 (key and redescription); <xref ref-type="bibr" rid="B12">Curran 1930</xref>: 2 (key); <xref ref-type="bibr" rid="B13">Curran 1931</xref>: 2 (key); <xref ref-type="bibr" rid="B38">Martin and Wilcox 1965</xref>: 383 (catalog); <xref ref-type="bibr" rid="B50">Wilcox 1966</xref>: 130 (key); <xref ref-type="bibr" rid="B18">Fisher and Wilcox 1997</xref>: 4 (catalog).</p><fig id="F17" position="float" orientation="portrait"><object-id xmlns:xlink="http://www.w3.org/1999/xlink" content-type="doi" xlink:type="simple">10.3897/zookeys.1130.81874.figure17</object-id><object-id xmlns:xlink="http://www.w3.org/1999/xlink" content-type="arpha" xlink:type="simple">4FBD77B2-1761-5F2D-9C78-D22A5D59FB53</object-id><label>Figure 17.</label><caption><p><italic><tp:taxon-name><tp:taxon-name-part taxon-name-part-type="genus" reg="Saropogon">Saropogon</tp:taxon-name-part><tp:taxon-name-part taxon-name-part-type="species" reg="luteus">luteus</tp:taxon-name-part></tp:taxon-name></italic> Coquillett, 1904 Female (UCBMEP0073792): <bold>A</bold> dorsal view <bold>B</bold> lateral view <bold>C</bold> anterior view; Male (UCBMEP0073760): <bold>D</bold> anterior view <bold>E</bold> dorsal view <bold>F</bold> lateral view. Scale bars: 2 mm.</p></caption><graphic xmlns:xlink="http://www.w3.org/1999/xlink" xlink:href="zookeys-1130-001_article-81874__-g017.jpg" position="float" orientation="portrait" xlink:type="simple" id="oo_770860.jpg"><uri content-type="original_file" xlink:type="simple">https://binary.pensoft.net/fig/770860</uri></graphic></fig></tp:treatment-sec><tp:treatment-sec sec-type="diagnosis" id="SECID0EN2CK"><title>Diagnosis.</title><p>This species is the most likely one to be confused with <italic><tp:taxon-name><tp:taxon-name-part taxon-name-part-type="genus" reg="Saropogon">Saropogon</tp:taxon-name-part><tp:taxon-name-part taxon-name-part-type="species" reg="pyrodes">pyrodes</tp:taxon-name-part></tp:taxon-name></italic> sp. nov. because of its reddish color. They are easily distinguished by the entire anepisternum of <italic><tp:taxon-name><tp:taxon-name-part taxon-name-part-type="genus" reg="Saropogon">Saropogon</tp:taxon-name-part><tp:taxon-name-part taxon-name-part-type="species" reg="luteus">luteus</tp:taxon-name-part></tp:taxon-name></italic> being with gold pubescence instead of white as in <italic><tp:taxon-name><tp:taxon-name-part taxon-name-part-type="genus" reg="Saropogon">S.</tp:taxon-name-part><tp:taxon-name-part taxon-name-part-type="species" reg="pyrodes">pyrodes</tp:taxon-name-part></tp:taxon-name></italic> sp. nov. <italic><tp:taxon-name><tp:taxon-name-part taxon-name-part-type="genus" reg="Saropogon">Saropogon</tp:taxon-name-part><tp:taxon-name-part taxon-name-part-type="species" reg="luteus">luteus</tp:taxon-name-part></tp:taxon-name></italic> also has small, with gray pubescent spots on the posterior corners of the tergites. This species is almost exclusively found in California. Body length 11–17 mm; wing length 8–10 mm. Flight time May – September.</p></tp:treatment-sec><tp:treatment-sec sec-type="distribution" id="SECID0E63CK"><title>Distribution.</title><p>USA: California; Mexico: Baja California SimpleMappr: <ext-link xmlns:xlink="http://www.w3.org/1999/xlink" xlink:type="simple" ext-link-type="uri" xlink:href="https://www.simplemappr.net/map/16988">https://www.simplemappr.net/map/16988</ext-link>.</p></tp:treatment-sec><tp:treatment-sec sec-type="type material" id="SECID0EK4CK"><title>Type material examined.</title><p>United States of America • 1♀, holotype; California, Los Angeles County; <named-content xmlns:xlink="http://www.w3.org/1999/xlink" content-type="dwc:verbatimCoordinates" xlink:type="simple"><named-content content-type="geo-json" specific-use="{&#34;type&#34;:&#34;Point&#34;,&#34;coordinates&#34;:[-118.233333,34.050000]}" id="NCID0ET4CK" xlink:type="simple">34°03'N, 118°14'W</named-content></named-content>; 97 m; Coquillett; <abbrev xmlns:xlink="http://www.w3.org/1999/xlink" xlink:title="Smithsonian National Museum of Natural History, Washington" id="ABBRID0EY4CK" xlink:type="simple">USNM</abbrev>; <ext-link xmlns:xlink="http://www.w3.org/1999/xlink" xlink:type="simple" ext-link-type="uri" xlink:href="https://mbd-db.osu.edu/hol/search_results?&amp;search_type=fast&amp;q=USNMENTUSNMENT01199100">USNMENT01199100</ext-link>.</p></tp:treatment-sec><tp:treatment-sec sec-type="material" id="SECID0EB5CK"><title>Other material examined.</title><p>Suppl. material <xref ref-type="supplementary-material" rid="S1">1</xref>.</p></tp:treatment-sec><tp:treatment-sec sec-type="comments" id="SECID0EL5CK"><title>Comments.</title><p>Photographs of the holotype are available here: <ext-link xmlns:xlink="http://www.w3.org/1999/xlink" xlink:type="simple" ext-link-type="uri" xlink:href="http://n2t.net/ark:/65665/338f15b33-0872-416f-8a58-277c87bb8142">http://n2t.net/ark:/65665/338f15b33-0872-416f-8a58-277c87bb8142</ext-link>. The holotype of <italic><tp:taxon-name><tp:taxon-name-part taxon-name-part-type="genus" reg="Saropogon">Saropogon</tp:taxon-name-part><tp:taxon-name-part taxon-name-part-type="species" reg="rufus">rufus</tp:taxon-name-part></tp:taxon-name></italic> (junior synonym to <italic><tp:taxon-name><tp:taxon-name-part taxon-name-part-type="genus" reg="Saropogon">S.</tp:taxon-name-part><tp:taxon-name-part taxon-name-part-type="species" reg="luteus">luteus</tp:taxon-name-part></tp:taxon-name></italic>) is in the Museum of Comparative Zoology at Harvard University. Photographs of this specimen are available here: <ext-link xmlns:xlink="http://www.w3.org/1999/xlink" xlink:type="simple" ext-link-type="uri" xlink:href="https://mczbase.mcz.harvard.edu/guid/MCZ:Ent:7583">https://mczbase.mcz.harvard.edu/guid/MCZ:Ent:7583</ext-link>.</p></tp:treatment-sec><tp:treatment-sec><!--Section generated to contain objects referenced in tp:taxon-treatment.--><fig id="F5" position="float" orientation="portrait"><object-id xmlns:xlink="http://www.w3.org/1999/xlink" content-type="doi" xlink:type="simple">10.3897/zookeys.1130.81874.figure5</object-id><object-id xmlns:xlink="http://www.w3.org/1999/xlink" content-type="arpha" xlink:type="simple">CF78751A-05D3-5D50-B7D9-8BEC738191CF</object-id><label>Figure 5.</label><caption><p>Representative <italic><tp:taxon-name><tp:taxon-name-part taxon-name-part-type="genus" reg="Saropogon">Saropogon</tp:taxon-name-part></tp:taxon-name></italic> wings of <bold>A</bold><italic><tp:taxon-name><tp:taxon-name-part taxon-name-part-type="genus" reg="Saropogon">S.</tp:taxon-name-part><tp:taxon-name-part taxon-name-part-type="species" reg="abbreviatus">abbreviatus</tp:taxon-name-part></tp:taxon-name></italic> female <bold>B</bold><italic><tp:taxon-name><tp:taxon-name-part taxon-name-part-type="genus" reg="Saropogon">S.</tp:taxon-name-part><tp:taxon-name-part taxon-name-part-type="species" reg="abbreviatus">abbreviatus</tp:taxon-name-part></tp:taxon-name></italic> male <bold>C</bold><italic><tp:taxon-name><tp:taxon-name-part taxon-name-part-type="genus" reg="Saropogon">S.</tp:taxon-name-part><tp:taxon-name-part taxon-name-part-type="species" reg="bryanti">bryanti</tp:taxon-name-part></tp:taxon-name></italic> female <bold>D</bold><italic><tp:taxon-name><tp:taxon-name-part taxon-name-part-type="genus" reg="Saropogon">S.</tp:taxon-name-part><tp:taxon-name-part taxon-name-part-type="species" reg="bryanti">bryanti</tp:taxon-name-part></tp:taxon-name></italic> male <bold>E</bold><italic><tp:taxon-name><tp:taxon-name-part taxon-name-part-type="genus" reg="Saropogon">S.</tp:taxon-name-part><tp:taxon-name-part taxon-name-part-type="species" reg="combustus">combustus</tp:taxon-name-part></tp:taxon-name></italic> female <bold>F</bold><italic><tp:taxon-name><tp:taxon-name-part taxon-name-part-type="genus" reg="Saropogon">S.</tp:taxon-name-part><tp:taxon-name-part taxon-name-part-type="species" reg="combustus">combustus</tp:taxon-name-part></tp:taxon-name></italic> male <bold>G</bold><italic><tp:taxon-name><tp:taxon-name-part taxon-name-part-type="genus" reg="Saropogon">S.</tp:taxon-name-part><tp:taxon-name-part taxon-name-part-type="species" reg="dispar">dispar</tp:taxon-name-part></tp:taxon-name></italic> female <bold>H</bold><italic><tp:taxon-name><tp:taxon-name-part taxon-name-part-type="genus" reg="Saropogon">S.</tp:taxon-name-part><tp:taxon-name-part taxon-name-part-type="species" reg="dispar">dispar</tp:taxon-name-part></tp:taxon-name></italic> male <bold>I</bold><italic><tp:taxon-name><tp:taxon-name-part taxon-name-part-type="genus" reg="Saropogon">S.</tp:taxon-name-part><tp:taxon-name-part taxon-name-part-type="species" reg="hypomelas">hypomelas</tp:taxon-name-part></tp:taxon-name></italic> female <bold>J</bold><italic><tp:taxon-name><tp:taxon-name-part taxon-name-part-type="genus" reg="Saropogon">S.</tp:taxon-name-part><tp:taxon-name-part taxon-name-part-type="species" reg="hypomelas">hypomelas</tp:taxon-name-part></tp:taxon-name></italic> male <bold>K</bold><italic><tp:taxon-name><tp:taxon-name-part taxon-name-part-type="genus" reg="Saropogon">S.</tp:taxon-name-part><tp:taxon-name-part taxon-name-part-type="species" reg="luteus">luteus</tp:taxon-name-part></tp:taxon-name></italic> female <bold>L</bold><italic><tp:taxon-name><tp:taxon-name-part taxon-name-part-type="genus" reg="Saropogon">S.</tp:taxon-name-part><tp:taxon-name-part taxon-name-part-type="species" reg="luteus">luteus</tp:taxon-name-part></tp:taxon-name></italic> male <bold>M</bold><italic><tp:taxon-name><tp:taxon-name-part taxon-name-part-type="genus" reg="Saropogon">S.</tp:taxon-name-part><tp:taxon-name-part taxon-name-part-type="species" reg="purus">purus</tp:taxon-name-part></tp:taxon-name></italic> female <bold>N</bold><italic><tp:taxon-name><tp:taxon-name-part taxon-name-part-type="genus" reg="Saropogon">S.</tp:taxon-name-part><tp:taxon-name-part taxon-name-part-type="species" reg="purus">purus</tp:taxon-name-part></tp:taxon-name></italic> male, and <bold>O</bold><italic><tp:taxon-name><tp:taxon-name-part taxon-name-part-type="genus" reg="Saropogon">S.</tp:taxon-name-part><tp:taxon-name-part taxon-name-part-type="species" reg="senex">senex</tp:taxon-name-part></tp:taxon-name></italic> female <bold>P</bold><italic><tp:taxon-name><tp:taxon-name-part taxon-name-part-type="genus" reg="Saropogon">S.</tp:taxon-name-part><tp:taxon-name-part taxon-name-part-type="species" reg="senex">senex</tp:taxon-name-part></tp:taxon-name></italic> male. Scale bars: 2 mm.</p></caption><graphic xmlns:xlink="http://www.w3.org/1999/xlink" xlink:href="zookeys-1130-001_article-81874__-g005.jpg" position="float" orientation="portrait" xlink:type="simple" id="oo_770848.jpg"><uri content-type="original_file" xlink:type="simple">https://binary.pensoft.net/fig/770848</uri></graphic></fig><fig id="F26" position="float" orientation="portrait"><object-id xmlns:xlink="http://www.w3.org/1999/xlink" content-type="doi" xlink:type="simple">10.3897/zookeys.1130.81874.figure26</object-id><object-id xmlns:xlink="http://www.w3.org/1999/xlink" content-type="arpha" xlink:type="simple">21635FAD-D737-5EA7-8B28-F4B19EF84AD3</object-id><label>Figure 26.</label><caption><p>Focused map of the Arizona distribution of Nearctic <italic><tp:taxon-name><tp:taxon-name-part taxon-name-part-type="genus" reg="Saropogon">Saropogon</tp:taxon-name-part></tp:taxon-name></italic> (<tp:taxon-name><tp:taxon-name-part taxon-name-part-type="order">Diptera</tp:taxon-name-part></tp:taxon-name>: <tp:taxon-name><tp:taxon-name-part taxon-name-part-type="family">Asilidae</tp:taxon-name-part></tp:taxon-name>). Map created with SimpleMappr on January 25, 2022, and available at: <ext-link xmlns:xlink="http://www.w3.org/1999/xlink" xlink:type="simple" ext-link-type="uri" xlink:href="https://www.simplemappr.net/map/17143">https://www.simplemappr.net/map/17143</ext-link>.</p></caption><graphic xmlns:xlink="http://www.w3.org/1999/xlink" xlink:href="zookeys-1130-001_article-81874__-g026.jpg" position="float" orientation="portrait" xlink:type="simple" id="oo_770869.jpg"><uri content-type="original_file" xlink:type="simple">https://binary.pensoft.net/fig/770869</uri></graphic></fig><fig id="F33" position="float" orientation="portrait"><object-id xmlns:xlink="http://www.w3.org/1999/xlink" content-type="doi" xlink:type="simple">10.3897/zookeys.1130.81874.figure33</object-id><object-id xmlns:xlink="http://www.w3.org/1999/xlink" content-type="arpha" xlink:type="simple">9522624E-0512-5F8E-87AE-E743C895F898</object-id><label>Figure 33.</label><caption><p>Distribution of <italic><tp:taxon-name><tp:taxon-name-part taxon-name-part-type="genus" reg="Saropogon">Saropogon</tp:taxon-name-part></tp:taxon-name></italic> (<tp:taxon-name><tp:taxon-name-part taxon-name-part-type="order">Diptera</tp:taxon-name-part></tp:taxon-name>: <tp:taxon-name><tp:taxon-name-part taxon-name-part-type="family">Asilidae</tp:taxon-name-part></tp:taxon-name>) specimens studied for <italic><tp:taxon-name><tp:taxon-name-part taxon-name-part-type="genus" reg="Saropogon">S.</tp:taxon-name-part><tp:taxon-name-part taxon-name-part-type="species" reg="bryanti">bryanti</tp:taxon-name-part></tp:taxon-name></italic>, <italic><tp:taxon-name><tp:taxon-name-part taxon-name-part-type="genus" reg="Saropogon">S.</tp:taxon-name-part><tp:taxon-name-part taxon-name-part-type="species" reg="hypomelas">hypomelas</tp:taxon-name-part></tp:taxon-name></italic>, <italic><tp:taxon-name><tp:taxon-name-part taxon-name-part-type="genus" reg="Saropogon">S.</tp:taxon-name-part><tp:taxon-name-part taxon-name-part-type="species" reg="luteus">luteus</tp:taxon-name-part></tp:taxon-name></italic>, <italic><tp:taxon-name><tp:taxon-name-part taxon-name-part-type="genus" reg="Saropogon">S.</tp:taxon-name-part><tp:taxon-name-part taxon-name-part-type="species" reg="pritchardi">pritchardi</tp:taxon-name-part></tp:taxon-name></italic>, and <italic><tp:taxon-name><tp:taxon-name-part taxon-name-part-type="genus" reg="Saropogon">S.</tp:taxon-name-part><tp:taxon-name-part taxon-name-part-type="species" reg="purus">purus</tp:taxon-name-part></tp:taxon-name></italic>. Map created with SimpleMappr on July 25, 2022, and available at: <ext-link xmlns:xlink="http://www.w3.org/1999/xlink" xlink:type="simple" ext-link-type="uri" xlink:href="https://www.simplemappr.net/map/18318">https://www.simplemappr.net/map/18318</ext-link>.</p></caption><graphic xmlns:xlink="http://www.w3.org/1999/xlink" xlink:href="zookeys-1130-001_article-81874__-g033.jpg" position="float" orientation="portrait" xlink:type="simple" id="oo_770876.jpg"><uri content-type="original_file" xlink:type="simple">https://binary.pensoft.net/fig/770876</uri></graphic></fig><supplementary-material xmlns:xlink="http://www.w3.org/1999/xlink" id="S1" position="float" orientation="portrait" xlink:type="simple"><object-id content-type="doi" xlink:type="simple">10.3897/zookeys.1130.81874.suppl1</object-id><object-id content-type="arpha" xlink:type="simple">F33F6ACD-7468-5814-A2D8-7BC840DE2EF0</object-id><label>Supplementary material 1</label><caption><p>Locality information of all specimens examined</p></caption><statement content-type="dataType"><label>Data type</label><p>excel file</p></statement><statement content-type="notes"><label>Explanation note</label><p>Locality information of all specimens examined.</p></statement><media xlink:href="zookeys-1130-001_article-81874__-s001.xlsx" mimetype="application" mime-subtype="vnd.openxmlformats-officedocument.spreadsheetml.sheet" position="float" orientation="portrait" xlink:type="simple" id="oo_770878.xlsx"><uri content-type="original_file" xlink:type="simple">https://binary.pensoft.net/file/770878</uri></media><permissions><license xlink:type="simple"><license-p>This dataset is made available under the Open Database License (http://opendatacommons.org/licenses/odbl/1.0/). The Open Database License (ODbL) is a license agreement intended to allow users to freely share, modify, and use this Dataset while maintaining this same freedom for others, provided that the original source and author(s) are credited.</license-p></license></permissions><attrib specific-use="authors">Charlotte H. E. Alberts, Eric M. Fisher</attrib></supplementary-material></tp:treatment-sec><ref-list><ref id="B2"><mixed-citation xmlns:xlink="http://www.w3.org/1999/xlink" xlink:type="simple"><person-group><name name-style="western"><surname>Back</surname><given-names>EA</given-names></name></person-group> (<year>1904</year>) <article-title>New species of North American <tp:taxon-name><tp:taxon-name-part taxon-name-part-type="family">Asilidae</tp:taxon-name-part></tp:taxon-name>.</article-title><source>Canadian Entomologist</source><volume>36</volume>(<issue>10</issue>): <fpage>298</fpage>–<lpage>293</lpage>. <ext-link xlink:type="simple" ext-link-type="doi" xlink:href="10.4039/Ent36289-10">https://doi.org/10.4039/Ent36289-10</ext-link></mixed-citation></ref><ref id="B3"><mixed-citation xmlns:xlink="http://www.w3.org/1999/xlink" xlink:type="simple"><person-group><name name-style="western"><surname>Back</surname><given-names>EA</given-names></name></person-group> (<year>1909</year>) <article-title>The Robber-flies of America, north of Mexico, belonging to the subfamilies <tp:taxon-name><tp:taxon-name-part taxon-name-part-type="subfamily">Leptogastrinae</tp:taxon-name-part></tp:taxon-name> and <tp:taxon-name><tp:taxon-name-part taxon-name-part-type="subfamily">Dasypogoninae</tp:taxon-name-part></tp:taxon-name>.</article-title><source>Transactions of the American Entomological Society</source><volume>35</volume>(<issue>1</issue>): <fpage>137</fpage>–<lpage>400</lpage>. <ext-link xlink:type="simple" ext-link-type="doi" xlink:href="10.5962/bhl.title.9381">https://doi.org/10.5962/bhl.title.9381</ext-link></mixed-citation></ref><ref id="B12"><mixed-citation xmlns:xlink="http://www.w3.org/1999/xlink" xlink:type="simple"><person-group><name name-style="western"><surname>Curran</surname><given-names>CH</given-names></name></person-group> (<year>1930</year>) <article-title>New American <tp:taxon-name><tp:taxon-name-part taxon-name-part-type="family">Asilidae</tp:taxon-name-part></tp:taxon-name> (<tp:taxon-name><tp:taxon-name-part taxon-name-part-type="order">Diptera</tp:taxon-name-part></tp:taxon-name>). The American Museum of Natural History.</article-title><source>American Museum Novitates</source><volume>425</volume>: <fpage>1</fpage>–<lpage>21</lpage>. <ext-link xlink:type="simple" ext-link-type="uri" xlink:href="http://hdl.handle.net/2246/2113">http://hdl.handle.net/2246/2113</ext-link></mixed-citation></ref><ref id="B13"><mixed-citation xmlns:xlink="http://www.w3.org/1999/xlink" xlink:type="simple"><person-group><name name-style="western"><surname>Curran</surname><given-names>CH</given-names></name></person-group> (<year>1931</year>) <article-title>New American <tp:taxon-name><tp:taxon-name-part taxon-name-part-type="family">Asilidae</tp:taxon-name-part></tp:taxon-name> (<tp:taxon-name><tp:taxon-name-part taxon-name-part-type="order">Diptera</tp:taxon-name-part></tp:taxon-name>). II. The American Museum of Natural History.</article-title><source>American Museum Novitates</source><volume>487</volume>: <fpage>1</fpage>–<lpage>25</lpage>. <ext-link xlink:type="simple" ext-link-type="uri" xlink:href="https://hdl.handle.net/2246/3035">https://hdl.handle.net/2246/3035</ext-link></mixed-citation></ref><ref id="B38"><mixed-citation xmlns:xlink="http://www.w3.org/1999/xlink" xlink:type="simple"><person-group><name name-style="western"><surname>Martin</surname><given-names>CH</given-names></name><name name-style="western"><surname>Wilcox</surname><given-names>J</given-names></name></person-group> (<year>1965</year>) <article-title>Family <tp:taxon-name><tp:taxon-name-part taxon-name-part-type="family">Asilidae</tp:taxon-name-part></tp:taxon-name>.</article-title> In: <person-group><name name-style="western"><surname>Stone</surname><given-names>A</given-names></name><name name-style="western"><surname>Sabrosky</surname><given-names>CW</given-names></name><name name-style="western"><surname>Wirth</surname><given-names>WW</given-names></name><name name-style="western"><surname>Foote</surname><given-names>RH</given-names></name><name name-style="western"><surname>Coulson</surname><given-names>JR</given-names></name></person-group> (<role>Eds</role>) <issue-title>A catalog of the diptera of America north of Mexico.</issue-title><source>U. S. Government Printing Office, Washington D.C.</source>, <fpage>360</fpage>–<lpage>1116</lpage>. <ext-link xlink:type="simple" ext-link-type="uri" xlink:href="https://handle.nal.usda.gov/10113/CAT87208336">https://handle.nal.usda.gov/10113/CAT87208336</ext-link></mixed-citation></ref><ref id="B50"><mixed-citation xmlns:xlink="http://www.w3.org/1999/xlink" xlink:type="simple"><person-group><name name-style="western"><surname>Wilcox</surname><given-names>J</given-names></name></person-group> (<year>1966</year>) <article-title>New species and a key to the species of <italic><tp:taxon-name><tp:taxon-name-part taxon-name-part-type="genus">Saropogon</tp:taxon-name-part></tp:taxon-name></italic> Loew (<tp:taxon-name><tp:taxon-name-part taxon-name-part-type="order">Diptera</tp:taxon-name-part></tp:taxon-name>: <tp:taxon-name><tp:taxon-name-part taxon-name-part-type="family">Asilidae</tp:taxon-name-part></tp:taxon-name>).</article-title><source>The Pan-Pacific Entomologist</source><volume>42</volume>(<issue>2</issue>): <fpage>127</fpage>–<lpage>136</lpage>. <ext-link xlink:type="simple" ext-link-type="uri" xlink:href="https://www.biodiversitylibrary.org/page/53621647">https://www.biodiversitylibrary.org/page/53621647</ext-link></mixed-citation></ref><ref id="B18"><mixed-citation xmlns:xlink="http://www.w3.org/1999/xlink" xlink:type="simple"><person-group><name name-style="western"><surname>Fisher</surname><given-names>EM</given-names></name><name name-style="western"><surname>Wilcox</surname><given-names>J</given-names></name></person-group> (<year>1997</year>) Catalog of the robber flies (<tp:taxon-name><tp:taxon-name-part taxon-name-part-type="order">Diptera</tp:taxon-name-part></tp:taxon-name>: <tp:taxon-name><tp:taxon-name-part taxon-name-part-type="family">Asilidae</tp:taxon-name-part></tp:taxon-name>) of the Nearctic region. [distributed as unpublished document to <tp:taxon-name><tp:taxon-name-part taxon-name-part-type="family">Asilidae</tp:taxon-name-part></tp:taxon-name> workers, widely used in community; new version underway with Cunnings, R. – to be published]</mixed-citation></ref></ref-list></tp:taxon-treatment>
