# Supplementary material for: ﻿A new species of Saropogon Loew, 1847 (Diptera, Asilidae) from Arizona, with a review of the Nearctic species north of Mexico
Source: Zookeys. 2022 Nov 17;1130:1–63. doi: 10.3897/zookeys.1130.81874 (PMC9836739; doi:10.3897/zookeys.1130.81874)
Supplement: XML Treatment for Saropogon mohawki [file zookeys.1130.81874-treatment14.xml]

<!DOCTYPE tp:taxon-treatment
  PUBLIC "-//TaxonX//DTD Taxonomic Treatment Publishing DTD v0 20100105//EN" "tax-treatment-NSO.dtd">
<tp:taxon-treatment xmlns:tp="http://www.plazi.org/taxpub"><tp:treatment-meta><kwd-group><label>Taxon classification</label><kwd>
              <named-content content-type="kingdom">Animalia</named-content>
            </kwd><kwd>
              <named-content content-type="order">Diptera</named-content>
            </kwd><kwd>
              <named-content content-type="family">Asilidae</named-content>
            </kwd></kwd-group><mixed-citation publication-type="journal"><person-group><name><surname>Alberts</surname><given-names>Charlotte H. E.</given-names></name><name><surname>Fisher</surname><given-names>Eric M.</given-names></name></person-group><article-title>﻿A new species of <italic><tp:taxon-name><tp:taxon-name-part taxon-name-part-type="genus" reg="Saropogon">Saropogon</tp:taxon-name-part></tp:taxon-name></italic> Loew, 1847 (<tp:taxon-name><tp:taxon-name-part taxon-name-part-type="order">Diptera</tp:taxon-name-part></tp:taxon-name>, <tp:taxon-name><tp:taxon-name-part taxon-name-part-type="family">Asilidae</tp:taxon-name-part></tp:taxon-name>) from Arizona, with a review of the Nearctic species north of Mexico</article-title><source>Zookeys</source><day>17</day><month>11</month><year>2022</year><volume>1130</volume><fpage>1</fpage><lpage>63</lpage><pub-id pub-id-type="doi">10.3897/zookeys.1130.81874</pub-id></mixed-citation></tp:treatment-meta><tp:nomenclature><label>﻿</label><tp:taxon-name>
            <object-id xmlns:xlink="http://www.w3.org/1999/xlink" content-type="arpha" xlink:type="simple">ADF8D32A-9368-50B1-868A-02F3A5F5AE3C</object-id>
            <tp:taxon-name-part taxon-name-part-type="genus" reg="Saropogon">Saropogon</tp:taxon-name-part>
            <tp:taxon-name-part taxon-name-part-type="species" reg="mohawki">mohawki</tp:taxon-name-part>
          </tp:taxon-name><tp:taxon-authority>Wilcox, 1966</tp:taxon-authority><xref ref-type="fig" rid="F18">Figs 18</xref><xref ref-type="fig" rid="F26">, 26</xref><xref ref-type="fig" rid="F34">, 34</xref><tp:nomenclature-citation-list><tp:nomenclature-citation><tp:taxon-name>
                <tp:taxon-name-part taxon-name-part-type="genus" reg="Saropogon">Saropogon</tp:taxon-name-part>
                <tp:taxon-name-part taxon-name-part-type="species" reg="mohawki">mohawki</tp:taxon-name-part>
              </tp:taxon-name><comment>Wilcox, 1966: 134.</comment></tp:nomenclature-citation></tp:nomenclature-citation-list></tp:nomenclature><tp:treatment-sec sec-type="References" id="SECID0EPBDK"><title>References.</title><p><xref ref-type="bibr" rid="B50">Wilcox 1966</xref>: 134 (key and original description); <xref ref-type="bibr" rid="B18">Fisher and Wilcox 1997</xref>: 4 (catalog).</p></tp:treatment-sec><tp:treatment-sec sec-type="diagnosis" id="SECID0E4BDK"><title>Diagnosis.</title><p>Wings completely hyaline, the posterior corners of T2–4 with gray pubescence, the anterior corners of T4 and 5 (sometimes T4–6) with black spots; legs pale-colored in both sexes but sometimes femora blackish basally in male. This species is mostly easily confused with <italic><tp:taxon-name><tp:taxon-name-part taxon-name-part-type="genus" reg="Saropogon">Saropogon</tp:taxon-name-part><tp:taxon-name-part taxon-name-part-type="species" reg="coquillettii">coquillettii</tp:taxon-name-part></tp:taxon-name></italic>; the main differences are the extent of abdominal markings and the lack of wing microtrichia. Body length 10–13 mm; wing length 11–15 mm. Flight time May – October.</p><fig id="F18" position="float" orientation="portrait"><object-id xmlns:xlink="http://www.w3.org/1999/xlink" content-type="doi" xlink:type="simple">10.3897/zookeys.1130.81874.figure18</object-id><object-id xmlns:xlink="http://www.w3.org/1999/xlink" content-type="arpha" xlink:type="simple">12E3F282-60A6-5E56-A652-85357CE9AF2F</object-id><label>Figure 18.</label><caption><p><italic><tp:taxon-name><tp:taxon-name-part taxon-name-part-type="genus" reg="Saropogon">Saropogon</tp:taxon-name-part><tp:taxon-name-part taxon-name-part-type="species" reg="mohawki">mohawki</tp:taxon-name-part></tp:taxon-name></italic> Wilcox, 1966 Female paratype (UCBMEP0003173): <bold>A</bold> dorsal view <bold>B</bold> lateral view <bold>C</bold> anterior view; Male (UCBMEP0003175): <bold>D</bold> anterior view <bold>E</bold> dorsal view <bold>F</bold> lateral view. Scale bars: 2 mm.</p></caption><graphic xmlns:xlink="http://www.w3.org/1999/xlink" xlink:href="zookeys-1130-001_article-81874__-g018.jpg" position="float" orientation="portrait" xlink:type="simple" id="oo_770861.jpg"><uri content-type="original_file" xlink:type="simple">https://binary.pensoft.net/fig/770861</uri></graphic></fig></tp:treatment-sec><tp:treatment-sec sec-type="distribution" id="SECID0ESDDK"><title>Distribution.</title><p>USA: Arizona, California, Nevada, Utah; Mexico: Baja California, Sonora, SimpleMappr: <ext-link xmlns:xlink="http://www.w3.org/1999/xlink" xlink:type="simple" ext-link-type="uri" xlink:href="https://www.simplemappr.net/map/16989">https://www.simplemappr.net/map/16989</ext-link>.</p></tp:treatment-sec><tp:treatment-sec sec-type="type material" id="SECID0E4DDK"><title>Type material examined.</title><p>United States of America • 1 ♂, holotype; Arizona, Yuma County, Mohawk; <named-content xmlns:xlink="http://www.w3.org/1999/xlink" content-type="dwc:verbatimCoordinates" xlink:type="simple"><named-content content-type="geo-json" specific-use="{&#34;type&#34;:&#34;Point&#34;,&#34;coordinates&#34;:[-113.750000,32.716667]}" id="NCID0EGEDK" xlink:type="simple">32°43'N, 113°45'W</named-content></named-content>; 166 m; 16 Jul 1962; J. Wilcox; <abbrev xmlns:xlink="http://www.w3.org/1999/xlink" xlink:title="California Academy of Sciences Entomology Collection" id="ABBRID0ELEDK" xlink:type="simple">CASENT</abbrev>; Type No. 9279 • 1 ♀, paratype; Arizona, Yuma County, 25 mi. SE. Parker; <named-content xmlns:xlink="http://www.w3.org/1999/xlink" content-type="dwc:verbatimCoordinates" xlink:type="simple"><named-content content-type="geo-json" specific-use="{&#34;type&#34;:&#34;Point&#34;,&#34;coordinates&#34;:[-114.050000,33.850000]}" id="NCID0ESEDK" xlink:type="simple">33°51'N, 114°3'W</named-content></named-content>; 361 m; 05 Sep 1964; J. M. Davidson; <abbrev xmlns:xlink="http://www.w3.org/1999/xlink" xlink:title="Smithsonian National Museum of Natural History, Washington" id="ABBRID0EXEDK" xlink:type="simple">USNM</abbrev>; <ext-link xmlns:xlink="http://www.w3.org/1999/xlink" xlink:type="simple" ext-link-type="uri" xlink:href="https://mbd-db.osu.edu/hol/search_results?&amp;search_type=fast&amp;q=USNMENTUSNMENT01830250">USNMENT01830250</ext-link> • 1 ♂, paratype; California, San Bernardino, Baker; <named-content xmlns:xlink="http://www.w3.org/1999/xlink" content-type="dwc:verbatimCoordinates" xlink:type="simple"><named-content content-type="geo-json" specific-use="{&#34;type&#34;:&#34;Point&#34;,&#34;coordinates&#34;:[-116.066667,35.266667]}" id="NCID0EDFDK" xlink:type="simple">35°16'N, 116°4'W</named-content></named-content>; 286 m; 24 Jun 1930; F. H. Wymore; <abbrev xmlns:xlink="http://www.w3.org/1999/xlink" xlink:title="The Bohart Museum of Entomology, University of California Davis" id="ABBRID0EIFDK" xlink:type="simple">BMEC</abbrev>; UCBMEP0003174.</p></tp:treatment-sec><tp:treatment-sec sec-type="material" id="SECID0EMFDK"><title>Arizona material examined.</title><p>United States of America • 1 ♀; La Paz County, Ehrenberg; <named-content xmlns:xlink="http://www.w3.org/1999/xlink" content-type="dwc:verbatimCoordinates" xlink:type="simple"><named-content content-type="geo-json" specific-use="{&#34;type&#34;:&#34;Point&#34;,&#34;coordinates&#34;:[-114.516667,33.600000]}" id="NCID0EVFDK" xlink:type="simple">33°36'N, 114°31'W</named-content></named-content>; 91 m; 27 Aug. 1938; F. H. Parker; <abbrev xmlns:xlink="http://www.w3.org/1999/xlink" xlink:title="The University of Arizona Insect Collection" id="ABBRID0E1FDK" xlink:type="simple">UAIC</abbrev> • 1 ?; Maricopa County, 1.6 mi. SE. of Barnes Butte, near Papago Park; <named-content xmlns:xlink="http://www.w3.org/1999/xlink" content-type="dwc:verbatimCoordinates" xlink:type="simple"><named-content content-type="geo-json" specific-use="{&#34;type&#34;:&#34;Point&#34;,&#34;coordinates&#34;:[-111.933333,33.450000]}" id="NCID0EBGDK" xlink:type="simple">33°27'N, 111°56'W</named-content></named-content>; 378 m; 23 June 1973; M. Kolner; <abbrev xmlns:xlink="http://www.w3.org/1999/xlink" xlink:title="The Hasbrouck Insect Collection, Arizona State University" id="ABBRID0EGGDK" xlink:type="simple">ASUHIC</abbrev>; ASUHIC0139654 • 1 ?; same collection data as for preceding; 20 July 1973; M. Kolner; <abbrev xmlns:xlink="http://www.w3.org/1999/xlink" xlink:title="The Hasbrouck Insect Collection, Arizona State University" id="ABBRID0EKGDK" xlink:type="simple">ASUHIC</abbrev>; ASUHIC0139653 • 2 ?; same collection data as for preceding; 26 July 1973; M. Kolner; <abbrev xmlns:xlink="http://www.w3.org/1999/xlink" xlink:title="The Hasbrouck Insect Collection, Arizona State University" id="ABBRID0EOGDK" xlink:type="simple">ASUHIC</abbrev>; ASUHIC0139655, ASUHIC0139656 • 1 ♀; Maricopa County, Cave Creek; <named-content xmlns:xlink="http://www.w3.org/1999/xlink" content-type="dwc:verbatimCoordinates" xlink:type="simple"><named-content content-type="geo-json" specific-use="{&#34;type&#34;:&#34;Point&#34;,&#34;coordinates&#34;:[-111.950000,33.833333]}" id="NCID0EVGDK" xlink:type="simple">33°50'N, 111°57'W</named-content></named-content>; 689 m; 08 June 1947; F. H. Parker, <abbrev xmlns:xlink="http://www.w3.org/1999/xlink" xlink:title="Smithsonian National Museum of Natural History, Washington" id="ABBRID0E1GDK" xlink:type="simple">USNM</abbrev>; <ext-link xmlns:xlink="http://www.w3.org/1999/xlink" xlink:type="simple" ext-link-type="uri" xlink:href="https://mbd-db.osu.edu/hol/search_results?&amp;search_type=fast&amp;q=USNMENTUSNMENT01819560">USNMENT01819560</ext-link> • 3 ♂, 4 ♀; Maricopa County, Gila River 10 km S. Arlington; <named-content xmlns:xlink="http://www.w3.org/1999/xlink" content-type="dwc:verbatimCoordinates" xlink:type="simple"><named-content content-type="geo-json" specific-use="{&#34;type&#34;:&#34;Point&#34;,&#34;coordinates&#34;:[-112.750000,33.216667]}" id="NCID0EGHDK" xlink:type="simple">33°13'N, 112°45'W</named-content></named-content>; 200 m; 4–14 August 2010; M. E. Irwin; <abbrev xmlns:xlink="http://www.w3.org/1999/xlink" xlink:title="The University of Arizona Insect Collection" id="ABBRID0ELHDK" xlink:type="simple">UAIC</abbrev> • 2 ♂; same collection data as for preceding; 14–21 August 2010; M. E. Irwin; <abbrev xmlns:xlink="http://www.w3.org/1999/xlink" xlink:title="The University of Arizona Insect Collection" id="ABBRID0EPHDK" xlink:type="simple">UAIC</abbrev> • 4 ♂, 3 ♀; same collection data as for preceding; 15–31 July 2010; M. E. Irwin; <abbrev xmlns:xlink="http://www.w3.org/1999/xlink" xlink:title="The University of Arizona Insect Collection" id="ABBRID0ETHDK" xlink:type="simple">UAIC</abbrev> • 1 ♂, 6 ♀; same collection data as for preceding; 1–7 June 2010; M. E. Irwin; <abbrev xmlns:xlink="http://www.w3.org/1999/xlink" xlink:title="The University of Arizona Insect Collection" id="ABBRID0EXHDK" xlink:type="simple">UAIC</abbrev> • 1 ♀; same collection data as for preceding; 3–7 June 2010; M. E. Irwin; <abbrev xmlns:xlink="http://www.w3.org/1999/xlink" xlink:title="The University of Arizona Insect Collection" id="ABBRID0E2HDK" xlink:type="simple">UAIC</abbrev> • 1 ?; Maricopa, S. Mtn. Park, 1.4 mi. W. of Elliot Rd. and Freeway; <named-content xmlns:xlink="http://www.w3.org/1999/xlink" content-type="dwc:verbatimCoordinates" xlink:type="simple"><named-content content-type="geo-json" specific-use="{&#34;type&#34;:&#34;Point&#34;,&#34;coordinates&#34;:[-112.066667,33.333333]}" id="NCID0ECIDK" xlink:type="simple">33°20'N, 112°04'W</named-content></named-content>; 539 m; 16 July 1972; M. Kolner; <abbrev xmlns:xlink="http://www.w3.org/1999/xlink" xlink:title="The Hasbrouck Insect Collection, Arizona State University" id="ABBRID0EHIDK" xlink:type="simple">ASUHIC</abbrev>; ASUHIC0139657 • 1 ♂; Mariposa County, 6 mi. W. Gila Bend; <named-content xmlns:xlink="http://www.w3.org/1999/xlink" content-type="dwc:verbatimCoordinates" xlink:type="simple"><named-content content-type="geo-json" specific-use="{&#34;type&#34;:&#34;Point&#34;,&#34;coordinates&#34;:[-112.816667,32.933333]}" id="NCID0EOIDK" xlink:type="simple">32°56'N, 112°49'W</named-content></named-content>; 220 m; 09 September 1961; G. I. Stage; <abbrev xmlns:xlink="http://www.w3.org/1999/xlink" xlink:title="California Academy of Sciences Entomology Collection" id="ABBRID0ETIDK" xlink:type="simple">CASENT</abbrev>; <ext-link xmlns:xlink="http://www.w3.org/1999/xlink" xlink:type="simple" ext-link-type="uri" xlink:href="http://www.antweb.org/specimen/CASENT8427321">CASENT8427321</ext-link> • 2 ♀; Pima County, Organ Pipe Cac. N. M. Quitobaquito; <named-content xmlns:xlink="http://www.w3.org/1999/xlink" content-type="dwc:verbatimCoordinates" xlink:type="simple"><named-content content-type="geo-json" specific-use="{&#34;type&#34;:&#34;Point&#34;,&#34;coordinates&#34;:[-112.816667,32.016667]}" id="NCID0E6IDK" xlink:type="simple">32°01'N, 112°49'W</named-content></named-content>; 524 m; 07 April 1968; J. Gruwell; <abbrev xmlns:xlink="http://www.w3.org/1999/xlink" xlink:title="Smithsonian National Museum of Natural History, Washington" id="ABBRID0EEJDK" xlink:type="simple">USNM</abbrev>; <ext-link xmlns:xlink="http://www.w3.org/1999/xlink" xlink:type="simple" ext-link-type="uri" xlink:href="https://mbd-db.osu.edu/hol/search_results?&amp;search_type=fast&amp;q=USNMENTUSNMENT01830276">USNMENT01830276</ext-link>, <ext-link xmlns:xlink="http://www.w3.org/1999/xlink" xlink:type="simple" ext-link-type="uri" xlink:href="https://mbd-db.osu.edu/hol/search_results?&amp;search_type=fast&amp;q=USNMENTUSNMENT01830277">USNMENT01830277</ext-link> • 1 ♀; Pima County, Organ Pipe Cactus NM Quitobaquito Springs; <named-content xmlns:xlink="http://www.w3.org/1999/xlink" content-type="dwc:verbatimCoordinates" xlink:type="simple"><named-content content-type="geo-json" specific-use="{&#34;type&#34;:&#34;Point&#34;,&#34;coordinates&#34;:[-113.016667,31.933333]}" id="NCID0EVJDK" xlink:type="simple">31°56'N, 113°01'W</named-content></named-content>; 326 m; 27 August 1983; Kinglsey, Bailowatz; <abbrev xmlns:xlink="http://www.w3.org/1999/xlink" xlink:title="The University of Arizona Insect Collection" id="ABBRID0E1JDK" xlink:type="simple">UAIC</abbrev> • 1 ♀; Yuma County, 1 mi. NW Aztec; <named-content xmlns:xlink="http://www.w3.org/1999/xlink" content-type="dwc:verbatimCoordinates" xlink:type="simple"><named-content content-type="geo-json" specific-use="{&#34;type&#34;:&#34;Point&#34;,&#34;coordinates&#34;:[-113.450000,32.833333]}" id="NCID0EBKDK" xlink:type="simple">32°50'N, 113°27'W</named-content></named-content>; 140 m; 31 August 1979; E. M. Fisher; <abbrev xmlns:xlink="http://www.w3.org/1999/xlink" xlink:title="Smithsonian National Museum of Natural History, Washington" id="ABBRID0EGKDK" xlink:type="simple">USNM</abbrev>; <ext-link xmlns:xlink="http://www.w3.org/1999/xlink" xlink:type="simple" ext-link-type="uri" xlink:href="https://mbd-db.osu.edu/hol/search_results?&amp;search_type=fast&amp;q=USNMENTUSNMENT01830254">USNMENT01830254</ext-link> • 1 ♀; Yuma County, 13 mi. W. Hope; <named-content xmlns:xlink="http://www.w3.org/1999/xlink" content-type="dwc:verbatimCoordinates" xlink:type="simple"><named-content content-type="geo-json" specific-use="{&#34;type&#34;:&#34;Point&#34;,&#34;coordinates&#34;:[-113.916667,33.700000]}" id="NCID0ESKDK" xlink:type="simple">33°42'N, 113°55'W</named-content></named-content>; 380 m; 30 August 1979; E. M. Fisher; <abbrev xmlns:xlink="http://www.w3.org/1999/xlink" xlink:title="Smithsonian National Museum of Natural History, Washington" id="ABBRID0EXKDK" xlink:type="simple">USNM</abbrev>; <ext-link xmlns:xlink="http://www.w3.org/1999/xlink" xlink:type="simple" ext-link-type="uri" xlink:href="https://mbd-db.osu.edu/hol/search_results?&amp;search_type=fast&amp;q=USNMENTUSNMENT01830253">USNMENT01830253</ext-link> • 1 ♂, 1 ♀; Yuma County, 25 mi. SE Parker; <named-content xmlns:xlink="http://www.w3.org/1999/xlink" content-type="dwc:verbatimCoordinates" xlink:type="simple"><named-content content-type="geo-json" specific-use="{&#34;type&#34;:&#34;Point&#34;,&#34;coordinates&#34;:[-114.050000,33.850000]}" id="NCID0EDLDK" xlink:type="simple">33°51'N, 114°3'W</named-content></named-content>; 361 m; 05 September 1964; J. M. Davidson; <abbrev xmlns:xlink="http://www.w3.org/1999/xlink" xlink:title="Smithsonian National Museum of Natural History, Washington" id="ABBRID0EILDK" xlink:type="simple">USNM</abbrev>; <ext-link xmlns:xlink="http://www.w3.org/1999/xlink" xlink:type="simple" ext-link-type="uri" xlink:href="https://mbd-db.osu.edu/hol/search_results?&amp;search_type=fast&amp;q=USNMENTUSNMENT01830250">USNMENT01830250</ext-link> • 1 ?; Yuma County, 37 mi. S. of Quartzsite; <named-content xmlns:xlink="http://www.w3.org/1999/xlink" content-type="dwc:verbatimCoordinates" xlink:type="simple"><named-content content-type="geo-json" specific-use="{&#34;type&#34;:&#34;Point&#34;,&#34;coordinates&#34;:[-114.216667,33.116667]}" id="NCID0EULDK" xlink:type="simple">33°07'N, 114°13'W</named-content></named-content>; 409 m; 26 July 1966; J. M. Davidson, M. A. Cazier; <abbrev xmlns:xlink="http://www.w3.org/1999/xlink" xlink:title="The Hasbrouck Insect Collection, Arizona State University" id="ABBRID0EZLDK" xlink:type="simple">ASUHIC</abbrev>; ASUHIC0139641 • 2 ?; Yuma County, 37 mi. S. of Quartzsite; <named-content xmlns:xlink="http://www.w3.org/1999/xlink" content-type="dwc:verbatimCoordinates" xlink:type="simple"><named-content content-type="geo-json" specific-use="{&#34;type&#34;:&#34;Point&#34;,&#34;coordinates&#34;:[-114.216667,33.116667]}" id="NCID0EAMDK" xlink:type="simple">33°07'N, 114°13'W</named-content></named-content>; 409 m; J. M. Davidson, M. A. Cazier; <abbrev xmlns:xlink="http://www.w3.org/1999/xlink" xlink:title="The Hasbrouck Insect Collection, Arizona State University" id="ABBRID0EFMDK" xlink:type="simple">ASUHIC</abbrev>; ASUHIC0139647, ASUHIC0139648 • 1 ?; Yuma County, 6 mi. SE. of Parker; <named-content xmlns:xlink="http://www.w3.org/1999/xlink" content-type="dwc:verbatimCoordinates" xlink:type="simple"><named-content content-type="geo-json" specific-use="{&#34;type&#34;:&#34;Point&#34;,&#34;coordinates&#34;:[-114.200000,34.083333]}" id="NCID0EMMDK" xlink:type="simple">34°05'N, 114°12'W</named-content></named-content>; 208 m; 09 July 1966; J. M. Davidson, M. A. Cazier; ASUHIC0139642 • 1 ?; Yuma County; 8 mi. SE. of Parker; <named-content xmlns:xlink="http://www.w3.org/1999/xlink" content-type="dwc:verbatimCoordinates" xlink:type="simple"><named-content content-type="geo-json" specific-use="{&#34;type&#34;:&#34;Point&#34;,&#34;coordinates&#34;:[-114.183333,34.066667]}" id="NCID0EUMDK" xlink:type="simple">34°04'N, 114°11'W</named-content></named-content>; 262 m; 29 May 1966; S. A. Gorodenski; <abbrev xmlns:xlink="http://www.w3.org/1999/xlink" xlink:title="The Hasbrouck Insect Collection, Arizona State University" id="ABBRID0EZMDK" xlink:type="simple">ASUHIC</abbrev>; ASUHIC0139640 • 1 ♀; Yuma County, Mohawk; <named-content xmlns:xlink="http://www.w3.org/1999/xlink" content-type="dwc:verbatimCoordinates" xlink:type="simple"><named-content content-type="geo-json" specific-use="{&#34;type&#34;:&#34;Point&#34;,&#34;coordinates&#34;:[-113.750000,32.716667]}" id="NCID0EANDK" xlink:type="simple">32°43'N, 113°45'W</named-content></named-content>; 166 m; 26 August; J. Wilcox; <abbrev xmlns:xlink="http://www.w3.org/1999/xlink" xlink:title="California Academy of Sciences Entomology Collection" id="ABBRID0EFNDK" xlink:type="simple">CASENT</abbrev>; <ext-link xmlns:xlink="http://www.w3.org/1999/xlink" xlink:type="simple" ext-link-type="uri" xlink:href="http://www.antweb.org/specimen/CASENT8427320">CASENT8427320</ext-link>.</p></tp:treatment-sec><tp:treatment-sec sec-type="material" id="SECID0EONDK"><title>Other material examined.</title><p>Suppl. material <xref ref-type="supplementary-material" rid="S1">1</xref>.</p></tp:treatment-sec><tp:treatment-sec sec-type="comments" id="SECID0EYNDK"><title>Comments.</title><p>Photographs of the holotype can be viewed at: <ext-link xmlns:xlink="http://www.w3.org/1999/xlink" xlink:type="simple" ext-link-type="uri" xlink:href="https://monarch.calacademy.org/taxa/index.php?tid=679456">https://monarch.calacademy.org/taxa/index.php?tid=679456</ext-link>.</p></tp:treatment-sec><tp:treatment-sec><!--Section generated to contain objects referenced in tp:taxon-treatment.--><fig id="F26" position="float" orientation="portrait"><object-id xmlns:xlink="http://www.w3.org/1999/xlink" content-type="doi" xlink:type="simple">10.3897/zookeys.1130.81874.figure26</object-id><object-id xmlns:xlink="http://www.w3.org/1999/xlink" content-type="arpha" xlink:type="simple">21635FAD-D737-5EA7-8B28-F4B19EF84AD3</object-id><label>Figure 26.</label><caption><p>Focused map of the Arizona distribution of Nearctic <italic><tp:taxon-name><tp:taxon-name-part taxon-name-part-type="genus" reg="Saropogon">Saropogon</tp:taxon-name-part></tp:taxon-name></italic> (<tp:taxon-name><tp:taxon-name-part taxon-name-part-type="order">Diptera</tp:taxon-name-part></tp:taxon-name>: <tp:taxon-name><tp:taxon-name-part taxon-name-part-type="family">Asilidae</tp:taxon-name-part></tp:taxon-name>). Map created with SimpleMappr on January 25, 2022, and available at: <ext-link xmlns:xlink="http://www.w3.org/1999/xlink" xlink:type="simple" ext-link-type="uri" xlink:href="https://www.simplemappr.net/map/17143">https://www.simplemappr.net/map/17143</ext-link>.</p></caption><graphic xmlns:xlink="http://www.w3.org/1999/xlink" xlink:href="zookeys-1130-001_article-81874__-g026.jpg" position="float" orientation="portrait" xlink:type="simple" id="oo_770869.jpg"><uri content-type="original_file" xlink:type="simple">https://binary.pensoft.net/fig/770869</uri></graphic></fig><fig id="F34" position="float" orientation="portrait"><object-id xmlns:xlink="http://www.w3.org/1999/xlink" content-type="doi" xlink:type="simple">10.3897/zookeys.1130.81874.figure34</object-id><object-id xmlns:xlink="http://www.w3.org/1999/xlink" content-type="arpha" xlink:type="simple">002AE9C9-1E9A-5AA9-ABB8-00AA21A1A8EF</object-id><label>Figure 34.</label><caption><p>Distribution of <italic><tp:taxon-name><tp:taxon-name-part taxon-name-part-type="genus" reg="Saropogon">Saropogon</tp:taxon-name-part></tp:taxon-name></italic> (<tp:taxon-name><tp:taxon-name-part taxon-name-part-type="order">Diptera</tp:taxon-name-part></tp:taxon-name>: <tp:taxon-name><tp:taxon-name-part taxon-name-part-type="family">Asilidae</tp:taxon-name-part></tp:taxon-name>) specimens studied for <italic><tp:taxon-name><tp:taxon-name-part taxon-name-part-type="genus" reg="Saropogon">S.</tp:taxon-name-part><tp:taxon-name-part taxon-name-part-type="species" reg="combustus">combustus</tp:taxon-name-part></tp:taxon-name></italic>, <italic><tp:taxon-name><tp:taxon-name-part taxon-name-part-type="genus" reg="Saropogon">S.</tp:taxon-name-part><tp:taxon-name-part taxon-name-part-type="species" reg="fletcheri">fletcheri</tp:taxon-name-part></tp:taxon-name></italic>, <italic><tp:taxon-name><tp:taxon-name-part taxon-name-part-type="genus" reg="Saropogon">S.</tp:taxon-name-part><tp:taxon-name-part taxon-name-part-type="species" reg="mohawki">mohawki</tp:taxon-name-part></tp:taxon-name></italic>, <italic><tp:taxon-name><tp:taxon-name-part taxon-name-part-type="genus" reg="Saropogon">S.</tp:taxon-name-part><tp:taxon-name-part taxon-name-part-type="species" reg="pyrodes">pyrodes</tp:taxon-name-part></tp:taxon-name></italic> sp. nov., and <italic><tp:taxon-name><tp:taxon-name-part taxon-name-part-type="genus" reg="Saropogon">S.</tp:taxon-name-part><tp:taxon-name-part taxon-name-part-type="species" reg="senex">senex</tp:taxon-name-part></tp:taxon-name></italic>. Map created with SimpleMappr on July 25, 2022, and available at: <ext-link xmlns:xlink="http://www.w3.org/1999/xlink" xlink:type="simple" ext-link-type="uri" xlink:href="https://www.simplemappr.net/map/18362">https://www.simplemappr.net/map/18362</ext-link>.</p></caption><graphic xmlns:xlink="http://www.w3.org/1999/xlink" xlink:href="zookeys-1130-001_article-81874__-g034.jpg" position="float" orientation="portrait" xlink:type="simple" id="oo_770877.jpg"><uri content-type="original_file" xlink:type="simple">https://binary.pensoft.net/fig/770877</uri></graphic></fig><supplementary-material xmlns:xlink="http://www.w3.org/1999/xlink" id="S1" position="float" orientation="portrait" xlink:type="simple"><object-id content-type="doi" xlink:type="simple">10.3897/zookeys.1130.81874.suppl1</object-id><object-id content-type="arpha" xlink:type="simple">F33F6ACD-7468-5814-A2D8-7BC840DE2EF0</object-id><label>Supplementary material 1</label><caption><p>Locality information of all specimens examined</p></caption><statement content-type="dataType"><label>Data type</label><p>excel file</p></statement><statement content-type="notes"><label>Explanation note</label><p>Locality information of all specimens examined.</p></statement><media xlink:href="zookeys-1130-001_article-81874__-s001.xlsx" mimetype="application" mime-subtype="vnd.openxmlformats-officedocument.spreadsheetml.sheet" position="float" orientation="portrait" xlink:type="simple" id="oo_770878.xlsx"><uri content-type="original_file" xlink:type="simple">https://binary.pensoft.net/file/770878</uri></media><permissions><license xlink:type="simple"><license-p>This dataset is made available under the Open Database License (http://opendatacommons.org/licenses/odbl/1.0/). The Open Database License (ODbL) is a license agreement intended to allow users to freely share, modify, and use this Dataset while maintaining this same freedom for others, provided that the original source and author(s) are credited.</license-p></license></permissions><attrib specific-use="authors">Charlotte H. E. Alberts, Eric M. Fisher</attrib></supplementary-material></tp:treatment-sec><ref-list><ref id="B50"><mixed-citation xmlns:xlink="http://www.w3.org/1999/xlink" xlink:type="simple"><person-group><name name-style="western"><surname>Wilcox</surname><given-names>J</given-names></name></person-group> (<year>1966</year>) <article-title>New species and a key to the species of <italic><tp:taxon-name><tp:taxon-name-part taxon-name-part-type="genus">Saropogon</tp:taxon-name-part></tp:taxon-name></italic> Loew (<tp:taxon-name><tp:taxon-name-part taxon-name-part-type="order">Diptera</tp:taxon-name-part></tp:taxon-name>: <tp:taxon-name><tp:taxon-name-part taxon-name-part-type="family">Asilidae</tp:taxon-name-part></tp:taxon-name>).</article-title><source>The Pan-Pacific Entomologist</source><volume>42</volume>(<issue>2</issue>): <fpage>127</fpage>–<lpage>136</lpage>. <ext-link xlink:type="simple" ext-link-type="uri" xlink:href="https://www.biodiversitylibrary.org/page/53621647">https://www.biodiversitylibrary.org/page/53621647</ext-link></mixed-citation></ref><ref id="B18"><mixed-citation xmlns:xlink="http://www.w3.org/1999/xlink" xlink:type="simple"><person-group><name name-style="western"><surname>Fisher</surname><given-names>EM</given-names></name><name name-style="western"><surname>Wilcox</surname><given-names>J</given-names></name></person-group> (<year>1997</year>) Catalog of the robber flies (<tp:taxon-name><tp:taxon-name-part taxon-name-part-type="order">Diptera</tp:taxon-name-part></tp:taxon-name>: <tp:taxon-name><tp:taxon-name-part taxon-name-part-type="family">Asilidae</tp:taxon-name-part></tp:taxon-name>) of the Nearctic region. [distributed as unpublished document to <tp:taxon-name><tp:taxon-name-part taxon-name-part-type="family">Asilidae</tp:taxon-name-part></tp:taxon-name> workers, widely used in community; new version underway with Cunnings, R. – to be published]</mixed-citation></ref></ref-list></tp:taxon-treatment>
