# Supplementary material for: ﻿A new species of Saropogon Loew, 1847 (Diptera, Asilidae) from Arizona, with a review of the Nearctic species north of Mexico
Source: Zookeys. 2022 Nov 17;1130:1–63. doi: 10.3897/zookeys.1130.81874 (PMC9836739; doi:10.3897/zookeys.1130.81874)
Supplement: XML Treatment for Saropogon purus [file zookeys.1130.81874-treatment17.xml]

<!DOCTYPE tp:taxon-treatment
  PUBLIC "-//TaxonX//DTD Taxonomic Treatment Publishing DTD v0 20100105//EN" "tax-treatment-NSO.dtd">
<tp:taxon-treatment xmlns:tp="http://www.plazi.org/taxpub"><tp:treatment-meta><kwd-group><label>Taxon classification</label><kwd>
              <named-content content-type="kingdom">Animalia</named-content>
            </kwd><kwd>
              <named-content content-type="order">Diptera</named-content>
            </kwd><kwd>
              <named-content content-type="family">Asilidae</named-content>
            </kwd></kwd-group><mixed-citation publication-type="journal"><person-group><name><surname>Alberts</surname><given-names>Charlotte H. E.</given-names></name><name><surname>Fisher</surname><given-names>Eric M.</given-names></name></person-group><article-title>﻿A new species of <italic><tp:taxon-name><tp:taxon-name-part taxon-name-part-type="genus" reg="Saropogon">Saropogon</tp:taxon-name-part></tp:taxon-name></italic> Loew, 1847 (<tp:taxon-name><tp:taxon-name-part taxon-name-part-type="order">Diptera</tp:taxon-name-part></tp:taxon-name>, <tp:taxon-name><tp:taxon-name-part taxon-name-part-type="family">Asilidae</tp:taxon-name-part></tp:taxon-name>) from Arizona, with a review of the Nearctic species north of Mexico</article-title><source>Zookeys</source><day>17</day><month>11</month><year>2022</year><volume>1130</volume><fpage>1</fpage><lpage>63</lpage><pub-id pub-id-type="doi">10.3897/zookeys.1130.81874</pub-id></mixed-citation></tp:treatment-meta><tp:nomenclature><label>﻿</label><tp:taxon-name>
            <object-id xmlns:xlink="http://www.w3.org/1999/xlink" content-type="arpha" xlink:type="simple">CC48757D-781F-54F3-8C02-6F74C1544059</object-id>
            <tp:taxon-name-part taxon-name-part-type="genus" reg="Saropogon">Saropogon</tp:taxon-name-part>
            <tp:taxon-name-part taxon-name-part-type="species" reg="purus">purus</tp:taxon-name-part>
          </tp:taxon-name><tp:taxon-authority>Curran, 1930</tp:taxon-authority><xref ref-type="fig" rid="F4">Figs 4E, F</xref><xref ref-type="fig" rid="F5">, 5M, N</xref><xref ref-type="fig" rid="F21">, 21</xref><xref ref-type="fig" rid="F26">, 26</xref><xref ref-type="fig" rid="F33">, 33</xref><tp:nomenclature-citation-list><tp:nomenclature-citation><tp:taxon-name>
                <tp:taxon-name-part taxon-name-part-type="genus" reg="Saropogon">Saropogon</tp:taxon-name-part>
                <tp:taxon-name-part taxon-name-part-type="species" reg="purus">purus</tp:taxon-name-part>
              </tp:taxon-name><comment>Curran, 1930: 3.</comment></tp:nomenclature-citation></tp:nomenclature-citation-list></tp:nomenclature><tp:treatment-sec sec-type="References" id="SECID0EB3DK"><title>References.</title><p><xref ref-type="bibr" rid="B12">Curran 1930</xref> (key and original description); <xref ref-type="bibr" rid="B13">Curran 1931</xref>: 2 (key); <xref ref-type="bibr" rid="B38">Martin and Wilcox 1965</xref>: 383 (catalog); <xref ref-type="bibr" rid="B50">Wilcox 1966</xref>: 129 (key); <xref ref-type="bibr" rid="B18">Fisher and Wilcox 1997</xref>: 4 (catalog).</p></tp:treatment-sec><tp:treatment-sec sec-type="diagnosis" id="SECID0E23DK"><title>Diagnosis.</title><p>The broad, brown wings easily distinguish this species from others (Fig. <xref ref-type="fig" rid="F5">5</xref>). It is a sexually dimorphic species (Fig. <xref ref-type="fig" rid="F4">4</xref>). Male abdomen and legs are black, metathoracic femora in part reddish; female abdomen and legs are mostly yellowish red, coxae densely deep with golden pubescence. Body length 11–13 mm; wing length 7–9 mm. Flight time July to August.</p><fig id="F21" position="float" orientation="portrait"><object-id xmlns:xlink="http://www.w3.org/1999/xlink" content-type="doi" xlink:type="simple">10.3897/zookeys.1130.81874.figure21</object-id><object-id xmlns:xlink="http://www.w3.org/1999/xlink" content-type="arpha" xlink:type="simple">EF660119-FB8D-5CD6-B994-0329A0585CBE</object-id><label>Figure 21.</label><caption><p><italic><tp:taxon-name><tp:taxon-name-part taxon-name-part-type="genus" reg="Saropogon">Saropogon</tp:taxon-name-part><tp:taxon-name-part taxon-name-part-type="species" reg="purus">purus</tp:taxon-name-part></tp:taxon-name></italic> Curran, 1930 Female (UCBMEP0280564): <bold>A</bold> dorsal view <bold>B</bold> lateral view <bold>C</bold> anterior view; Male (<ext-link xmlns:xlink="http://www.w3.org/1999/xlink" xlink:type="simple" ext-link-type="uri" xlink:href="https://mbd-db.osu.edu/hol/search_results?&amp;search_type=fast&amp;q=USNMENTUSNMENT01830082">USNMENT01830082</ext-link>): <bold>D</bold> anterior view <bold>E</bold> dorsal view <bold>F</bold> lateral view. Scale bars: 2 mm.</p></caption><graphic xmlns:xlink="http://www.w3.org/1999/xlink" xlink:href="zookeys-1130-001_article-81874__-g021.jpg" position="float" orientation="portrait" xlink:type="simple" id="oo_770864.jpg"><uri content-type="original_file" xlink:type="simple">https://binary.pensoft.net/fig/770864</uri></graphic></fig></tp:treatment-sec><tp:treatment-sec sec-type="distribution" id="SECID0ES5DK"><title>Distribution.</title><p>USA: Arizona; Mexico: Sinaloa, Sonora, SimpleMappr: <ext-link xmlns:xlink="http://www.w3.org/1999/xlink" xlink:type="simple" ext-link-type="uri" xlink:href="https://www.simplemappr.net/map/16992">https://www.simplemappr.net/map/16992</ext-link>.</p></tp:treatment-sec><tp:treatment-sec sec-type="type material" id="SECID0E45DK"><title>Type material examined.</title><p>United States of America • 1 ♂, holotype; Arizona, Pima County, Kits Peak Rincon, Baboquivari Mts.; <named-content xmlns:xlink="http://www.w3.org/1999/xlink" content-type="dwc:verbatimCoordinates" xlink:type="simple"><named-content content-type="geo-json" specific-use="{&#34;type&#34;:&#34;Point&#34;,&#34;coordinates&#34;:[-111.550000,31.950000]}" id="NCID0EG6DK" xlink:type="simple">31°57'N, 111°33'W</named-content></named-content>; 1234 m; 1–4 August 1916; F. E. Lutz; AMNH • 1♀, allotype; same collection data as holotype; AMNH.</p></tp:treatment-sec><tp:treatment-sec sec-type="material" id="SECID0EL6DK"><title>Arizona material examined.</title><p>United States of America • 1 ♂; Cochise County, Willcox; <named-content xmlns:xlink="http://www.w3.org/1999/xlink" content-type="dwc:verbatimCoordinates" xlink:type="simple"><named-content content-type="geo-json" specific-use="{&#34;type&#34;:&#34;Point&#34;,&#34;coordinates&#34;:[-109.816667,32.250000]}" id="NCID0EU6DK" xlink:type="simple">32°15'N, 109°49'W</named-content></named-content>; 1274 m; 13 July 1944; F. H. Parker; <abbrev xmlns:xlink="http://www.w3.org/1999/xlink" xlink:title="The University of Arizona Insect Collection" id="ABBRID0EZ6DK" xlink:type="simple">UAIC</abbrev> • 2 ♀; Gila County, Globe; <named-content xmlns:xlink="http://www.w3.org/1999/xlink" content-type="dwc:verbatimCoordinates" xlink:type="simple"><named-content content-type="geo-json" specific-use="{&#34;type&#34;:&#34;Point&#34;,&#34;coordinates&#34;:[-110.783333,33.383333]}" id="NCID0EAAEK" xlink:type="simple">33°23'N, 110°47'W</named-content></named-content>; 1074 m; 26 Jul 1987; Parker; <abbrev xmlns:xlink="http://www.w3.org/1999/xlink" xlink:title="Smithsonian National Museum of Natural History, Washington" id="ABBRID0EFAEK" xlink:type="simple">USNM</abbrev>; <ext-link xmlns:xlink="http://www.w3.org/1999/xlink" xlink:type="simple" ext-link-type="uri" xlink:href="https://mbd-db.osu.edu/hol/search_results?&amp;search_type=fast&amp;q=USNMENTUSNMENT01819537">USNMENT01819537</ext-link>, <ext-link xmlns:xlink="http://www.w3.org/1999/xlink" xlink:type="simple" ext-link-type="uri" xlink:href="https://mbd-db.osu.edu/hol/search_results?&amp;search_type=fast&amp;q=USNMENTUSNMENT01819572">USNMENT01819572</ext-link> • 1♀; same collection data as for preceding; 13 July 1956; F. H. Parker; <abbrev xmlns:xlink="http://www.w3.org/1999/xlink" xlink:title="The University of Arizona Insect Collection" id="ABBRID0ETAEK" xlink:type="simple">UAIC</abbrev> • 1 ♂; same collection data as for preceding; 15 July 1943; F. H. Parker, <abbrev xmlns:xlink="http://www.w3.org/1999/xlink" xlink:title="The University of Arizona Insect Collection" id="ABBRID0EXAEK" xlink:type="simple">UAIC</abbrev> • 1♀; same collection data as for preceding; 15 July 1948; F. H. Parker; <abbrev xmlns:xlink="http://www.w3.org/1999/xlink" xlink:title="The University of Arizona Insect Collection" id="ABBRID0E2AEK" xlink:type="simple">UAIC</abbrev> • 1♀; same collection data as for preceding; 19 July 1947; F. H. Parker; <abbrev xmlns:xlink="http://www.w3.org/1999/xlink" xlink:title="The University of Arizona Insect Collection" id="ABBRID0E6AEK" xlink:type="simple">UAIC</abbrev> • 1♀; same collection data as for preceding; 20 July 1956; F. H. Parker; <abbrev xmlns:xlink="http://www.w3.org/1999/xlink" xlink:title="The University of Arizona Insect Collection" id="ABBRID0EDBEK" xlink:type="simple">UAIC</abbrev> • 2♀; same collection data as for preceding; 27 August 1955; F. H. Parker; <abbrev xmlns:xlink="http://www.w3.org/1999/xlink" xlink:title="The University of Arizona Insect Collection" id="ABBRID0EHBEK" xlink:type="simple">UAIC</abbrev> • 1 ♂; same collection data as for preceding; 28 July 1952; F. H. Parker; <abbrev xmlns:xlink="http://www.w3.org/1999/xlink" xlink:title="The University of Arizona Insect Collection" id="ABBRID0ELBEK" xlink:type="simple">UAIC</abbrev> • 1 ♂; Gila County, San Carlos; <named-content xmlns:xlink="http://www.w3.org/1999/xlink" content-type="dwc:verbatimCoordinates" xlink:type="simple"><named-content content-type="geo-json" specific-use="{&#34;type&#34;:&#34;Point&#34;,&#34;coordinates&#34;:[-110.450000,33.333333]}" id="NCID0ESBEK" xlink:type="simple">33°20'N, 110°27'W</named-content></named-content>; 809 m; 11 July 1936; F. H. Parker; <abbrev xmlns:xlink="http://www.w3.org/1999/xlink" xlink:title="The University of Arizona Insect Collection" id="ABBRID0EXBEK" xlink:type="simple">UAIC</abbrev> • 1 ?; Maricopa County, 1.5 mi. NE of Desert Vista Point, Payson Highway; <named-content xmlns:xlink="http://www.w3.org/1999/xlink" content-type="dwc:verbatimCoordinates" xlink:type="simple"><named-content content-type="geo-json" specific-use="{&#34;type&#34;:&#34;Point&#34;,&#34;coordinates&#34;:[-111.500000,33.666667]}" id="NCID0E5BEK" xlink:type="simple">33°40'N, 111°30'W</named-content></named-content>; 753 m; 02 August 1969; R. Wielgus; <abbrev xmlns:xlink="http://www.w3.org/1999/xlink" xlink:title="The Hasbrouck Insect Collection, Arizona State University" id="ABBRID0EDCEK" xlink:type="simple">ASUHIC</abbrev>; ASUHIC0139662 • 1 ?; Pima County, 2.1 mi. S. of Gibbon Mountain, Santa Catalina Mountains; <named-content xmlns:xlink="http://www.w3.org/1999/xlink" content-type="dwc:verbatimCoordinates" xlink:type="simple"><named-content content-type="geo-json" specific-use="{&#34;type&#34;:&#34;Point&#34;,&#34;coordinates&#34;:[-110.733333,32.300000]}" id="NCID0EKCEK" xlink:type="simple">32°18'N, 110°44'W</named-content></named-content>; 1006 m; 20 Aug. 1972; O. Francke, M. Kolner; ASUHIC0139664 • 1 ♂; Pima County, Baboquivari Mts.; <named-content xmlns:xlink="http://www.w3.org/1999/xlink" content-type="dwc:verbatimCoordinates" xlink:type="simple"><named-content content-type="geo-json" specific-use="{&#34;type&#34;:&#34;Point&#34;,&#34;coordinates&#34;:[-111.600000,31.800000]}" id="NCID0ESCEK" xlink:type="simple">31°48'N, 111°36'W</named-content></named-content>; 1234 m; 19 July 1950; J. G. Rosen; <abbrev xmlns:xlink="http://www.w3.org/1999/xlink" xlink:title="Smithsonian National Museum of Natural History, Washington" id="ABBRID0EXCEK" xlink:type="simple">USNM</abbrev>; <ext-link xmlns:xlink="http://www.w3.org/1999/xlink" xlink:type="simple" ext-link-type="uri" xlink:href="https://mbd-db.osu.edu/hol/search_results?&amp;search_type=fast&amp;q=USNMENTUSNMENT01830301">USNMENT01830301</ext-link> • 1 ♂; Pima County, Baboquivari Mts.; <named-content xmlns:xlink="http://www.w3.org/1999/xlink" content-type="dwc:verbatimCoordinates" xlink:type="simple"><named-content content-type="geo-json" specific-use="{&#34;type&#34;:&#34;Point&#34;,&#34;coordinates&#34;:[-111.566667,31.783333]}" id="NCID0EDDEK" xlink:type="simple">31°47'N, 111°34'W</named-content></named-content>; 1776 m; <abbrev xmlns:xlink="http://www.w3.org/1999/xlink" xlink:title="Smithsonian National Museum of Natural History, Washington" id="ABBRID0EIDEK" xlink:type="simple">USNM</abbrev>; <ext-link xmlns:xlink="http://www.w3.org/1999/xlink" xlink:type="simple" ext-link-type="uri" xlink:href="https://mbd-db.osu.edu/hol/search_results?&amp;search_type=fast&amp;q=USNMENTUSNMENT01819457">USNMENT01819457</ext-link> • 1♀; Pima County, Box Canyon Santa Rita Mountains; <named-content xmlns:xlink="http://www.w3.org/1999/xlink" content-type="dwc:verbatimCoordinates" xlink:type="simple"><named-content content-type="geo-json" specific-use="{&#34;type&#34;:&#34;Point&#34;,&#34;coordinates&#34;:[-111.200000,33.133333]}" id="NCID0EUDEK" xlink:type="simple">33°08'N, 111°12'W</named-content></named-content>; 592 m; 05 August 1978; D. S. Verity; <abbrev xmlns:xlink="http://www.w3.org/1999/xlink" xlink:title="Smithsonian National Museum of Natural History, Washington" id="ABBRID0EZDEK" xlink:type="simple">USNM</abbrev>; <ext-link xmlns:xlink="http://www.w3.org/1999/xlink" xlink:type="simple" ext-link-type="uri" xlink:href="https://mbd-db.osu.edu/hol/search_results?&amp;search_type=fast&amp;q=USNMENTUSNMENT01830083">USNMENT01830083</ext-link> • 1♀; Pima County, Brown Canyon; <named-content xmlns:xlink="http://www.w3.org/1999/xlink" content-type="dwc:verbatimCoordinates" xlink:type="simple"><named-content content-type="geo-json" specific-use="{&#34;type&#34;:&#34;Point&#34;,&#34;coordinates&#34;:[-110.283333,31.466667]}" id="NCID0EFEEK" xlink:type="simple">31°28'N, 110°17'W</named-content></named-content>; 1219 m; 27 July 1973; E. M. Fisher; <abbrev xmlns:xlink="http://www.w3.org/1999/xlink" xlink:title="Smithsonian National Museum of Natural History, Washington" id="ABBRID0EKEEK" xlink:type="simple">USNM</abbrev>; <ext-link xmlns:xlink="http://www.w3.org/1999/xlink" xlink:type="simple" ext-link-type="uri" xlink:href="https://mbd-db.osu.edu/hol/search_results?&amp;search_type=fast&amp;q=USNMENTUSNMENT01830285">USNMENT01830285</ext-link> • 1♀; same collection data as for preceding; 28 July 1983; Werner, Olson; <abbrev xmlns:xlink="http://www.w3.org/1999/xlink" xlink:title="The University of Arizona Insect Collection" id="ABBRID0ETEEK" xlink:type="simple">UAIC</abbrev> • 1♀; Pima County, Espero Canyon 10 mi. NW of Tucson; <named-content xmlns:xlink="http://www.w3.org/1999/xlink" content-type="dwc:verbatimCoordinates" xlink:type="simple"><named-content content-type="geo-json" specific-use="{&#34;type&#34;:&#34;Point&#34;,&#34;coordinates&#34;:[-110.816667,32.300000]}" id="NCID0E1EEK" xlink:type="simple">32°18'N, 110°49'W</named-content></named-content>; 844 m; 10 August 1975; B. Page; <abbrev xmlns:xlink="http://www.w3.org/1999/xlink" xlink:title="The University of Arizona Insect Collection" id="ABBRID0E6EEK" xlink:type="simple">UAIC</abbrev> • 1♀; Pima County, Snata Rita Exp. Range; <named-content xmlns:xlink="http://www.w3.org/1999/xlink" content-type="dwc:verbatimCoordinates" xlink:type="simple"><named-content content-type="geo-json" specific-use="{&#34;type&#34;:&#34;Point&#34;,&#34;coordinates&#34;:[-110.850000,32.833333]}" id="NCID0EGFEK" xlink:type="simple">32°50'N, 110°51'W</named-content></named-content>; 1120 m; 26 July, 1971; E. Yensen; <abbrev xmlns:xlink="http://www.w3.org/1999/xlink" xlink:title="The University of Arizona Insect Collection" id="ABBRID0ELFEK" xlink:type="simple">UAIC</abbrev> • 1 ♂; Santa Cruz County, 3 mi. W. Pina Blanca; <named-content xmlns:xlink="http://www.w3.org/1999/xlink" content-type="dwc:verbatimCoordinates" xlink:type="simple"><named-content content-type="geo-json" specific-use="{&#34;type&#34;:&#34;Point&#34;,&#34;coordinates&#34;:[-111.133333,31.400000]}" id="NCID0ESFEK" xlink:type="simple">31°24'N, 111°08'W</named-content></named-content>; 1476 m; 07 July 1984; A. J.. Gilbert, R. A. Clark, J. C. Ball; <abbrev xmlns:xlink="http://www.w3.org/1999/xlink" xlink:title="Smithsonian National Museum of Natural History, Washington" id="ABBRID0EXFEK" xlink:type="simple">USNM</abbrev>; <ext-link xmlns:xlink="http://www.w3.org/1999/xlink" xlink:type="simple" ext-link-type="uri" xlink:href="https://mbd-db.osu.edu/hol/search_results?&amp;search_type=fast&amp;q=USNMENTUSNMENT01830302">USNMENT01830302</ext-link> • 1 ♂; Santa Cruz County, Pena Blanca Area, Vic. Atascosa Trail; <named-content xmlns:xlink="http://www.w3.org/1999/xlink" content-type="dwc:verbatimCoordinates" xlink:type="simple"><named-content content-type="geo-json" specific-use="{&#34;type&#34;:&#34;Point&#34;,&#34;coordinates&#34;:[-111.133333,31.400000]}" id="NCID0EDGEK" xlink:type="simple">31°24'N, 111°08'W</named-content></named-content>; 1433 m; 05 July 1972; D. G. Marqua; <abbrev xmlns:xlink="http://www.w3.org/1999/xlink" xlink:title="Smithsonian National Museum of Natural History, Washington" id="ABBRID0EIGEK" xlink:type="simple">USNM</abbrev>; <ext-link xmlns:xlink="http://www.w3.org/1999/xlink" xlink:type="simple" ext-link-type="uri" xlink:href="https://mbd-db.osu.edu/hol/search_results?&amp;search_type=fast&amp;q=USNMENTUSNMENT01830082">USNMENT01830082</ext-link> • 1 ?; Yavapai County, Cordes; <named-content xmlns:xlink="http://www.w3.org/1999/xlink" content-type="dwc:verbatimCoordinates" xlink:type="simple"><named-content content-type="geo-json" specific-use="{&#34;type&#34;:&#34;Point&#34;,&#34;coordinates&#34;:[-112.166667,34.300000]}" id="NCID0EUGEK" xlink:type="simple">34°18'N, 112°10'W</named-content></named-content>; 1150 m; 09 August 1971; M. Kolner; <abbrev xmlns:xlink="http://www.w3.org/1999/xlink" xlink:title="The Hasbrouck Insect Collection, Arizona State University" id="ABBRID0EZGEK" xlink:type="simple">ASUHIC</abbrev>; ASUHIC0139663.</p></tp:treatment-sec><tp:treatment-sec sec-type="material" id="SECID0E4GEK"><title>Other material examined.</title><p>Suppl. material <xref ref-type="supplementary-material" rid="S1">1</xref>.</p></tp:treatment-sec><tp:treatment-sec sec-type="comments" id="SECID0EHHEK"><title>Comments.</title><p>Most specimens have two scutellar bristles, but <xref ref-type="bibr" rid="B50">Wilcox (1966)</xref> noted that some have four.</p></tp:treatment-sec><tp:treatment-sec><!--Section generated to contain objects referenced in tp:taxon-treatment.--><fig id="F4" position="float" orientation="portrait"><object-id xmlns:xlink="http://www.w3.org/1999/xlink" content-type="doi" xlink:type="simple">10.3897/zookeys.1130.81874.figure4</object-id><object-id xmlns:xlink="http://www.w3.org/1999/xlink" content-type="arpha" xlink:type="simple">1C2D59E4-7B2A-5D99-9C68-1B59701CFED1</object-id><label>Figure 4.</label><caption><p>Sexual color dimorphism <bold>A</bold><italic><tp:taxon-name><tp:taxon-name-part taxon-name-part-type="genus" reg="Saropogon">Saropogon</tp:taxon-name-part><tp:taxon-name-part taxon-name-part-type="species" reg="abbreviatus">abbreviatus</tp:taxon-name-part></tp:taxon-name></italic> female <bold>B</bold><italic><tp:taxon-name><tp:taxon-name-part taxon-name-part-type="genus" reg="Saropogon">S.</tp:taxon-name-part><tp:taxon-name-part taxon-name-part-type="species" reg="abbreviatus">abbreviatus</tp:taxon-name-part></tp:taxon-name></italic> male <bold>C</bold><italic><tp:taxon-name><tp:taxon-name-part taxon-name-part-type="genus" reg="Saropogon">S.</tp:taxon-name-part><tp:taxon-name-part taxon-name-part-type="species" reg="combustus">combustus</tp:taxon-name-part></tp:taxon-name></italic> female <bold>D</bold><italic><tp:taxon-name><tp:taxon-name-part taxon-name-part-type="genus" reg="Saropogon">S.</tp:taxon-name-part><tp:taxon-name-part taxon-name-part-type="species" reg="combustus">combustus</tp:taxon-name-part></tp:taxon-name></italic> male <bold>E</bold><italic><tp:taxon-name><tp:taxon-name-part taxon-name-part-type="genus" reg="Saropogon">S.</tp:taxon-name-part><tp:taxon-name-part taxon-name-part-type="species" reg="purus">purus</tp:taxon-name-part></tp:taxon-name></italic> female <bold>F</bold><italic><tp:taxon-name><tp:taxon-name-part taxon-name-part-type="genus" reg="Saropogon">S.</tp:taxon-name-part><tp:taxon-name-part taxon-name-part-type="species" reg="purus">purus</tp:taxon-name-part></tp:taxon-name></italic> male <bold>G</bold><italic><tp:taxon-name><tp:taxon-name-part taxon-name-part-type="genus" reg="Saropogon">S.</tp:taxon-name-part><tp:taxon-name-part taxon-name-part-type="species" reg="senex">senex</tp:taxon-name-part></tp:taxon-name></italic> female <bold>H</bold><italic><tp:taxon-name><tp:taxon-name-part taxon-name-part-type="genus" reg="Saropogon">S.</tp:taxon-name-part><tp:taxon-name-part taxon-name-part-type="species" reg="senex">senex</tp:taxon-name-part></tp:taxon-name></italic> male. Scale bars: 2 mm.</p></caption><graphic xmlns:xlink="http://www.w3.org/1999/xlink" xlink:href="zookeys-1130-001_article-81874__-g004.jpg" position="float" orientation="portrait" xlink:type="simple" id="oo_770847.jpg"><uri content-type="original_file" xlink:type="simple">https://binary.pensoft.net/fig/770847</uri></graphic></fig><fig id="F5" position="float" orientation="portrait"><object-id xmlns:xlink="http://www.w3.org/1999/xlink" content-type="doi" xlink:type="simple">10.3897/zookeys.1130.81874.figure5</object-id><object-id xmlns:xlink="http://www.w3.org/1999/xlink" content-type="arpha" xlink:type="simple">CF78751A-05D3-5D50-B7D9-8BEC738191CF</object-id><label>Figure 5.</label><caption><p>Representative <italic><tp:taxon-name><tp:taxon-name-part taxon-name-part-type="genus" reg="Saropogon">Saropogon</tp:taxon-name-part></tp:taxon-name></italic> wings of <bold>A</bold><italic><tp:taxon-name><tp:taxon-name-part taxon-name-part-type="genus" reg="Saropogon">S.</tp:taxon-name-part><tp:taxon-name-part taxon-name-part-type="species" reg="abbreviatus">abbreviatus</tp:taxon-name-part></tp:taxon-name></italic> female <bold>B</bold><italic><tp:taxon-name><tp:taxon-name-part taxon-name-part-type="genus" reg="Saropogon">S.</tp:taxon-name-part><tp:taxon-name-part taxon-name-part-type="species" reg="abbreviatus">abbreviatus</tp:taxon-name-part></tp:taxon-name></italic> male <bold>C</bold><italic><tp:taxon-name><tp:taxon-name-part taxon-name-part-type="genus" reg="Saropogon">S.</tp:taxon-name-part><tp:taxon-name-part taxon-name-part-type="species" reg="bryanti">bryanti</tp:taxon-name-part></tp:taxon-name></italic> female <bold>D</bold><italic><tp:taxon-name><tp:taxon-name-part taxon-name-part-type="genus" reg="Saropogon">S.</tp:taxon-name-part><tp:taxon-name-part taxon-name-part-type="species" reg="bryanti">bryanti</tp:taxon-name-part></tp:taxon-name></italic> male <bold>E</bold><italic><tp:taxon-name><tp:taxon-name-part taxon-name-part-type="genus" reg="Saropogon">S.</tp:taxon-name-part><tp:taxon-name-part taxon-name-part-type="species" reg="combustus">combustus</tp:taxon-name-part></tp:taxon-name></italic> female <bold>F</bold><italic><tp:taxon-name><tp:taxon-name-part taxon-name-part-type="genus" reg="Saropogon">S.</tp:taxon-name-part><tp:taxon-name-part taxon-name-part-type="species" reg="combustus">combustus</tp:taxon-name-part></tp:taxon-name></italic> male <bold>G</bold><italic><tp:taxon-name><tp:taxon-name-part taxon-name-part-type="genus" reg="Saropogon">S.</tp:taxon-name-part><tp:taxon-name-part taxon-name-part-type="species" reg="dispar">dispar</tp:taxon-name-part></tp:taxon-name></italic> female <bold>H</bold><italic><tp:taxon-name><tp:taxon-name-part taxon-name-part-type="genus" reg="Saropogon">S.</tp:taxon-name-part><tp:taxon-name-part taxon-name-part-type="species" reg="dispar">dispar</tp:taxon-name-part></tp:taxon-name></italic> male <bold>I</bold><italic><tp:taxon-name><tp:taxon-name-part taxon-name-part-type="genus" reg="Saropogon">S.</tp:taxon-name-part><tp:taxon-name-part taxon-name-part-type="species" reg="hypomelas">hypomelas</tp:taxon-name-part></tp:taxon-name></italic> female <bold>J</bold><italic><tp:taxon-name><tp:taxon-name-part taxon-name-part-type="genus" reg="Saropogon">S.</tp:taxon-name-part><tp:taxon-name-part taxon-name-part-type="species" reg="hypomelas">hypomelas</tp:taxon-name-part></tp:taxon-name></italic> male <bold>K</bold><italic><tp:taxon-name><tp:taxon-name-part taxon-name-part-type="genus" reg="Saropogon">S.</tp:taxon-name-part><tp:taxon-name-part taxon-name-part-type="species" reg="luteus">luteus</tp:taxon-name-part></tp:taxon-name></italic> female <bold>L</bold><italic><tp:taxon-name><tp:taxon-name-part taxon-name-part-type="genus" reg="Saropogon">S.</tp:taxon-name-part><tp:taxon-name-part taxon-name-part-type="species" reg="luteus">luteus</tp:taxon-name-part></tp:taxon-name></italic> male <bold>M</bold><italic><tp:taxon-name><tp:taxon-name-part taxon-name-part-type="genus" reg="Saropogon">S.</tp:taxon-name-part><tp:taxon-name-part taxon-name-part-type="species" reg="purus">purus</tp:taxon-name-part></tp:taxon-name></italic> female <bold>N</bold><italic><tp:taxon-name><tp:taxon-name-part taxon-name-part-type="genus" reg="Saropogon">S.</tp:taxon-name-part><tp:taxon-name-part taxon-name-part-type="species" reg="purus">purus</tp:taxon-name-part></tp:taxon-name></italic> male, and <bold>O</bold><italic><tp:taxon-name><tp:taxon-name-part taxon-name-part-type="genus" reg="Saropogon">S.</tp:taxon-name-part><tp:taxon-name-part taxon-name-part-type="species" reg="senex">senex</tp:taxon-name-part></tp:taxon-name></italic> female <bold>P</bold><italic><tp:taxon-name><tp:taxon-name-part taxon-name-part-type="genus" reg="Saropogon">S.</tp:taxon-name-part><tp:taxon-name-part taxon-name-part-type="species" reg="senex">senex</tp:taxon-name-part></tp:taxon-name></italic> male. Scale bars: 2 mm.</p></caption><graphic xmlns:xlink="http://www.w3.org/1999/xlink" xlink:href="zookeys-1130-001_article-81874__-g005.jpg" position="float" orientation="portrait" xlink:type="simple" id="oo_770848.jpg"><uri content-type="original_file" xlink:type="simple">https://binary.pensoft.net/fig/770848</uri></graphic></fig><fig id="F26" position="float" orientation="portrait"><object-id xmlns:xlink="http://www.w3.org/1999/xlink" content-type="doi" xlink:type="simple">10.3897/zookeys.1130.81874.figure26</object-id><object-id xmlns:xlink="http://www.w3.org/1999/xlink" content-type="arpha" xlink:type="simple">21635FAD-D737-5EA7-8B28-F4B19EF84AD3</object-id><label>Figure 26.</label><caption><p>Focused map of the Arizona distribution of Nearctic <italic><tp:taxon-name><tp:taxon-name-part taxon-name-part-type="genus" reg="Saropogon">Saropogon</tp:taxon-name-part></tp:taxon-name></italic> (<tp:taxon-name><tp:taxon-name-part taxon-name-part-type="order">Diptera</tp:taxon-name-part></tp:taxon-name>: <tp:taxon-name><tp:taxon-name-part taxon-name-part-type="family">Asilidae</tp:taxon-name-part></tp:taxon-name>). Map created with SimpleMappr on January 25, 2022, and available at: <ext-link xmlns:xlink="http://www.w3.org/1999/xlink" xlink:type="simple" ext-link-type="uri" xlink:href="https://www.simplemappr.net/map/17143">https://www.simplemappr.net/map/17143</ext-link>.</p></caption><graphic xmlns:xlink="http://www.w3.org/1999/xlink" xlink:href="zookeys-1130-001_article-81874__-g026.jpg" position="float" orientation="portrait" xlink:type="simple" id="oo_770869.jpg"><uri content-type="original_file" xlink:type="simple">https://binary.pensoft.net/fig/770869</uri></graphic></fig><fig id="F33" position="float" orientation="portrait"><object-id xmlns:xlink="http://www.w3.org/1999/xlink" content-type="doi" xlink:type="simple">10.3897/zookeys.1130.81874.figure33</object-id><object-id xmlns:xlink="http://www.w3.org/1999/xlink" content-type="arpha" xlink:type="simple">9522624E-0512-5F8E-87AE-E743C895F898</object-id><label>Figure 33.</label><caption><p>Distribution of <italic><tp:taxon-name><tp:taxon-name-part taxon-name-part-type="genus" reg="Saropogon">Saropogon</tp:taxon-name-part></tp:taxon-name></italic> (<tp:taxon-name><tp:taxon-name-part taxon-name-part-type="order">Diptera</tp:taxon-name-part></tp:taxon-name>: <tp:taxon-name><tp:taxon-name-part taxon-name-part-type="family">Asilidae</tp:taxon-name-part></tp:taxon-name>) specimens studied for <italic><tp:taxon-name><tp:taxon-name-part taxon-name-part-type="genus" reg="Saropogon">S.</tp:taxon-name-part><tp:taxon-name-part taxon-name-part-type="species" reg="bryanti">bryanti</tp:taxon-name-part></tp:taxon-name></italic>, <italic><tp:taxon-name><tp:taxon-name-part taxon-name-part-type="genus" reg="Saropogon">S.</tp:taxon-name-part><tp:taxon-name-part taxon-name-part-type="species" reg="hypomelas">hypomelas</tp:taxon-name-part></tp:taxon-name></italic>, <italic><tp:taxon-name><tp:taxon-name-part taxon-name-part-type="genus" reg="Saropogon">S.</tp:taxon-name-part><tp:taxon-name-part taxon-name-part-type="species" reg="luteus">luteus</tp:taxon-name-part></tp:taxon-name></italic>, <italic><tp:taxon-name><tp:taxon-name-part taxon-name-part-type="genus" reg="Saropogon">S.</tp:taxon-name-part><tp:taxon-name-part taxon-name-part-type="species" reg="pritchardi">pritchardi</tp:taxon-name-part></tp:taxon-name></italic>, and <italic><tp:taxon-name><tp:taxon-name-part taxon-name-part-type="genus" reg="Saropogon">S.</tp:taxon-name-part><tp:taxon-name-part taxon-name-part-type="species" reg="purus">purus</tp:taxon-name-part></tp:taxon-name></italic>. Map created with SimpleMappr on July 25, 2022, and available at: <ext-link xmlns:xlink="http://www.w3.org/1999/xlink" xlink:type="simple" ext-link-type="uri" xlink:href="https://www.simplemappr.net/map/18318">https://www.simplemappr.net/map/18318</ext-link>.</p></caption><graphic xmlns:xlink="http://www.w3.org/1999/xlink" xlink:href="zookeys-1130-001_article-81874__-g033.jpg" position="float" orientation="portrait" xlink:type="simple" id="oo_770876.jpg"><uri content-type="original_file" xlink:type="simple">https://binary.pensoft.net/fig/770876</uri></graphic></fig><supplementary-material xmlns:xlink="http://www.w3.org/1999/xlink" id="S1" position="float" orientation="portrait" xlink:type="simple"><object-id content-type="doi" xlink:type="simple">10.3897/zookeys.1130.81874.suppl1</object-id><object-id content-type="arpha" xlink:type="simple">F33F6ACD-7468-5814-A2D8-7BC840DE2EF0</object-id><label>Supplementary material 1</label><caption><p>Locality information of all specimens examined</p></caption><statement content-type="dataType"><label>Data type</label><p>excel file</p></statement><statement content-type="notes"><label>Explanation note</label><p>Locality information of all specimens examined.</p></statement><media xlink:href="zookeys-1130-001_article-81874__-s001.xlsx" mimetype="application" mime-subtype="vnd.openxmlformats-officedocument.spreadsheetml.sheet" position="float" orientation="portrait" xlink:type="simple" id="oo_770878.xlsx"><uri content-type="original_file" xlink:type="simple">https://binary.pensoft.net/file/770878</uri></media><permissions><license xlink:type="simple"><license-p>This dataset is made available under the Open Database License (http://opendatacommons.org/licenses/odbl/1.0/). The Open Database License (ODbL) is a license agreement intended to allow users to freely share, modify, and use this Dataset while maintaining this same freedom for others, provided that the original source and author(s) are credited.</license-p></license></permissions><attrib specific-use="authors">Charlotte H. E. Alberts, Eric M. Fisher</attrib></supplementary-material></tp:treatment-sec><ref-list><ref id="B12"><mixed-citation xmlns:xlink="http://www.w3.org/1999/xlink" xlink:type="simple"><person-group><name name-style="western"><surname>Curran</surname><given-names>CH</given-names></name></person-group> (<year>1930</year>) <article-title>New American <tp:taxon-name><tp:taxon-name-part taxon-name-part-type="family">Asilidae</tp:taxon-name-part></tp:taxon-name> (<tp:taxon-name><tp:taxon-name-part taxon-name-part-type="order">Diptera</tp:taxon-name-part></tp:taxon-name>). The American Museum of Natural History.</article-title><source>American Museum Novitates</source><volume>425</volume>: <fpage>1</fpage>–<lpage>21</lpage>. <ext-link xlink:type="simple" ext-link-type="uri" xlink:href="http://hdl.handle.net/2246/2113">http://hdl.handle.net/2246/2113</ext-link></mixed-citation></ref><ref id="B13"><mixed-citation xmlns:xlink="http://www.w3.org/1999/xlink" xlink:type="simple"><person-group><name name-style="western"><surname>Curran</surname><given-names>CH</given-names></name></person-group> (<year>1931</year>) <article-title>New American <tp:taxon-name><tp:taxon-name-part taxon-name-part-type="family">Asilidae</tp:taxon-name-part></tp:taxon-name> (<tp:taxon-name><tp:taxon-name-part taxon-name-part-type="order">Diptera</tp:taxon-name-part></tp:taxon-name>). II. The American Museum of Natural History.</article-title><source>American Museum Novitates</source><volume>487</volume>: <fpage>1</fpage>–<lpage>25</lpage>. <ext-link xlink:type="simple" ext-link-type="uri" xlink:href="https://hdl.handle.net/2246/3035">https://hdl.handle.net/2246/3035</ext-link></mixed-citation></ref><ref id="B38"><mixed-citation xmlns:xlink="http://www.w3.org/1999/xlink" xlink:type="simple"><person-group><name name-style="western"><surname>Martin</surname><given-names>CH</given-names></name><name name-style="western"><surname>Wilcox</surname><given-names>J</given-names></name></person-group> (<year>1965</year>) <article-title>Family <tp:taxon-name><tp:taxon-name-part taxon-name-part-type="family">Asilidae</tp:taxon-name-part></tp:taxon-name>.</article-title> In: <person-group><name name-style="western"><surname>Stone</surname><given-names>A</given-names></name><name name-style="western"><surname>Sabrosky</surname><given-names>CW</given-names></name><name name-style="western"><surname>Wirth</surname><given-names>WW</given-names></name><name name-style="western"><surname>Foote</surname><given-names>RH</given-names></name><name name-style="western"><surname>Coulson</surname><given-names>JR</given-names></name></person-group> (<role>Eds</role>) <issue-title>A catalog of the diptera of America north of Mexico.</issue-title><source>U. S. Government Printing Office, Washington D.C.</source>, <fpage>360</fpage>–<lpage>1116</lpage>. <ext-link xlink:type="simple" ext-link-type="uri" xlink:href="https://handle.nal.usda.gov/10113/CAT87208336">https://handle.nal.usda.gov/10113/CAT87208336</ext-link></mixed-citation></ref><ref id="B50"><mixed-citation xmlns:xlink="http://www.w3.org/1999/xlink" xlink:type="simple"><person-group><name name-style="western"><surname>Wilcox</surname><given-names>J</given-names></name></person-group> (<year>1966</year>) <article-title>New species and a key to the species of <italic><tp:taxon-name><tp:taxon-name-part taxon-name-part-type="genus">Saropogon</tp:taxon-name-part></tp:taxon-name></italic> Loew (<tp:taxon-name><tp:taxon-name-part taxon-name-part-type="order">Diptera</tp:taxon-name-part></tp:taxon-name>: <tp:taxon-name><tp:taxon-name-part taxon-name-part-type="family">Asilidae</tp:taxon-name-part></tp:taxon-name>).</article-title><source>The Pan-Pacific Entomologist</source><volume>42</volume>(<issue>2</issue>): <fpage>127</fpage>–<lpage>136</lpage>. <ext-link xlink:type="simple" ext-link-type="uri" xlink:href="https://www.biodiversitylibrary.org/page/53621647">https://www.biodiversitylibrary.org/page/53621647</ext-link></mixed-citation></ref><ref id="B18"><mixed-citation xmlns:xlink="http://www.w3.org/1999/xlink" xlink:type="simple"><person-group><name name-style="western"><surname>Fisher</surname><given-names>EM</given-names></name><name name-style="western"><surname>Wilcox</surname><given-names>J</given-names></name></person-group> (<year>1997</year>) Catalog of the robber flies (<tp:taxon-name><tp:taxon-name-part taxon-name-part-type="order">Diptera</tp:taxon-name-part></tp:taxon-name>: <tp:taxon-name><tp:taxon-name-part taxon-name-part-type="family">Asilidae</tp:taxon-name-part></tp:taxon-name>) of the Nearctic region. [distributed as unpublished document to <tp:taxon-name><tp:taxon-name-part taxon-name-part-type="family">Asilidae</tp:taxon-name-part></tp:taxon-name> workers, widely used in community; new version underway with Cunnings, R. – to be published]</mixed-citation></ref></ref-list></tp:taxon-treatment>
