# Supplementary material for: ﻿A new species of Saropogon Loew, 1847 (Diptera, Asilidae) from Arizona, with a review of the Nearctic species north of Mexico
Source: Zookeys. 2022 Nov 17;1130:1–63. doi: 10.3897/zookeys.1130.81874 (PMC9836739; doi:10.3897/zookeys.1130.81874)
Supplement: XML Treatment for Saropogon pyrodes [file zookeys.1130.81874-treatment18.xml]

<!DOCTYPE tp:taxon-treatment
  PUBLIC "-//TaxonX//DTD Taxonomic Treatment Publishing DTD v0 20100105//EN" "tax-treatment-NSO.dtd">
<tp:taxon-treatment xmlns:tp="http://www.plazi.org/taxpub"><tp:treatment-meta><kwd-group><label>Taxon classification</label><kwd>
              <named-content content-type="kingdom">Animalia</named-content>
            </kwd><kwd>
              <named-content content-type="order">Diptera</named-content>
            </kwd><kwd>
              <named-content content-type="family">Asilidae</named-content>
            </kwd></kwd-group><mixed-citation publication-type="journal"><person-group><name><surname>Alberts</surname><given-names>Charlotte H. E.</given-names></name><name><surname>Fisher</surname><given-names>Eric M.</given-names></name></person-group><article-title>﻿A new species of <italic><tp:taxon-name><tp:taxon-name-part taxon-name-part-type="genus" reg="Saropogon">Saropogon</tp:taxon-name-part></tp:taxon-name></italic> Loew, 1847 (<tp:taxon-name><tp:taxon-name-part taxon-name-part-type="order">Diptera</tp:taxon-name-part></tp:taxon-name>, <tp:taxon-name><tp:taxon-name-part taxon-name-part-type="family">Asilidae</tp:taxon-name-part></tp:taxon-name>) from Arizona, with a review of the Nearctic species north of Mexico</article-title><source>Zookeys</source><day>17</day><month>11</month><year>2022</year><volume>1130</volume><fpage>1</fpage><lpage>63</lpage><pub-id pub-id-type="doi">10.3897/zookeys.1130.81874</pub-id></mixed-citation></tp:treatment-meta><tp:nomenclature><label>﻿</label><tp:taxon-name>
            <object-id xmlns:xlink="http://www.w3.org/1999/xlink" content-type="arpha" xlink:type="simple">57A35F0E-162E-5403-9EC4-DA86DC11A862</object-id>
            <tp:taxon-name-part taxon-name-part-type="genus" reg="Saropogon">Saropogon</tp:taxon-name-part>
            <tp:taxon-name-part taxon-name-part-type="species" reg="pyrodes">pyrodes</tp:taxon-name-part>
            <object-id xmlns:xlink="http://www.w3.org/1999/xlink" content-type="zoobank" xlink:type="simple">https://zoobank.org/3B057DFB-5B32-445D-AE22-037E7FD4C0C8</object-id>
          </tp:taxon-name><tp:taxon-status xmlns:xlink="http://www.w3.org/1999/xlink" xlink:type="simple">sp. nov.</tp:taxon-status><xref ref-type="fig" rid="F1">Figs 1</xref><xref ref-type="fig" rid="F22">, 22</xref><xref ref-type="fig" rid="F23">, 23</xref><xref ref-type="fig" rid="F24">, 24</xref><xref ref-type="fig" rid="F25">, 25</xref><xref ref-type="fig" rid="F26">, 26</xref><xref ref-type="fig" rid="F27">, 27</xref><xref ref-type="fig" rid="F34">, 34</xref></tp:nomenclature><tp:treatment-sec sec-type="diagnosis" id="SECID0E1JEK"><title>Diagnosis.</title><p>The species is distinguished from congeners by its deep red color, hyaline wings, gracile body, white pubescence on the posterior margin of T1–7, and T3 is typically darker than the other tergites (Fig. <xref ref-type="fig" rid="F1">1</xref>).</p></tp:treatment-sec><tp:treatment-sec sec-type="description" id="SECID0EEKEK"><title>Description.</title><p><bold>Male.</bold> Holotype (Figs <xref ref-type="fig" rid="F22">22</xref>, <xref ref-type="fig" rid="F23">23D–F</xref>).</p><fig id="F22" position="float" orientation="portrait"><object-id xmlns:xlink="http://www.w3.org/1999/xlink" content-type="doi" xlink:type="simple">10.3897/zookeys.1130.81874.figure22</object-id><object-id xmlns:xlink="http://www.w3.org/1999/xlink" content-type="arpha" xlink:type="simple">33BE86F6-4199-518C-A42F-949E901578C6</object-id><label>Figure 22.</label><caption><p>Habitus drawing of male <italic><tp:taxon-name><tp:taxon-name-part taxon-name-part-type="genus" reg="Saropogon">Saropogon</tp:taxon-name-part><tp:taxon-name-part taxon-name-part-type="species" reg="pyrodes">pyrodes</tp:taxon-name-part></tp:taxon-name></italic> sp. nov. by Keely Davies.</p></caption><graphic xmlns:xlink="http://www.w3.org/1999/xlink" xlink:href="zookeys-1130-001_article-81874__-g022.jpg" position="float" orientation="portrait" xlink:type="simple" id="oo_770865.jpg"><uri content-type="original_file" xlink:type="simple">https://binary.pensoft.net/fig/770865</uri></graphic></fig><p><bold><italic>Head</italic>.</bold> (Fig. <xref ref-type="fig" rid="F23">23</xref>) Wider than high; vertex slightly depressed (less than 60° angle on median margin of compound eye); facial swelling not developed and with gold pubescence; mystax 24 white macrosetae that are restricted to lower facial margin; ommatidia of different sizes, at least some median ommatidia distinctly larger; postgena with its posterior margin simple and smooth; frons with gray pubescence, white setose; ocellar tubercle with gray pubescence, with white setae and macrosetae; vertex with gray pubescence and white setae; median occiput sclerite with several white macrosetae; postocular setae slightly angled anteriorly distally, with white macrosetae; occiput predominately with gray pubescence and white setae; postocciput non-pubescent, with white and brown macrosetae.</p><fig id="F23" position="float" orientation="portrait"><object-id xmlns:xlink="http://www.w3.org/1999/xlink" content-type="doi" xlink:type="simple">10.3897/zookeys.1130.81874.figure23</object-id><object-id xmlns:xlink="http://www.w3.org/1999/xlink" content-type="arpha" xlink:type="simple">70474A75-8FE0-5CD0-9703-0EC60E410B6A</object-id><label>Figure 23.</label><caption><p><italic><tp:taxon-name><tp:taxon-name-part taxon-name-part-type="genus" reg="Saropogon">Saropogon</tp:taxon-name-part><tp:taxon-name-part taxon-name-part-type="species" reg="pyrodes">pyrodes</tp:taxon-name-part></tp:taxon-name></italic> sp. nov. paratype female: <bold>A</bold> dorsal view <bold>B</bold> lateral view <bold>C</bold> anterior view; holotype male: <bold>D</bold> anterior view <bold>E</bold> dorsal view <bold>F</bold> lateral view. Scale bars: 2 mm.</p></caption><graphic xmlns:xlink="http://www.w3.org/1999/xlink" xlink:href="zookeys-1130-001_article-81874__-g023.jpg" position="float" orientation="portrait" xlink:type="simple" id="oo_770866.jpg"><uri content-type="original_file" xlink:type="simple">https://binary.pensoft.net/fig/770866</uri></graphic></fig><p><bold><italic>Proboscis and maxillary palpus</italic>.</bold> (Fig. <xref ref-type="fig" rid="F23">23</xref>) Proboscis straight, subequal in length to an eye when viewed from the front, pale brown to dark brown distally; postmentum with white setae ventrally; prementum with white setae proximo-ventrally; labella reduced, apex blunt; maxillary palpus pale brown to orange, with yellow setae and macrosetae, non-pubescent.</p><p><bold><italic>Antenna</italic>.</bold> (Fig. <xref ref-type="fig" rid="F23">23</xref>) Pale brown to dark brown distally, with pale gray pubescence; scape approximately as long as pedicel, short white setae dorsally and long white macrosetae ventrally; pedicel white and pale brown setae distally; postpedicel tapering distally, medially broadest, short, approximately the same length as scape and pedicel combined, asetose; stylus composed of one element, asetose, with an apical seta-like sensory element in cavity of stylus.</p><p><bold><italic>Thorax</italic>.</bold> (Fig. <xref ref-type="fig" rid="F23">23</xref>) Pale brown to orange, with white pubescence; proepisternum with gray pubescence, with white setae and macrosetae; cervical sclerite long, with white setae; antepronotum with white pubescence, with white setae and macrosetae; postpronotum with white pubescence, with white setae; postpronotal lobe setose; pleuron with white pubescence; proepimeron asetose; anepisternum asetose; anepisternum supero-posterior asetose; anterior basalare asetose, with white pubescence; posterior basalare asetose, with white pubescence; anepimeron asetose, anterior half with white pubescence, posterior half non-pubescent; katepisternum asetose, anterior half non-pubescent, posterior half with white pubescence; katepimeron asetose, non-pubescent; katergite with white setae and macrosetae, with white pubescence; meron and metanepisternum asetose, with white pubescence; metakatepisternum asetose, with white pubescence; metepimeron asetose, and with white pubescence; anatergite asetose, with white pubescence; scutum predominantly with gray pubescence; scutum brown with white setae and macrosetae; scutal setae with small sockets; two notopleural setae; one supraalar seta; one postalar seta; many (&gt; 4) short white dorsocentral (dc) setae; many (&gt; 4) short white acrostichal setae; many (&gt; 4) short white medial setae on posterior scutum (between dc setae); scutellum with gray pubescence; discal scutellar setae absent; apical scutellar setae present, two long brown macrosetae.</p><p><bold><italic>Leg.</italic></bold> (Fig. <xref ref-type="fig" rid="F23">23</xref>) Pale brown to orange, non-pubescent, at least some setae dorso-ventrally flattened, others circular; coxae orange, with gray pubescence, with white setae and macrosetae; prothoracic femur flattened with white setae ventrally and long white setae dorsally; prothoracic tibia with short white setae except the antero-ventral surface has short gold setae, one or two yellow macroseta on distal end of ventral side, with white macrosetae: four in a postero-dorsal row, five short ones in a postero-ventral row, one or two long macrosetae in a postero-ventral row; prothoracic tibia with sigmoid spur, originating antero-ventrally directly from tibia; mesothoracic coxa with gray pubescence, with white setae and macrosetae; mesothoracic femur ventrally asetose except for two white macrosetae on proximal end, short white macrosetae sparsely covering the rest; mesothoracic tibia with short white setae, white macrosetae: three in an antero-dorsal row, 2 in 1 antero-ventral row, four in a dorsal row, three in a postero-ventral row; metathoracic coxa with gray pubescence, with white setae and macrosetae; metathoracic femur with long white setae and macrosetae; metathoracic tibia with white macrosetae: three in a antero-dorsal row, three in an antero-ventral row, three in a dorsal row, three in a postero-ventral row, straight; tarsus with proximal pro, mes, and met tarsomeres as long as following two tarsomeres combined, with brown macrosetae; pulvilli well-developed (as long as claw); claw smoothly arched distally, pointed; empodium setiform, and well developed (as long as pulvilli).</p><p><bold><italic>Wing</italic>.</bold> (Fig. <xref ref-type="fig" rid="F24">24</xref>) 8 mm. Hyaline, without microtrichia; posterior wing margin with microtrichia arranged in a single plane.</p><fig id="F24" position="float" orientation="portrait"><object-id xmlns:xlink="http://www.w3.org/1999/xlink" content-type="doi" xlink:type="simple">10.3897/zookeys.1130.81874.figure24</object-id><object-id xmlns:xlink="http://www.w3.org/1999/xlink" content-type="arpha" xlink:type="simple">802CE186-2460-5844-850F-9959180B604D</object-id><label>Figure 24.</label><caption><p><italic><tp:taxon-name><tp:taxon-name-part taxon-name-part-type="genus" reg="Saropogon">Saropogon</tp:taxon-name-part><tp:taxon-name-part taxon-name-part-type="species" reg="pyrodes">pyrodes</tp:taxon-name-part></tp:taxon-name></italic> sp. nov. wing. Scale bar: 2 mm.</p></caption><graphic xmlns:xlink="http://www.w3.org/1999/xlink" xlink:href="zookeys-1130-001_article-81874__-g024.jpg" position="float" orientation="portrait" xlink:type="simple" id="oo_770867.jpg"><uri content-type="original_file" xlink:type="simple">https://binary.pensoft.net/fig/770867</uri></graphic></fig><p><bold><italic>Abdomen</italic>.</bold> (Figs <xref ref-type="fig" rid="F6">6</xref>, <xref ref-type="fig" rid="F25">25</xref>) Pale brown to orange with some tergites brown dorsally; tergite sculpture smooth and setae with small sockets only; T1 white setose, laterally with long white macrosetae, predominantly with gray pubescence, medially non-pubescent, entirely sclerotized medially, dorsal surface smooth and without protuberances; T2–8 entirely sclerotized, white setose, setae short medially and longer laterally, predominantly pale brown to orange, predominantly non-pubescent with gray pubescent band on posterior margin, band thinner dorso-medially; T2–8 marginal and medial macrosetae absent; S1–8 brownish orange, with short white setae, and with pale gray pubescence.</p><fig id="F25" position="float" orientation="portrait"><object-id xmlns:xlink="http://www.w3.org/1999/xlink" content-type="doi" xlink:type="simple">10.3897/zookeys.1130.81874.figure25</object-id><object-id xmlns:xlink="http://www.w3.org/1999/xlink" content-type="arpha" xlink:type="simple">C3854105-81CE-535C-BF5E-21EBEB19C6C6</object-id><label>Figure 25.</label><caption><p><italic><tp:taxon-name><tp:taxon-name-part taxon-name-part-type="genus" reg="Saropogon">Saropogon</tp:taxon-name-part><tp:taxon-name-part taxon-name-part-type="species" reg="pyrodes">pyrodes</tp:taxon-name-part></tp:taxon-name></italic> sp. nov. terminalia. Male (<ext-link xmlns:xlink="http://www.w3.org/1999/xlink" xlink:type="simple" ext-link-type="uri" xlink:href="https://mbd-db.osu.edu/hol/search_results?&amp;search_type=fast&amp;q=USNMENTUSNMENT01819155">USNMENT01819155</ext-link>): <bold>A</bold> dorsal view 75× <bold>B</bold> lateral view 75× <bold>C</bold> ventral view 75×; female (UAIC1128818): <bold>D</bold> dorsal view 80×, arrow indicating acanthophorites (spines) <bold>E</bold> lateral view 95× <bold>F</bold> ventral view of T6–9 40×, arrow indicating spiral spermathecal reservoir <bold>G</bold> ventral view of T8–9 80×, arrow indicating “X” shaped furca. Scale bars: 1 mm.</p></caption><graphic xmlns:xlink="http://www.w3.org/1999/xlink" xlink:href="zookeys-1130-001_article-81874__-g025.jpg" position="float" orientation="portrait" xlink:type="simple" id="oo_770868.jpg"><uri content-type="original_file" xlink:type="simple">https://binary.pensoft.net/fig/770868</uri></graphic></fig><p><bold><italic>Male abdomen</italic>.</bold> (Fig. <xref ref-type="fig" rid="F25">25A–C</xref>) S8 simple, reduced rectangular sclerite; hypopygium rotated ~ 90° and pointing posteriorly; epandrium separated medially, joining proximally, and unfused; hypandrium well-developed and rectangular; hypandrium and epandrium approximating laterally, but not fused proximally; hypandrium and gonocoxites entirely free; gonocoxal apodeme present and short; gonostyli present and positioned distally on gonocoxites; cerci free and not fused medially; lateral ejaculatory process present and with a large cylindrical sclerite; one functional phallic prong; hypandrium with posterior margin simple with no distinct projections; sperm sac appearing weakly sclerotized; ejaculatory apodeme is a single plate.</p><p><bold><italic>Female abdomen</italic>.</bold> (Fig. <xref ref-type="fig" rid="F25">25D–G</xref>) S7 and T7 are normally developed, without any modifications; segments eight and following comprising ovipositor; setae on T8 are directed anteriorly; T8 with anterior rectangular apodeme and entirely fused to T8; S8 plate-like with hypogynial valves extending; T9 and T10 partly fused; T10 divided into two heavily sclerotized acanthophorite plates with eight acanthophorite spurs on each plate; three equally large spermathecae, common spermathecal duct short, and not extending beyond tip of furca, individual spermathecal ducts long; spermathecal reservoir formed by coiled ducts and heavily sclerotized spermathecae contained within three most posterior segments; furca divided anteriorly into two lateral sclerites, H-shaped; furcal apodeme present, short and platelike.</p><p><bold><italic>Length</italic>.</bold> Body length 10 mm; wing length: 6 mm.</p></tp:treatment-sec><tp:treatment-sec sec-type="Holotype condition" id="SECID0EBSEK"><title>Holotype condition.</title><p>The holotype is in good condition and is not missing any parts.</p></tp:treatment-sec><tp:treatment-sec sec-type="type material" id="SECID0EGSEK"><title>Type material.</title><p>United States of America • 1♂, holotype; Arizona, Pima County, 7 mi. N. Tucson; <named-content xmlns:xlink="http://www.w3.org/1999/xlink" content-type="dwc:verbatimCoordinates" xlink:type="simple"><named-content content-type="geo-json" specific-use="{&#34;type&#34;:&#34;Point&#34;,&#34;coordinates&#34;:[-111.566667,33.783333]}" id="NCID0EPSEK" xlink:type="simple">33°47'N, 111°34'W</named-content></named-content>; 740 m; 04 Sep. 1968; D. R. Miller, J. E. Lauck; <abbrev xmlns:xlink="http://www.w3.org/1999/xlink" xlink:title="Smithsonian National Museum of Natural History, Washington" id="ABBRID0EUSEK" xlink:type="simple">USNM</abbrev>; <ext-link xmlns:xlink="http://www.w3.org/1999/xlink" xlink:type="simple" ext-link-type="uri" xlink:href="https://mbd-db.osu.edu/hol/search_results?&amp;search_type=fast&amp;q=USNMENTUSNMENT01199000">USNMENT01199000</ext-link> • 1♀, 7♂, paratypes; same data as for holotype; <abbrev xmlns:xlink="http://www.w3.org/1999/xlink" xlink:title="Smithsonian National Museum of Natural History, Washington" id="ABBRID0E4SEK" xlink:type="simple">USNM</abbrev>; <ext-link xmlns:xlink="http://www.w3.org/1999/xlink" xlink:type="simple" ext-link-type="uri" xlink:href="https://mbd-db.osu.edu/hol/search_results?&amp;search_type=fast&amp;q=USNMENTUSNMENT01819173">USNMENT01819173</ext-link>, <ext-link xmlns:xlink="http://www.w3.org/1999/xlink" xlink:type="simple" ext-link-type="uri" xlink:href="https://mbd-db.osu.edu/hol/search_results?&amp;search_type=fast&amp;q=USNMENTUSNMENT01199055">USNMENT01199055</ext-link>, <ext-link xmlns:xlink="http://www.w3.org/1999/xlink" xlink:type="simple" ext-link-type="uri" xlink:href="https://mbd-db.osu.edu/hol/search_results?&amp;search_type=fast&amp;q=USNMENTUSNMENT01819150">USNMENT01819150</ext-link>, <ext-link xmlns:xlink="http://www.w3.org/1999/xlink" xlink:type="simple" ext-link-type="uri" xlink:href="https://mbd-db.osu.edu/hol/search_results?&amp;search_type=fast&amp;q=USNMENTUSNMENT01819585">USNMENT01819585</ext-link>, <ext-link xmlns:xlink="http://www.w3.org/1999/xlink" xlink:type="simple" ext-link-type="uri" xlink:href="https://mbd-db.osu.edu/hol/search_results?&amp;search_type=fast&amp;q=USNMENTUSNMENT01819580">USNMENT01819580</ext-link>, <ext-link xmlns:xlink="http://www.w3.org/1999/xlink" xlink:type="simple" ext-link-type="uri" xlink:href="https://mbd-db.osu.edu/hol/search_results?&amp;search_type=fast&amp;q=USNMENTUSNMENT01819176">USNMENT01819176</ext-link>, <ext-link xmlns:xlink="http://www.w3.org/1999/xlink" xlink:type="simple" ext-link-type="uri" xlink:href="https://mbd-db.osu.edu/hol/search_results?&amp;search_type=fast&amp;q=USNMENTUSNMENT01819472">USNMENT01819472</ext-link> • 3♂, paratypes; same data as for holotype; <abbrev xmlns:xlink="http://www.w3.org/1999/xlink" xlink:title="California Academy of Sciences Entomology Collection" id="ABBRID0EEUEK" xlink:type="simple">CASENT</abbrev>; <ext-link xmlns:xlink="http://www.w3.org/1999/xlink" xlink:type="simple" ext-link-type="uri" xlink:href="https://mbd-db.osu.edu/hol/search_results?&amp;search_type=fast&amp;q=USNMENTUSNMENT01819175">USNMENT01819175</ext-link>, <ext-link xmlns:xlink="http://www.w3.org/1999/xlink" xlink:type="simple" ext-link-type="uri" xlink:href="https://mbd-db.osu.edu/hol/search_results?&amp;search_type=fast&amp;q=USNMENTUSNMENT01819179">USNMENT01819179</ext-link>, <ext-link xmlns:xlink="http://www.w3.org/1999/xlink" xlink:type="simple" ext-link-type="uri" xlink:href="https://mbd-db.osu.edu/hol/search_results?&amp;search_type=fast&amp;q=USNMENTUSNMENT01819155">USNMENT01819155</ext-link> • 1♂, paratype; same data as for holotype; <abbrev xmlns:xlink="http://www.w3.org/1999/xlink" xlink:title="The Bohart Museum of Entomology, University of California Davis" id="ABBRID0EXUEK" xlink:type="simple">BMEC</abbrev>; <ext-link xmlns:xlink="http://www.w3.org/1999/xlink" xlink:type="simple" ext-link-type="uri" xlink:href="https://mbd-db.osu.edu/hol/search_results?&amp;search_type=fast&amp;q=USNMENTUSNMENT01819167">USNMENT01819167</ext-link> • 1♂, paratype; Arizona, Pima County, 4 mi. N. Continental; <named-content xmlns:xlink="http://www.w3.org/1999/xlink" content-type="dwc:verbatimCoordinates" xlink:type="simple"><named-content content-type="geo-json" specific-use="{&#34;type&#34;:&#34;Point&#34;,&#34;coordinates&#34;:[-110.950000,31.900000]}" id="NCID0EDVEK" xlink:type="simple">31°54'N, 110°57'W</named-content></named-content>; 844 m; 11 Aug. 1964; M. E. Irwin; <abbrev xmlns:xlink="http://www.w3.org/1999/xlink" xlink:title="Smithsonian National Museum of Natural History, Washington" id="ABBRID0EIVEK" xlink:type="simple">USNM</abbrev>; <ext-link xmlns:xlink="http://www.w3.org/1999/xlink" xlink:type="simple" ext-link-type="uri" xlink:href="https://mbd-db.osu.edu/hol/search_results?&amp;search_type=fast&amp;q=USNMENTUSNMENT01819500">USNMENT01819500</ext-link> • 1♀, 1♂, paratypes; Arizona, Santa Cruz County, Juan Bautista De Anza Trail Amado; <named-content xmlns:xlink="http://www.w3.org/1999/xlink" content-type="dwc:verbatimCoordinates" xlink:type="simple"><named-content content-type="geo-json" specific-use="{&#34;type&#34;:&#34;Point&#34;,&#34;coordinates&#34;:[-111.033333,31.733333]}" id="NCID0EUVEK" xlink:type="simple">31°44'N, 111°02'W</named-content></named-content>; 916 m; 31 Aug. 2018; C. W. Melton; <abbrev xmlns:xlink="http://www.w3.org/1999/xlink" xlink:title="The University of Arizona Insect Collection" id="ABBRID0EYVEK" xlink:type="simple">UAIC</abbrev>; UAIC1128818, UAIC1128819; <abbrev xmlns:xlink="http://www.w3.org/1999/xlink" xlink:title="www.bugguide.net" id="ABBRID0E3VEK" xlink:type="simple">BugGuide</abbrev>: <ext-link xmlns:xlink="http://www.w3.org/1999/xlink" xlink:type="simple" ext-link-type="uri" xlink:href="https://bugguide.net/node/view/1588371">https://bugguide.net/node/view/1588371</ext-link>, 1588372, 1588341, 1588340, 1588338 • 1♂, paratype; same data as for proceeding; <abbrev xmlns:xlink="http://www.w3.org/1999/xlink" xlink:title="personal collection of Dr. Tristan McKnight" id="ABBRID0EFWEK" xlink:type="simple">TAM</abbrev>; <ext-link xmlns:xlink="http://www.w3.org/1999/xlink" xlink:type="simple" ext-link-type="uri" xlink:href="https://mbd-db.osu.edu/hol/search_results?&amp;search_type=fast&amp;q=USNMENTUSNMENT01819495">USNMENT01819495</ext-link>.</p></tp:treatment-sec><tp:treatment-sec sec-type="material" id="SECID0EOWEK"><title>Other material examined.</title><p>United States of America • 1♀; Arizona, Pima County, Green Valley; <named-content xmlns:xlink="http://www.w3.org/1999/xlink" content-type="dwc:verbatimCoordinates" xlink:type="simple"><named-content content-type="geo-json" specific-use="{&#34;type&#34;:&#34;Point&#34;,&#34;coordinates&#34;:[-110.983333,31.833333]}" id="NCID0EXWEK" xlink:type="simple">31°50'N, 110°59'W</named-content></named-content>; 943 m; 03 Sep 2016; K. Roragen; <abbrev xmlns:xlink="http://www.w3.org/1999/xlink" xlink:title="www.inaturalist.org" id="ABBRID0E3WEK" xlink:type="simple">iNaturalist</abbrev>: <ext-link xmlns:xlink="http://www.w3.org/1999/xlink" xlink:type="simple" ext-link-type="uri" xlink:href="https://www.inaturalist.org/observations/51920444">https://www.inaturalist.org/observations/51920444</ext-link> • 1♀; Arizona, Santa Cruz County, 0.7 km ExNE of Amado; <named-content xmlns:xlink="http://www.w3.org/1999/xlink" content-type="dwc:verbatimCoordinates" xlink:type="simple"><named-content content-type="geo-json" specific-use="{&#34;type&#34;:&#34;Point&#34;,&#34;coordinates&#34;:[-111.050000,31.700000]}" id="NCID0EIXEK" xlink:type="simple">31°42'N, 111°03'W</named-content></named-content>; 934 m; 05 Sep 2017; J. Gruber; <abbrev xmlns:xlink="http://www.w3.org/1999/xlink" xlink:title="www.bugguide.net" id="ABBRID0ENXEK" xlink:type="simple">BugGuide</abbrev>: <ext-link xmlns:xlink="http://www.w3.org/1999/xlink" xlink:type="simple" ext-link-type="uri" xlink:href="https://bugguide.net/node/view/1439519">https://bugguide.net/node/view/1439519</ext-link>; <abbrev xmlns:xlink="http://www.w3.org/1999/xlink" xlink:title="www.flickr.com" id="ABBRID0EWXEK" xlink:type="simple">Flickr</abbrev>: <ext-link xmlns:xlink="http://www.w3.org/1999/xlink" xlink:type="simple" ext-link-type="uri" xlink:href="https://www.flickr.com/photos/7432824@N07/albums/72157701454226641">https://www.flickr.com/photos/7432824@N07/albums/72157701454226641</ext-link>.</p><p>The holotype (1♂) and several paratypes (1♀ 7♂) of the new species have recently been deposited in <abbrev xmlns:xlink="http://www.w3.org/1999/xlink" xlink:title="Smithsonian National Museum of Natural History, Washington" id="ABBRID0EBYEK" xlink:type="simple">USNM</abbrev> (as a donation from Eric Fisher); the rest of the paratypes will be split between <abbrev xmlns:xlink="http://www.w3.org/1999/xlink" xlink:title="The Bohart Museum of Entomology, University of California Davis" id="ABBRID0EFYEK" xlink:type="simple">BMEC</abbrev> (1♂), <abbrev xmlns:xlink="http://www.w3.org/1999/xlink" xlink:title="California Academy of Sciences Entomology Collection" id="ABBRID0EJYEK" xlink:type="simple">CASENT</abbrev> (3♂), <abbrev xmlns:xlink="http://www.w3.org/1999/xlink" xlink:title="The University of Arizona Insect Collection" id="ABBRID0ENYEK" xlink:type="simple">UAIC</abbrev> (1♀ 1♂), <abbrev xmlns:xlink="http://www.w3.org/1999/xlink" xlink:title="personal collection of Dr. Tristan McKnight" id="ABBRID0ERYEK" xlink:type="simple">TAM</abbrev> (1♂). Information and pictures of the holotype are available on the Smithsonian National Museum of Natural History Search the Department of Entomology Collections website: <ext-link xmlns:xlink="http://www.w3.org/1999/xlink" xlink:type="simple" ext-link-type="uri" xlink:href="http://n2t.net/ark:/65665/36f568a66-098a-4932-8900-92113e4b58b9">http://n2t.net/ark:/65665/36f568a66-098a-4932-8900-92113e4b58b9</ext-link>.</p></tp:treatment-sec><tp:treatment-sec sec-type="distribution" id="SECID0E1YEK"><title>Distribution.</title><p>USA: Arizona (Fig. <xref ref-type="fig" rid="F26">26</xref>) <ext-link xmlns:xlink="http://www.w3.org/1999/xlink" xlink:type="simple" ext-link-type="uri" xlink:href="https://www.simplemappr.net/map/17143">https://www.simplemappr.net/map/17143</ext-link>.</p><fig id="F26" position="float" orientation="portrait"><object-id xmlns:xlink="http://www.w3.org/1999/xlink" content-type="doi" xlink:type="simple">10.3897/zookeys.1130.81874.figure26</object-id><object-id xmlns:xlink="http://www.w3.org/1999/xlink" content-type="arpha" xlink:type="simple">21635FAD-D737-5EA7-8B28-F4B19EF84AD3</object-id><label>Figure 26.</label><caption><p>Focused map of the Arizona distribution of Nearctic <italic><tp:taxon-name><tp:taxon-name-part taxon-name-part-type="genus" reg="Saropogon">Saropogon</tp:taxon-name-part></tp:taxon-name></italic> (<tp:taxon-name><tp:taxon-name-part taxon-name-part-type="order">Diptera</tp:taxon-name-part></tp:taxon-name>: <tp:taxon-name><tp:taxon-name-part taxon-name-part-type="family">Asilidae</tp:taxon-name-part></tp:taxon-name>). Map created with SimpleMappr on January 25, 2022, and available at: <ext-link xmlns:xlink="http://www.w3.org/1999/xlink" xlink:type="simple" ext-link-type="uri" xlink:href="https://www.simplemappr.net/map/17143">https://www.simplemappr.net/map/17143</ext-link>.</p></caption><graphic xmlns:xlink="http://www.w3.org/1999/xlink" xlink:href="zookeys-1130-001_article-81874__-g026.jpg" position="float" orientation="portrait" xlink:type="simple" id="oo_770869.jpg"><uri content-type="original_file" xlink:type="simple">https://binary.pensoft.net/fig/770869</uri></graphic></fig></tp:treatment-sec><tp:treatment-sec sec-type="biology" id="SECID0EM1EK"><title>Biology.</title><p>Jeff Gruber photographed specimens of <italic><tp:taxon-name><tp:taxon-name-part taxon-name-part-type="genus" reg="Saropogon">Saropogon</tp:taxon-name-part><tp:taxon-name-part taxon-name-part-type="species" reg="pyrodes">pyrodes</tp:taxon-name-part></tp:taxon-name></italic> sp. nov. and its habitat (Fig. <xref ref-type="fig" rid="F27">27A, B</xref>). <italic><tp:taxon-name><tp:taxon-name-part taxon-name-part-type="genus" reg="Saropogon">S.</tp:taxon-name-part><tp:taxon-name-part taxon-name-part-type="species" reg="pyrodes">pyrodes</tp:taxon-name-part></tp:taxon-name></italic> sp. nov. is seen here perching/hunting on a grass, most likely <italic><tp:taxon-name><tp:taxon-name-part taxon-name-part-type="genus" reg="Bouteloua">Bouteloua</tp:taxon-name-part><tp:taxon-name-part taxon-name-part-type="species" reg="aristidoides">aristidoides</tp:taxon-name-part></tp:taxon-name></italic> (<tp:taxon-name><tp:taxon-name-part taxon-name-part-type="family">Poaceae</tp:taxon-name-part></tp:taxon-name>; Fig. <xref ref-type="fig" rid="F27">27C</xref>), on the edge of a sandy clearing as well as consuming its prey (Fig. <xref ref-type="fig" rid="F27">27D</xref>) in the typical hanging position observed in other <tp:taxon-name><tp:taxon-name-part taxon-name-part-type="subfamily">Dasypogoninae</tp:taxon-name-part></tp:taxon-name> species.</p><fig id="F27" position="float" orientation="portrait"><object-id xmlns:xlink="http://www.w3.org/1999/xlink" content-type="doi" xlink:type="simple">10.3897/zookeys.1130.81874.figure27</object-id><object-id xmlns:xlink="http://www.w3.org/1999/xlink" content-type="arpha" xlink:type="simple">B7194E51-5E1D-5625-8754-9B5C133153AD</object-id><label>Figure 27.</label><caption><p><italic><tp:taxon-name><tp:taxon-name-part taxon-name-part-type="genus" reg="Saropogon">Saropogon</tp:taxon-name-part><tp:taxon-name-part taxon-name-part-type="species" reg="pyrodes">pyrodes</tp:taxon-name-part></tp:taxon-name></italic> sp. nov. in natural habitat at ~ 0.7 km ENE of Amado in southern Arizona on September 5, 2017 <bold>A</bold> habitat overview <bold>B</bold> habitat detail with <italic><tp:taxon-name><tp:taxon-name-part taxon-name-part-type="genus" reg="Saropogon">S.</tp:taxon-name-part><tp:taxon-name-part taxon-name-part-type="species" reg="pyrodes">pyrodes</tp:taxon-name-part></tp:taxon-name></italic> included (arrow) <bold>C</bold> close-up of male perching <bold>D</bold> close-up of male consuming a bee (<tp:taxon-name><tp:taxon-name-part taxon-name-part-type="order">Hymenoptera</tp:taxon-name-part></tp:taxon-name>: <tp:taxon-name><tp:taxon-name-part taxon-name-part-type="family">Apidae</tp:taxon-name-part></tp:taxon-name>). Photographs by Jeff Gruber.</p></caption><graphic xmlns:xlink="http://www.w3.org/1999/xlink" xlink:href="zookeys-1130-001_article-81874__-g027.jpg" position="float" orientation="portrait" xlink:type="simple" id="oo_770870.jpg"><uri content-type="original_file" xlink:type="simple">https://binary.pensoft.net/fig/770870</uri></graphic></fig><p>Jeff Gruber described some behavior (Figs <xref ref-type="fig" rid="F1">1</xref>, <xref ref-type="fig" rid="F27">27</xref>) on <abbrev xmlns:xlink="http://www.w3.org/1999/xlink" xlink:title="www.flickr.com" id="ABBRID0EI5EK" xlink:type="simple">Flickr</abbrev>: “Found this beauty as I was walking back to my car mid-afternoon on a very warm day. It was hanging around the low grasses at the periphery of a <italic><tp:taxon-name><tp:taxon-name-part taxon-name-part-type="genus" reg="Pogonomyrmex">Pogonomyrmex</tp:taxon-name-part></tp:taxon-name></italic> ant nest in grassland type habitat on floodplain(?) of Santa Cruz River, which at the time was a dry wash. It alternated perches between the low grasses, short dead stems poking up from the soil, and the soil surface”. Original post: <ext-link xmlns:xlink="http://www.w3.org/1999/xlink" xlink:type="simple" ext-link-type="uri" xlink:href="https://www.flickr.com/photos/7432824@N07/36417103883/in/faves-157063159@N04/">https://www.flickr.com/photos/7432824@N07/36417103883/in/faves-157063159@N04/</ext-link>.</p></tp:treatment-sec><tp:treatment-sec sec-type="etymology" id="SECID0EY5EK"><title>Etymology.</title><p>Named for the fly’s bright, fiery red color: <italic>pyrodes</italic> is Greek for fire-like.</p></tp:treatment-sec><tp:treatment-sec sec-type="comments" id="SECID0EA6EK"><title>Comments.</title><p>In 1964, Mike Irwin collected the first record of this species, a male from four miles north of Continental, Arizona. He gave the specimen to Joseph Wilcox to identify. Then in 1968, Miller collected twelve specimens (11 ♂ and 1 ♀) from just north of Tucson, Arizona. He also donated this collection to J. Wilcox. The second author borrowed the specimens from Wilcox in approximately 1979 when he started a Ph.D. program at the University of California, Riverside. He considered describing this unique fly but never did. Finally, in 2017, beautiful photographs by Jeff Gruber (Fig. <xref ref-type="fig" rid="F27">27A–D</xref>) of this species appeared on <abbrev xmlns:xlink="http://www.w3.org/1999/xlink" xlink:title="www.bugguide.net" id="ABBRID0EK6EK" xlink:type="simple">BugGuide</abbrev> (<ext-link xmlns:xlink="http://www.w3.org/1999/xlink" xlink:type="simple" ext-link-type="uri" xlink:href="https://bugguide.net/node/view/1439519">https://bugguide.net/node/view/1439519</ext-link>), an online community where naturalists post and identify images of arthropods from the United States and Canada. Because of this, the second author immediately knew that this fly was long overdue for description, resulting in this manuscript.</p><p><italic><tp:taxon-name><tp:taxon-name-part taxon-name-part-type="genus" reg="Saropogon">Saropogon</tp:taxon-name-part><tp:taxon-name-part taxon-name-part-type="species" reg="bryanti">bryanti</tp:taxon-name-part></tp:taxon-name></italic> and <italic><tp:taxon-name><tp:taxon-name-part taxon-name-part-type="genus" reg="Saropogon">S.</tp:taxon-name-part><tp:taxon-name-part taxon-name-part-type="species" reg="senex">senex</tp:taxon-name-part></tp:taxon-name></italic> have been collected within 10 km of the type locality of <italic><tp:taxon-name><tp:taxon-name-part taxon-name-part-type="genus" reg="Saropogon">S.</tp:taxon-name-part><tp:taxon-name-part taxon-name-part-type="species" reg="pyrodes">pyrodes</tp:taxon-name-part></tp:taxon-name></italic>. <italic><tp:taxon-name><tp:taxon-name-part taxon-name-part-type="genus" reg="Saropogon">Saropogon</tp:taxon-name-part><tp:taxon-name-part taxon-name-part-type="species" reg="purus">purus</tp:taxon-name-part></tp:taxon-name></italic> and <italic><tp:taxon-name><tp:taxon-name-part taxon-name-part-type="genus" reg="Saropogon">S.</tp:taxon-name-part><tp:taxon-name-part taxon-name-part-type="species" reg="coquillettii">coquillettii</tp:taxon-name-part></tp:taxon-name></italic> can also be found in the area; the material examined showed specimens within 60 km of <italic><tp:taxon-name><tp:taxon-name-part taxon-name-part-type="genus" reg="Saropogon">S.</tp:taxon-name-part><tp:taxon-name-part taxon-name-part-type="species" reg="pyrodes">pyrodes</tp:taxon-name-part></tp:taxon-name></italic> collection sites. <italic><tp:taxon-name><tp:taxon-name-part taxon-name-part-type="genus" reg="Saropogon">Saropogon</tp:taxon-name-part><tp:taxon-name-part taxon-name-part-type="species" reg="hypomelas">hypomelas</tp:taxon-name-part></tp:taxon-name></italic>, <italic><tp:taxon-name><tp:taxon-name-part taxon-name-part-type="genus" reg="Saropogon">S.</tp:taxon-name-part><tp:taxon-name-part taxon-name-part-type="species" reg="fletcheri">fletcheri</tp:taxon-name-part></tp:taxon-name></italic>, <italic><tp:taxon-name><tp:taxon-name-part taxon-name-part-type="genus" reg="Saropogon">S.</tp:taxon-name-part><tp:taxon-name-part taxon-name-part-type="species" reg="albifrons">albifrons</tp:taxon-name-part></tp:taxon-name></italic>, and <italic><tp:taxon-name><tp:taxon-name-part taxon-name-part-type="genus" reg="Saropogon">S.</tp:taxon-name-part><tp:taxon-name-part taxon-name-part-type="species" reg="mohawki">mohawki</tp:taxon-name-part></tp:taxon-name></italic> are all found within 200 km (Fig. <xref ref-type="fig" rid="F26">26</xref>). <italic><tp:taxon-name><tp:taxon-name-part taxon-name-part-type="genus" reg="Saropogon">Saropogon</tp:taxon-name-part><tp:taxon-name-part taxon-name-part-type="species" reg="pyrodes">pyrodes</tp:taxon-name-part></tp:taxon-name></italic> typically flies later in the season (Aug. – Sep.) than <italic><tp:taxon-name><tp:taxon-name-part taxon-name-part-type="genus" reg="Saropogon">S.</tp:taxon-name-part><tp:taxon-name-part taxon-name-part-type="species" reg="bryanti">bryanti</tp:taxon-name-part></tp:taxon-name></italic> and <italic><tp:taxon-name><tp:taxon-name-part taxon-name-part-type="genus" reg="Saropogon">S.</tp:taxon-name-part><tp:taxon-name-part taxon-name-part-type="species" reg="senex">senex</tp:taxon-name-part></tp:taxon-name></italic> (Jun. – Aug.), <italic><tp:taxon-name><tp:taxon-name-part taxon-name-part-type="genus" reg="Saropogon">S.</tp:taxon-name-part><tp:taxon-name-part taxon-name-part-type="species" reg="purus">purus</tp:taxon-name-part></tp:taxon-name></italic> (Jul.), and <italic><tp:taxon-name><tp:taxon-name-part taxon-name-part-type="genus" reg="Saropogon">S.</tp:taxon-name-part><tp:taxon-name-part taxon-name-part-type="species" reg="albifrons">albifrons</tp:taxon-name-part></tp:taxon-name></italic> (Apr. – Jun.). <italic><tp:taxon-name><tp:taxon-name-part taxon-name-part-type="genus" reg="Saropogon">Saropogon</tp:taxon-name-part><tp:taxon-name-part taxon-name-part-type="species" reg="coquillettii">coquillettii</tp:taxon-name-part></tp:taxon-name></italic> (May – Sep.), <italic><tp:taxon-name><tp:taxon-name-part taxon-name-part-type="genus" reg="Saropogon">S.</tp:taxon-name-part><tp:taxon-name-part taxon-name-part-type="species" reg="fletcheri">fletcheri</tp:taxon-name-part></tp:taxon-name></italic> and <italic><tp:taxon-name><tp:taxon-name-part taxon-name-part-type="genus" reg="Saropogon">S.</tp:taxon-name-part><tp:taxon-name-part taxon-name-part-type="species" reg="mohawki">mohawki</tp:taxon-name-part></tp:taxon-name></italic> (Jun – Oct.), and <italic><tp:taxon-name><tp:taxon-name-part taxon-name-part-type="genus" reg="Saropogon">S.</tp:taxon-name-part><tp:taxon-name-part taxon-name-part-type="species" reg="hypomelas">hypomelas</tp:taxon-name-part></tp:taxon-name></italic> (Jun. – Sep.) have longer flight seasons but are uncommon in the later months.</p></tp:treatment-sec><tp:treatment-sec><!--Section generated to contain objects referenced in tp:taxon-treatment.--><fig id="F1" position="float" orientation="portrait"><object-id xmlns:xlink="http://www.w3.org/1999/xlink" content-type="doi" xlink:type="simple">10.3897/zookeys.1130.81874.figure1</object-id><object-id xmlns:xlink="http://www.w3.org/1999/xlink" content-type="arpha" xlink:type="simple">0E900DD0-9BFC-57C0-8CE7-F3394DFD385A</object-id><label>Figure 1.</label><caption><p><italic><tp:taxon-name><tp:taxon-name-part taxon-name-part-type="genus" reg="Saropogon">Saropogon</tp:taxon-name-part><tp:taxon-name-part taxon-name-part-type="species" reg="pyrodes">pyrodes</tp:taxon-name-part></tp:taxon-name></italic> sp. nov. male in nature at ~0.7 km ENE of Amado in southern Arizona on Sep. 5, 2017 (flicker: [<ext-link xmlns:xlink="http://www.w3.org/1999/xlink" xlink:type="simple" ext-link-type="uri" xlink:href="https://www.flickr.com/photos/7432824@N07/45297662671/in/album-72157687317436870/">https://www.flickr.com/photos/7432824@N07/45297662671/in/album-72157687317436870/</ext-link>]). Photograph by Jeff Gruber.</p></caption><graphic xmlns:xlink="http://www.w3.org/1999/xlink" xlink:href="zookeys-1130-001_article-81874__-g001.jpg" position="float" orientation="portrait" xlink:type="simple" id="oo_770844.jpg"><uri content-type="original_file" xlink:type="simple">https://binary.pensoft.net/fig/770844</uri></graphic></fig><fig id="F34" position="float" orientation="portrait"><object-id xmlns:xlink="http://www.w3.org/1999/xlink" content-type="doi" xlink:type="simple">10.3897/zookeys.1130.81874.figure34</object-id><object-id xmlns:xlink="http://www.w3.org/1999/xlink" content-type="arpha" xlink:type="simple">002AE9C9-1E9A-5AA9-ABB8-00AA21A1A8EF</object-id><label>Figure 34.</label><caption><p>Distribution of <italic><tp:taxon-name><tp:taxon-name-part taxon-name-part-type="genus" reg="Saropogon">Saropogon</tp:taxon-name-part></tp:taxon-name></italic> (<tp:taxon-name><tp:taxon-name-part taxon-name-part-type="order">Diptera</tp:taxon-name-part></tp:taxon-name>: <tp:taxon-name><tp:taxon-name-part taxon-name-part-type="family">Asilidae</tp:taxon-name-part></tp:taxon-name>) specimens studied for <italic><tp:taxon-name><tp:taxon-name-part taxon-name-part-type="genus" reg="Saropogon">S.</tp:taxon-name-part><tp:taxon-name-part taxon-name-part-type="species" reg="combustus">combustus</tp:taxon-name-part></tp:taxon-name></italic>, <italic><tp:taxon-name><tp:taxon-name-part taxon-name-part-type="genus" reg="Saropogon">S.</tp:taxon-name-part><tp:taxon-name-part taxon-name-part-type="species" reg="fletcheri">fletcheri</tp:taxon-name-part></tp:taxon-name></italic>, <italic><tp:taxon-name><tp:taxon-name-part taxon-name-part-type="genus" reg="Saropogon">S.</tp:taxon-name-part><tp:taxon-name-part taxon-name-part-type="species" reg="mohawki">mohawki</tp:taxon-name-part></tp:taxon-name></italic>, <italic><tp:taxon-name><tp:taxon-name-part taxon-name-part-type="genus" reg="Saropogon">S.</tp:taxon-name-part><tp:taxon-name-part taxon-name-part-type="species" reg="pyrodes">pyrodes</tp:taxon-name-part></tp:taxon-name></italic> sp. nov., and <italic><tp:taxon-name><tp:taxon-name-part taxon-name-part-type="genus" reg="Saropogon">S.</tp:taxon-name-part><tp:taxon-name-part taxon-name-part-type="species" reg="senex">senex</tp:taxon-name-part></tp:taxon-name></italic>. Map created with SimpleMappr on July 25, 2022, and available at: <ext-link xmlns:xlink="http://www.w3.org/1999/xlink" xlink:type="simple" ext-link-type="uri" xlink:href="https://www.simplemappr.net/map/18362">https://www.simplemappr.net/map/18362</ext-link>.</p></caption><graphic xmlns:xlink="http://www.w3.org/1999/xlink" xlink:href="zookeys-1130-001_article-81874__-g034.jpg" position="float" orientation="portrait" xlink:type="simple" id="oo_770877.jpg"><uri content-type="original_file" xlink:type="simple">https://binary.pensoft.net/fig/770877</uri></graphic></fig><fig id="F6" position="float" orientation="portrait"><object-id xmlns:xlink="http://www.w3.org/1999/xlink" content-type="doi" xlink:type="simple">10.3897/zookeys.1130.81874.figure6</object-id><object-id xmlns:xlink="http://www.w3.org/1999/xlink" content-type="arpha" xlink:type="simple">8228CB90-AE53-56CD-B5D0-5D0EFB625BD3</object-id><label>Figure 6.</label><caption><p><italic><tp:taxon-name><tp:taxon-name-part taxon-name-part-type="genus" reg="Saropogon">Saropogon</tp:taxon-name-part><tp:taxon-name-part taxon-name-part-type="species" reg="abbreviatus">abbreviatus</tp:taxon-name-part></tp:taxon-name></italic> Johnson, 1903 Female (<ext-link xmlns:xlink="http://www.w3.org/1999/xlink" xlink:type="simple" ext-link-type="uri" xlink:href="https://mbd-db.osu.edu/hol/search_results?&amp;search_type=fast&amp;q=USNMENTUSNMENT01830071">USNMENT01830071</ext-link>): <bold>A</bold> dorsal view <bold>B</bold> lateral view <bold>C</bold> anterior view; Male (<ext-link xmlns:xlink="http://www.w3.org/1999/xlink" xlink:type="simple" ext-link-type="uri" xlink:href="https://mbd-db.osu.edu/hol/search_results?&amp;search_type=fast&amp;q=USNMENTUSNMENT01830070">USNMENT01830070</ext-link>): <bold>D</bold> anterior view <bold>E</bold> dorsal view <bold>F</bold> lateral view. Scale bars: 2 mm.</p></caption><graphic xmlns:xlink="http://www.w3.org/1999/xlink" xlink:href="zookeys-1130-001_article-81874__-g006.jpg" position="float" orientation="portrait" xlink:type="simple" id="oo_770849.jpg"><uri content-type="original_file" xlink:type="simple">https://binary.pensoft.net/fig/770849</uri></graphic></fig></tp:treatment-sec></tp:taxon-treatment>
