# Supplementary material for: ﻿A new species of Saropogon Loew, 1847 (Diptera, Asilidae) from Arizona, with a review of the Nearctic species north of Mexico
Source: Zookeys. 2022 Nov 17;1130:1–63. doi: 10.3897/zookeys.1130.81874 (PMC9836739; doi:10.3897/zookeys.1130.81874)
Supplement: Supplementary material 1 — Locality information of all specimens examined [file zookeys-1130-001_article-81874__-s001.xlsx]

## Sheet: Sheet1
catalogNumber	family	subfamily	tribe	genus	specificEpithet	scientificNameAuthorship	zoo-geog_region	numM	numF	num?	country	stateProvince	countyMunicipality	locality	lat(DMS)	long(DMS)	lat(DD)	long(DD)	estElev	date(DMY)	recordedBy_summary	det	coordinates_on_orig_label	institutionCode	typeStatus	notes_and_extra_label_info	onlineReference
CASENT8427203	Asilidae	Dasypogoninae	Saropogonini	Saropogon	Saropogon abbreviatus	Johnson, 1903	Nearctic	0	1	0	Mexico	Baja California	San Felipe	San Felipe, 20 mi. N.	31°17'47"N	114°53'54"W	31.2965	-114.898	91 m	09 Jun. 1968	N. Leppla, J. Davidson, J. Bigelow, M. Bentzien, W. Fox, S. Williams, M. Cazier	J. Wilcox, 1970	no	CASENT	nontype
USNMENT01830087	Asilidae	Dasypogoninae	Saropogonini	Saropogon	Saropogon abbreviatus	Johnson, 1903	Nearctic	1	0	0	Mexico	Tamaulipas	Cerralvo	Presa Del Azucar	26°14'18"N	98°55'58"W	26.2383	-98.9328	71 m	02 Aug. 1975	J. E. Gillaspy	J. Wilcox, 1977	no	USNMENT	nontype	Donated by E. M. Fisher to USNM
CASENT8427204	Asilidae	Dasypogoninae	Saropogonini	Saropogon	Saropogon abbreviatus	Johnson, 1903	Nearctic	0	1	0	USA	California	Inyo	Lone Pine	36°36'21"N	118°3'46"W	36.606	-118.063	1143 m	13 Jun. 1937	EC Van Dyke	J. Wilcox, 1970	no	CASENT	nontype
CASENT8427205	Asilidae	Dasypogoninae	Saropogonini	Saropogon	Saropogon abbreviatus	Johnson, 1903	Nearctic	1	0	0	USA	California	Kern	Pose Creek	35°43'4"N	119°37'34"W	35.718	-119.626	66 m	05 Jun. 1929	RLU singer	J. Wilcox, 1970	no	CASENT	nontype
BYUC215665	Asilidae	Dasypogoninae	Saropogonini	Saropogon	Saropogon abbreviatus	Johnson, 1903	Nearctic	1	0	0	USA	Texas	Atascosa	Christine, 7 mi. E.	28°47'20"N	98°22'52"W	28.7891	-98.3813	86 m	11 Aug. 1990	A. W. Hook	C. H. E. Alberts, 2022	no	BYU	nontype
BYUC214782	Asilidae	Dasypogoninae	Saropogonini	Saropogon	Saropogon abbreviatus	Johnson, 1903	Nearctic	0	1	0	USA	Texas	Dimmit	Chaparral State Wildlife Management Area	28°19'35"N	99°24'22"W	28.3265	-99.4063	171 m	19 May 1999	C. R. Nelson	C. H. E. Alberts, 2022	no	BYU	nontype
BYUC214584	Asilidae	Dasypogoninae	Saropogonini	Saropogon	Saropogon abbreviatus	Johnson, 1903	Nearctic	0	1	0	USA	Texas	Dimmit	Chaparral State Wildlife Management Area	28°19'35"N	99°24'22"W	28.3265	-99.4063	171 m	19 May 1999	C. R. Nelson	C. H. E. Alberts, 2022	no	BYU	nontype
BYUC214455	Asilidae	Dasypogoninae	Saropogonini	Saropogon	Saropogon abbreviatus	Johnson, 1903	Nearctic	1	0	0	USA	Texas	Dimmit	Chaparral State Wildlife Management Area	28°19'35"N	99°24'22"W	28.3265	-99.4063	171 m	19 May 1999	C. R. Nelson	C. H. E. Alberts, 2022	no	BYU	nontype
BYUC215645	Asilidae	Dasypogoninae	Saropogonini	Saropogon	Saropogon abbreviatus	Johnson, 1903	Nearctic	1	0	0	USA	Texas	Dimmit	Chaparral State Wildlife Management Area	28°19'35"N	99°24'22"W	28.3265	-99.4063	171 m	19 May 1999	C. R. Nelson	C. H. E. Alberts, 2022	no	BYU	nontype
BYUC214492	Asilidae	Dasypogoninae	Saropogonini	Saropogon	Saropogon abbreviatus	Johnson, 1903	Nearctic	1	0	0	USA	Texas	Dimmit	Chaparral State Wildlife Management Area	28°19'35"N	99°24'22"W	28.3265	-99.4063	171 m	19 May 1999	C. R. Nelson	C. H. E. Alberts, 2022	no	BYU	nontype
BYUC214536	Asilidae	Dasypogoninae	Saropogonini	Saropogon	Saropogon abbreviatus	Johnson, 1903	Nearctic	0	1	0	USA	Texas	Dimmit	Chaparral State Wildlife Management Area, 8 mi West of Artesia Wells	28°19'35"N	99°24'22"W	28.3265	-99.4063	171 m	19 May 1999	C. R. Nelson	C. H. E. Alberts, 2022	yes	BYU	nontype	#6940
BYUC214482	Asilidae	Dasypogoninae	Saropogonini	Saropogon	Saropogon abbreviatus	Johnson, 1903	Nearctic	0	1	0	USA	Texas	Dimmit	Chaparral State Wildlife Management Area, 8 mi West of Artesia Wells	28°19'35"N	99°24'22"W	28.3265	-99.4063	171 m	19 May 1999	C. R. Nelson	C. H. E. Alberts, 2022	yes	BYU	nontype	#6940
BYUC215500	Asilidae	Dasypogoninae	Saropogonini	Saropogon	Saropogon abbreviatus	Johnson, 1903	Nearctic	1	0	0	USA	Texas	Dimmit	Chaparral State Wildlife Management Area, 8 mi West of Artesia Wells	28°19'35"N	99°24'22"W	28.3265	-99.4063	171 m	19 May 1999	C. R. Nelson	C. H. E. Alberts, 2022	yes	BYU	nontype	#6940
BYUC215502	Asilidae	Dasypogoninae	Saropogonini	Saropogon	Saropogon abbreviatus	Johnson, 1903	Nearctic	1	0	0	USA	Texas	Dimmit	Chaparral State Wildlife Management Area, 8 mi West of Artesia Wells	28°19'35"N	99°24'22"W	28.3265	-99.4063	171 m	19 May 1999	C. R. Nelson	C. H. E. Alberts, 2022	yes	BYU	nontype	#6940
BYUC215504	Asilidae	Dasypogoninae	Saropogonini	Saropogon	Saropogon abbreviatus	Johnson, 1903	Nearctic	0	1	0	USA	Texas	Dimmit	Chaparral State Wildlife Management Area, 8 mi West of Artesia Wells	28°19'35"N	99°24'22"W	28.3265	-99.4063	171 m	19 May 1999	C. R. Nelson	C. H. E. Alberts, 2022	yes	BYU	nontype	#6940
BYUC215505	Asilidae	Dasypogoninae	Saropogonini	Saropogon	Saropogon abbreviatus	Johnson, 1903	Nearctic	0	1	0	USA	Texas	Dimmit	Chaparral State Wildlife Management Area, 8 mi West of Artesia Wells	28°19'35"N	99°24'22"W	28.3265	-99.4063	171 m	19 May 1999	C. R. Nelson	C. H. E. Alberts, 2022	yes	BYU	nontype	#6940
BYUC214707	Asilidae	Dasypogoninae	Saropogonini	Saropogon	Saropogon abbreviatus	Johnson, 1903	Nearctic	1	0	0	USA	Texas	Dimmit	Chaparral State Wildlife Management Area, 8 mi West of Artesia Wells	28°19'35"N	99°24'22"W	28.3265	-99.4063	171 m	19 May 1999	C. R. Nelson	C. H. E. Alberts, 2022	yes	BYU	nontype	#6940
BYUC215503	Asilidae	Dasypogoninae	Saropogonini	Saropogon	Saropogon abbreviatus	Johnson, 1903	Nearctic	0	1	0	USA	Texas	Dimmit	Chaparral State Wildlife Management Area, 8 mi West of Artesia Wells	28°19'35"N	99°24'22"W	28.3265	-99.4063	171 m	19 May 1999	C. R. Nelson	C. H. E. Alberts, 2022	yes	BYU	nontype	#6940
BYUC215501	Asilidae	Dasypogoninae	Saropogonini	Saropogon	Saropogon abbreviatus	Johnson, 1903	Nearctic	1	0	0	USA	Texas	Dimmit	Chaparral State Wildlife Management Area, 8 mi West of Artesia Wells	28°19'35"N	99°24'22"W	28.3265	-99.4063	171 m	19 May 1999	C. R. Nelson	C. H. E. Alberts, 2022	yes	BYU	nontype	#6940
BYUC214747	Asilidae	Dasypogoninae	Saropogonini	Saropogon	Saropogon abbreviatus	Johnson, 1903	Nearctic	0	1	0	USA	Texas	Dimmit	Chaparral State Wildlife Management Area, 8 mi West of Artesia Wells	28°19'35"N	99°24'22"W	28.3265	-99.4063	171 m	19 May 1999	C. R. Nelson	C. H. E. Alberts, 2022	yes	BYU	nontype	#6940
BYUC214594	Asilidae	Dasypogoninae	Saropogonini	Saropogon	Saropogon abbreviatus	Johnson, 1903	Nearctic	0	1	0	USA	Texas	Dimmit	Chaparral State Wildlife Management Area, 8 mi West of Artesia Wells	28°19'35"N	99°24'22"W	28.3265	-99.4063	171 m	19 May 1999	C. R. Nelson	C. H. E. Alberts, 2022	yes	BYU	nontype	#6940; prey pinned underneath (Hymenoptera: Halictidae)
BYUC215813	Asilidae	Dasypogoninae	Saropogonini	Saropogon	Saropogon abbreviatus	Johnson, 1903	Nearctic	1	0	0	USA	Texas	Dimmit	Chaparral Wildlife Management Area	26°43'20"N	99°03'50"W	26.7222	-99.0641	114 m	13 - 15 Jun. 1992	A. Hook, J. Neff	C. R. Nelson, 1993	no	BYU	nontype
BYUC215608	Asilidae	Dasypogoninae	Saropogonini	Saropogon	Saropogon abbreviatus	Johnson, 1903	Nearctic	1	0	0	USA	Texas	Dimmit	Chaparral Wildlife Management Area	28°18'36"N	99°25'48"W	28.31	-99.43	162 m	16 - 18 Apr. 1993	A. W. Hook	C. R. Nelson, 1994	no	BYU	nontype
BYUC215264	Asilidae	Dasypogoninae	Saropogonini	Saropogon	Saropogon abbreviatus	Johnson, 1903	Nearctic	1	0	0	USA	Texas	Dimmit	Chaparral Wildlife Management Area	28°18'36"N	99°25'48"W	28.31	-99.43	162 m	16 - 18 Apr. 1993	A. W. Hook	C. R. Nelson, 1994	no	BYU	nontype
BYUC215496	Asilidae	Dasypogoninae	Saropogonini	Saropogon	Saropogon abbreviatus	Johnson, 1903	Nearctic	1	0	0	USA	Texas	Dimmit	Chaparral State Wildlife Management Area	28°19'13"N	99°24'35"W	28.3203	-99.41	170 m	19 - 20 Aug. 1994	A. W. Hook, J. L. Neff	C. H. E. Alberts, 2022	no	BYU	nontype
BYUC215498	Asilidae	Dasypogoninae	Saropogonini	Saropogon	Saropogon abbreviatus	Johnson, 1903	Nearctic	1	0	0	USA	Texas	Dimmit	Chaparral State Wildlife Management Area	28°19'13"N	99°24'35"W	28.3203	-99.41	170 m	19 - 20 Aug. 1994	A. W. Hook, J. L. Neff	C. H. E. Alberts, 2022	no	BYU	nontype
BYUC215427	Asilidae	Dasypogoninae	Saropogonini	Saropogon	Saropogon abbreviatus	Johnson, 1903	Nearctic	0	1	0	USA	Texas	Dimmit	Chaparral Wildlife Management Area	28°19'28"N	99°24'24"W	28.3247	-99.4067	174 m	20 - 30 May, 1991	A. W. Hook	C. H. E. Alberts, 2022	no	BYU	nontype
BYUC215569	Asilidae	Dasypogoninae	Saropogonini	Saropogon	Saropogon abbreviatus	Johnson, 1903	Nearctic	1	0	0	USA	Texas	Dimmit	Chaparral Wildlife Management Area	28°19'28"N	99°24'24"W	28.3247	-99.4067	174 m	20 - 30 May, 1991	A. W. Hook	C. H. E. Alberts, 2022	no	BYU	nontype
BYUC215978	Asilidae	Dasypogoninae	Saropogonini	Saropogon	Saropogon abbreviatus	Johnson, 1903	Nearctic	0	1	0	USA	Texas	Dimmit	Chaparral Wildlife Management Area	28°19'28"N	99°24'24"W	28.3247	-99.4067	174 m	20 - 30 May, 1991	A. W. Hook	C. H. E. Alberts, 2022	no	BYU	nontype
BYUC214776	Asilidae	Dasypogoninae	Saropogonini	Saropogon	Saropogon abbreviatus	Johnson, 1903	Nearctic	0	1	0	USA	Texas	Dimmit	Chaparral Wildlife Management Area	28°19'28"N	99°24'24"W	28.3247	-99.4067	174 m	20 - 30 May, 1991	A. W. Hook	C. H. E. Alberts, 2022	no	BYU	nontype
BYUC215258	Asilidae	Dasypogoninae	Saropogonini	Saropogon	Saropogon abbreviatus	Johnson, 1903	Nearctic	0	1	0	USA	Texas	Dimmit	Chaparral Wildlife Management Area	28°19'28"N	99°24'24"W	28.3247	-99.4067	174 m	20 - 30 May, 1991	A. W. Hook	C. H. E. Alberts, 2022	no	BYU	nontype
BYUC215861	Asilidae	Dasypogoninae	Saropogonini	Saropogon	Saropogon abbreviatus	Johnson, 1903	Nearctic	0	1	0	USA	Texas	Dimmit	Chaparral Wildlife Management Area	28°19'28"N	99°24'24"W	28.3247	-99.4067	174 m	20 - 30 May, 1991	A. W. Hook	C. H. E. Alberts, 2022	no	BYU	nontype
BYUC215262	Asilidae	Dasypogoninae	Saropogonini	Saropogon	Saropogon abbreviatus	Johnson, 1903	Nearctic	0	1	0	USA	Texas	Dimmit	Chaparral Wildlife Management Area	28°19'28"N	99°24'24"W	28.3247	-99.4067	174 m	20 - 30 May, 1991	A. W. Hook	C. H. E. Alberts, 2022	no	BYU	nontype
BYUC215339	Asilidae	Dasypogoninae	Saropogonini	Saropogon	Saropogon abbreviatus	Johnson, 1903	Nearctic	0	1	0	USA	Texas	Dimmit	Chaparral Wildlife Management Area	28°19'28"N	99°24'24"W	28.3247	-99.4067	174 m	20 - 30 May, 1991	A. W. Hook	C. H. E. Alberts, 2022	no	BYU	nontype
BYUC215767	Asilidae	Dasypogoninae	Saropogonini	Saropogon	Saropogon abbreviatus	Johnson, 1903	Nearctic	0	1	0	USA	Texas	Dimmit	Chaparral Wildlife Management Area	28°19'28"N	99°24'24"W	28.3247	-99.4067	174 m	20 - 30 May, 1991	A. W. Hook	C. H. E. Alberts, 2022	no	BYU	nontype
BYUC214624	Asilidae	Dasypogoninae	Saropogonini	Saropogon	Saropogon abbreviatus	Johnson, 1903	Nearctic	0	1	0	USA	Texas	Dimmit	Chaparral Wildlife Management Area	28°19'28"N	99°24'24"W	28.3247	-99.4067	174 m	20 - 30 May, 1991	A. W. Hook	C. H. E. Alberts, 2022	no	BYU	nontype
BYUC215975	Asilidae	Dasypogoninae	Saropogonini	Saropogon	Saropogon abbreviatus	Johnson, 1903	Nearctic	0	1	0	USA	Texas	Dimmit	Chaparral Wildlife Management Area	28°19'28"N	99°24'24"W	28.3247	-99.4067	174 m	20 - 30 May, 1991	A. W. Hook	C. H. E. Alberts, 2022	no	BYU	nontype
BYUC215925	Asilidae	Dasypogoninae	Saropogonini	Saropogon	Saropogon abbreviatus	Johnson, 1903	Nearctic	1	0	0	USA	Texas	Dimmit	Chaparral Wildlife Management Area	28°19'28"N	99°24'24"W	28.3247	-99.4067	174 m	20 - 30 May, 1991	A. W. Hook	C. H. E. Alberts, 2022	no	BYU	nontype
BYUC214726	Asilidae	Dasypogoninae	Saropogonini	Saropogon	Saropogon abbreviatus	Johnson, 1903	Nearctic	1	0	0	USA	Texas	Dimmit	Chaparral Wildlife Management Area	28°19'28"N	99°24'24"W	28.3247	-99.4067	174 m	20 - 30 May, 1991	A. W. Hook	C. H. E. Alberts, 2022	no	BYU	nontype
BYUC215276	Asilidae	Dasypogoninae	Saropogonini	Saropogon	Saropogon abbreviatus	Johnson, 1903	Nearctic	0	1	0	USA	Texas	Dimmit	Chaparral Wildlife Management Area	28°19'28"N	99°24'24"W	28.3247	-99.4067	174 m	20 - 30 May, 1991	A. W. Hook	C. H. E. Alberts, 2022	no	BYU	nontype
BYUC215610	Asilidae	Dasypogoninae	Saropogonini	Saropogon	Saropogon abbreviatus	Johnson, 1903	Nearctic				USA	Texas	Dimmit	Chaparral Wildlife Management Area	28°19'28"N	99°24'24"W	28.3247	-99.4067	174 m	20 - 30 May, 1991	A. W. Hook	C. H. E. Alberts, 2022	no	BYU	nontype
BYUC215894	Asilidae	Dasypogoninae	Saropogonini	Saropogon	Saropogon abbreviatus	Johnson, 1903	Nearctic	0	1	0	USA	Texas	Dimmit	Chaparral Wildlife Management Area	28°19'28"N	99°24'24"W	28.3247	-99.4067	174 m	20 - 30 May, 1991	A. W. Hook	C. H. E. Alberts, 2022	no	BYU	nontype
USNMENT01819134	Asilidae	Dasypogoninae	Saropogonini	Saropogon	Saropogon abbreviatus	Johnson, 1903	Nearctic	1	0	0	USA	Texas	Dimmit	Carrizo Spring, 6 mi. N.	28°36'28"N	99°51'52"W	28.6078	-99.8646	187 m	29 Apr. 1977	T. Eichlin, M. Wasbauer	C. H. E. Alberts, 2018	no	USNMENT	nontype	Donated by E. M. Fisher to USNM - Left wing pinned under specimen. Imaged for Alberts & Fisher, 2022
USNMENT01830071	Asilidae	Dasypogoninae	Saropogonini	Saropogon	Saropogon abbreviatus	Johnson, 1903	Nearctic	0	1	0	USA	Texas	Dimmit	Carrizo Springs	28°31'18"N	99°51'38"W	28.5219	-99.8606	183 m	30 Aug. 1966	A. E. Michelbacher	J. Wilcox, 1970	no	USNMENT	nontype	Donated by E. M. Fisher to USNM
USNMENT01199061	Asilidae	Dasypogoninae	Saropogonini	Saropogon	Saropogon abbreviatus	Johnson, 1903	Nearctic	0	1	0	USA	Texas	Duval	San Diego	27°45'50"N	98°14'20"W	27.7639	-98.2389	96 m	25 N/A N/A	EASchwarz	A. E. Pritchard, 1940	no	USNMENT	nontype	extra labels: blank yellow label
BYUC215823	Asilidae	Dasypogoninae	Saropogonini	Saropogon	Saropogon abbreviatus	Johnson, 1903	Nearctic	1	0	0	USA	Texas	Hidalgo	Los Ebanos, 1 mi. E., Hwy 83	26°14'36"N	98°32'43"W	26.2434	-98.5455	38 m	20 Mar. 1992	A. W. Hook, C. R. Nelson	C. R. Nelson, 1993	no	BYU	nontype	#5786
BYUC215394	Asilidae	Dasypogoninae	Saropogonini	Saropogon	Saropogon abbreviatus	Johnson, 1903	Nearctic	1	0	0	USA	Texas	Hidalgo	Los Ebanos, 1 mi. E., Hwy 83	26°14'36"N	98°32'43"W	26.2434	-98.5455	38 m	20 Mar. 1992	A. W. Hook, C. R. Nelson	C. R. Nelson, 1993	no	BYU	nontype	#5786
USNMENT01819505	Asilidae	Dasypogoninae	Saropogonini	Saropogon	Saropogon abbreviatus	Johnson, 1903	Nearctic	0	1	0	USA	Texas	Hogg	Guerra Jim	26°52'59"N	98°53'37"W	26.8831	-98.8936	173 m	12 May 1979	J. R. Powers	C. H. E. Alberts, 2018	no	USNMENT	nontype	Donated by E. M. Fisher to USNM - Left wing pinned under specimen. Imaged for Alberts & Fisher, 2022
ASUHIC0139486	Asilidae	Dasypogoninae	Saropogonini	Saropogon	Saropogon abbreviatus	Johnson, 1903	Nearctic	?	?	?	USA	Texas	Hudspeth	Salt Flat, 4 mi. E.	31°44'37"N	105°01'28"W	31.7437	-105.024	1105 m	05 Jun. 1974	L. Draper, O. Francke, M. A. Cazier	J. Wilcox, 1975	no	ASUHIC	nontype		https://serv.biokic.asu.edu/ecdysis/collections/individual/index.php?occid=624150
ASUHIC0139487	Asilidae	Dasypogoninae	Saropogonini	Saropogon	Saropogon abbreviatus	Johnson, 1903	Nearctic	?	?	?	USA	Texas	Hudspeth	Salt Flat, 4 mi. E.	31°44'37"N	105°01'28"W	31.7437	-105.024	1105 m	05 Jun. 1974	L. Draper, O. Francke, M. A. Cazier	J. Wilcox, 1975	no	ASUHIC	nontype		https://serv.biokic.asu.edu/ecdysis/collections/individual/index.php?occid=624151
USNMENT01830086	Asilidae	Dasypogoninae	Saropogonini	Saropogon	Saropogon abbreviatus	Johnson, 1903	Nearctic	0	1	0	USA	Texas	Hudspeth	Salt Flat, 4 mi. E.	31°44'15"N	105°09'34"W	31.7375	-105.16	1165 m	05 Jun. 1975	L. Draper, O. Francke, M. A. Cazier	J. Wilcox, 1975	no	USNMENT	nontype	Donated by E. M. Fisher to USNM
BYUC214723	Asilidae	Dasypogoninae	Saropogonini	Saropogon	Saropogon abbreviatus	Johnson, 1903	Nearctic	0	1	0	USA	Texas	Karnes	Falls City, 15 mi. SW.	28°49'43"N	98°11'36"W	28.8286	-98.1936	109 m	11 Aug. 1990	A. Hook	C. H. E. Alberts, 2022	no	BYU	nontype
USNMENT01830070	Asilidae	Dasypogoninae	Saropogonini	Saropogon	Saropogon abbreviatus	Johnson, 1903	Nearctic	1	0	0	USA	Texas	Kenedy	Sarita	27°13'18"N	97°47'21"W	27.2217	-97.7893	11 m	19 Jul. 1975	Hallan, J. E. Gillaspy	J. Wilcox, 1975	no	USNMENT	nontype	Donated by E. M. Fisher to USNM
CASENT8427200	Asilidae	Dasypogoninae	Saropogonini	Saropogon	Saropogon abbreviatus	Johnson, 1903	Nearctic	1	0	0	USA	Texas	Kleberg	Kingsville	27°30'57"N	97°51'21"W	27.5159	-97.8561	18 m	07 Jun. 1936	J. Wilcox	J. Wilcox, 1969	no	CASENT	nontype
USNMENT01199115	Asilidae	Dasypogoninae	Saropogonini	Saropogon	Saropogon abbreviatus	Johnson, 1903	Nearctic	1	0	0	USA	Texas	La Salle	Cotulla	28°26'12"N	99°14'06"W	28.4367	-99.235	132 m	5 May 1905	W. D. Pierce	C. H. E. Alberts, 2022	no	USNMENT	nontype	extra labels: On Coreopsis cardaminefolia; Hunter No 152; AEPRitchard Collection 1962; yellow blank label
Type 7582	Asilidae	Dasypogoninae	Saropogonini	Saropogon	Saropogon abbreviatus	Johnson, 1903	Nearctic	1	0	0	USA	Texas	N/A	N/A	31°58'06"N	99°54'06"W	31.9683	-99.9017	539 m	N/A	C. W. Johnson		no	MCZ	Holotype	Examined from photograph: https://mczbase.mcz.harvard.edu/MediaSearch.cfm?action=search&media_id=95534,95535,95536,95537,95538	https://mczbase.mcz.harvard.edu/MediaSearch.cfm?action=search&media_id=95534,95535,95536,95537,95538
BYU - N/A	Asilidae	Dasypogoninae	Saropogonini	Saropogon	Saropogon abbreviatus	Johnson, 1903	Nearctic	0	1	0	USA	Texas	Starr	Roma, 3 mi. NW., Hwy 83	N/A	N/A	N/A	N/A	N/A	15 Mar. 1999	A. W. Hook, J. L. Neff	C. H. E. Alberts, 2022	no	BYU	nontype	#6905
BYUC215707	Asilidae	Dasypogoninae	Saropogonini	Saropogon	Saropogon abbreviatus	Johnson, 1903	Nearctic	1	0	0	USA	Texas	Starr	Falcon Dam	26°33'32"N	99°09'53"W	26.5589	-99.1648	96 m	30 Mar. 1991	J. L. Neff	R. C. Nelson, 1991	no	BYU	nontype	K09222
BYUC214516	Asilidae	Dasypogoninae	Saropogonini	Saropogon	Saropogon abbreviatus	Johnson, 1903	Nearctic	1	0	0	USA	Texas	Starr	Falcon Dam	26°33'32"N	99°09'53"W	26.5589	-99.1648	96 m	30 Mar. 1991	J. L. Neff	R. C. Nelson, 1991	no	BYU	nontype	K09221
CASENT8427201	Asilidae	Dasypogoninae	Saropogonini	Saropogon	Saropogon abbreviatus	Johnson, 1903	Nearctic	0	1	0	USA	Texas	Willacy	Raymondville, 22 mi.	26°28'53"N	97°46'58"W	26.4815	-97.7831	10 m	26 Apr. 1966	R. H. Painter, E. M. Painter	J. Wilcox, 1970	no	CASENT	nontype	22 mi N
CASENT8427202	Asilidae	Dasypogoninae	Saropogonini	Saropogon	Saropogon abbreviatus	Johnson, 1903	Nearctic	1	0	0	USA	Texas	Zapata	Zapata, 11 mi. SE.	26°46'6"N	99°10'7"W	26.7684	-99.1688	109 m	06 May 1966	R. H. Painter, E. M. Painter	J. Wilcox, 1972	no	CASENT	nontype
BYUC215507	Asilidae	Dasypogoninae	Saropogonini	Saropogon	Saropogon abbreviatus	Johnson, 1903	Nearctic	0	1	0	USA	Texas	Zapata	San Ygnacio, 4 mi. N., Hwy I35, Viet. War M.	27°06'02"N	99°26'24"W	27.1006	-99.44	100 m	02 Apr. 1994	A. W. Hook	C. H. E. Alberts, 2022	no	BYU	nontype
BYUC215873	Asilidae	Dasypogoninae	Saropogonini	Saropogon	Saropogon abbreviatus	Johnson, 1903	Nearctic	1	0	0	USA	Texas	Zapata	Zapata, 18 mi. SE., Hwy 83	26°43'20"N	99°03'50"W	26.7222	-99.0641	114 m	06 Apr. 1991	C. R. Nelson & family	C. H. E. Alberts, 2022	no	BYU	nontype	#5652
BYUC215397	Asilidae	Dasypogoninae	Saropogonini	Saropogon	Saropogon abbreviatus	Johnson, 1903	Nearctic	0	1	0	USA	Texas	Zapata	Zapata, 18 mi. SE., Hwy 83	26°43'20"N	99°03'50"W	26.7222	-99.0641	114 m	06 Apr. 1991	C. R. Nelson & family	C. H. E. Alberts, 2022	no	BYU	nontype	#5652
BYUC215229	Asilidae	Dasypogoninae	Saropogonini	Saropogon	Saropogon abbreviatus	Johnson, 1903	Nearctic	0	1	0	USA	Texas	Zapata	Zapata, 18 mi. SE., Hwy 83	26°47'55"N	99°08'04"W	26.7988	-99.1346	128 m	06 Apr. 1991	C. R. Nelson & family	C. H. E. Alberts, 2022	no	BYU	nontype	#5652
BYUC215770	Asilidae	Dasypogoninae	Saropogonini	Saropogon	Saropogon abbreviatus	Johnson, 1903	Nearctic	0	1	0	USA	Texas	Zapata	Zapata, 18 mi. SE., Hwy 83	26°47'55"N	99°08'04"W	26.7988	-99.1346	128 m	06 Apr. 1991	C. R. Nelson & family	C. H. E. Alberts, 2022	no	BYU	nontype	#5652
BYUC214621	Asilidae	Dasypogoninae	Saropogonini	Saropogon	Saropogon abbreviatus	Johnson, 1903	Nearctic	0	1	0	USA	Texas	Zapata	Zapata, 18 mi. SE., Hwy 83	26°47'55"N	99°08'04"W	26.7988	-99.1346	128 m	06 Apr. 1991	C. R. Nelson & family	C. H. E. Alberts, 2022	no	BYU	nontype	#5652
BYUC215614	Asilidae	Dasypogoninae	Saropogonini	Saropogon	Saropogon abbreviatus	Johnson, 1903	Nearctic	0	1	0	USA	Texas	Zapata	Zapata, 18 mi. SE., Hwy 83	26°47'55"N	99°08'04"W	26.7988	-99.1346	128 m	06 Apr. 1991	C. R. Nelson & family	C. H. E. Alberts, 2022	no	BYU	nontype	#5652
BYUC215224	Asilidae	Dasypogoninae	Saropogonini	Saropogon	Saropogon abbreviatus	Johnson, 1903	Nearctic	0	1	0	USA	Texas	Zapata	Zapata, 18 mi. SE., Hwy 83	26°47'55"N	99°08'04"W	26.7988	-99.1346	128 m	06 Apr. 1991	C. R. Nelson & family	C. H. E. Alberts, 2022	no	BYU	nontype	#5652
AAM-000336	Asilidae	Dasypogoninae	Saropogonini	Saropogon	Saropogon abbreviatus	Johnson, 1903	Nearctic	1	0	0	USA	Texas	Zapata	Zapata, 18 mi. SE., Hwy 83	26°41'53"N	99°06'54"W	26.6981	-99.115	99 m	06 Apr. 1991	C. Riley Nelson & Family	T. Dikow	no	AAM - BYU	nontype	BYU; used for Torsten Dikow morphology manuscript
AAM-000337	Asilidae	Dasypogoninae	Saropogonini	Saropogon	Saropogon abbreviatus	Johnson, 1903	Nearctic	0	1	0	USA	Texas	Zapata	Zapata, 18 mi. SE., Hwy 83	26°41'53"N	99°06'54"W	26.6981	-99.115	99 m	06 Apr. 1991	C. Riley Nelson & Family	T. Dikow	no	AAM - BYU	nontype	BYU; used for Torsten Dikow morphology manuscript
AAM-000338	Asilidae	Dasypogoninae	Saropogonini	Saropogon	Saropogon abbreviatus	Johnson, 1903	Nearctic	1	0	0	USA	Texas	Zapata	Zapata, 18 mi. SE., Hwy 83	26°41'53"N	99°06'54"W	26.6981	-99.115	99 m	06 Apr. 1991	C. Riley Nelson & Family	T. Dikow	no	AAM - BYU	nontype	BYU; used for Torsten Dikow morphology manuscript
AAM-000339	Asilidae	Dasypogoninae	Saropogonini	Saropogon	Saropogon abbreviatus	Johnson, 1903	Nearctic	1	0	0	USA	Texas	Zapata	Zapata, 18 mi. SE., Hwy 83	26°41'53"N	99°06'54"W	26.6981	-99.115	99 m	06 Apr. 1991	C. Riley Nelson & Family	T. Dikow	no	AAM - BYU	nontype	BYU; used for Torsten Dikow morphology manuscript
AAM-000340	Asilidae	Dasypogoninae	Saropogonini	Saropogon	Saropogon abbreviatus	Johnson, 1903	Nearctic	0	1	0	USA	Texas	Zapata	Zapata, 18 mi. SE., Hwy 83	26°41'53"N	99°06'54"W	26.6981	-99.115	99 m	06 Apr. 1991	C. Riley Nelson & Family	T. Dikow	no	AAM - BYU	nontype	BYU; used for Torsten Dikow morphology manuscript
BYUC215632	Asilidae	Dasypogoninae	Saropogonini	Saropogon	Saropogon abbreviatus	Johnson, 1903	Nearctic	0	1	0	USA	Texas	Zapata	Zapata, 17 mi. SE., Hwy 83	26°45'31"N	99°06'49"W	26.7586	-99.1137	113 m	29 Mar. 1991	A. W. Hook	C. H. E. Alberts, 2022	no	BYU	nontype
BYUC215358	Asilidae	Dasypogoninae	Saropogonini	Saropogon	Saropogon abbreviatus	Johnson, 1903	Nearctic	0	1	0	USA	Texas	Zapata	Zapata, 17 mi. SE., Hwy 83	26°45'31"N	99°06'49"W	26.7586	-99.1137	113 m	29 Mar. 1991	A. W. Hook	C. H. E. Alberts, 2022	no	BYU	nontype
BYUC215667	Asilidae	Dasypogoninae	Saropogonini	Saropogon	Saropogon abbreviatus	Johnson, 1903	Nearctic	0	1	0	USA	Texas	Zapata	Zapata, 17 mi. SE., Hwy 83	26°45'31"N	99°06'49"W	26.7586	-99.1137	113 m	29 Mar. 1991	A. W. Hook	C. H. E. Alberts, 2022	no	BYU	nontype
BYUC215273	Asilidae	Dasypogoninae	Saropogonini	Saropogon	Saropogon abbreviatus	Johnson, 1903	Nearctic	0	1	0	USA	Texas	Zapata	Zapata, 17 mi. SE., Hwy 83	26°45'31"N	99°06'49"W	26.7586	-99.1137	113 m	29 Mar. 1991	A. W. Hook	C. H. E. Alberts, 2022	no	BYU	nontype
BYUC215962	Asilidae	Dasypogoninae	Saropogonini	Saropogon	Saropogon abbreviatus	Johnson, 1903	Nearctic	1	0	0	USA	Texas	Zapata	Zapata, 17 mi. SE., Hwy 83	26°45'31"N	99°06'49"W	26.7586	-99.1137	113 m	29 Mar. 1991	A. W. Hook	C. H. E. Alberts, 2022	no	BYU	nontype
BYUC215267	Asilidae	Dasypogoninae	Saropogonini	Saropogon	Saropogon abbreviatus	Johnson, 1903	Nearctic	1	0	0	USA	Texas	Zapata	Zapata, 17 mi. SE., Hwy 83	26°45'31"N	99°06'49"W	26.7586	-99.1137	113 m	29 Mar. 1991	A. W. Hook	C. H. E. Alberts, 2022	no	BYU	nontype
BYUC215239	Asilidae	Dasypogoninae	Saropogonini	Saropogon	Saropogon abbreviatus	Johnson, 1903	Nearctic	1	0	0	USA	Texas	Zapata	Zapata, 17 mi. SE., Hwy 83	26°45'31"N	99°06'49"W	26.7586	-99.1137	113 m	29 Mar. 1991	A. W. Hook	C. H. E. Alberts, 2022	no	BYU	nontype
BYUC214574	Asilidae	Dasypogoninae	Saropogonini	Saropogon	Saropogon abbreviatus	Johnson, 1903	Nearctic	1	0	0	USA	Texas	Zapata	Zapata, 17 mi. SE., Hwy 83	26°45'31"N	99°06'49"W	26.7586	-99.1137	113 m	29 Mar. 1991	A. W. Hook	C. H. E. Alberts, 2022	no	BYU	nontype
BYUC214469	Asilidae	Dasypogoninae	Saropogonini	Saropogon	Saropogon abbreviatus	Johnson, 1903	Nearctic	1	0	0	USA	Texas	Zapata	Zapata, 17 mi. SE., Hwy 83	26°45'31"N	99°06'49"W	26.7586	-99.1137	113 m	29 Mar. 1991	A. W. Hook	C. H. E. Alberts, 2022	no	BYU	nontype
BYUC215923	Asilidae	Dasypogoninae	Saropogonini	Saropogon	Saropogon abbreviatus	Johnson, 1903	Nearctic	1	0	0	USA	Texas	Zapata	Zapata, 17 mi. SE., Hwy 83	26°45'31"N	99°06'49"W	26.7586	-99.1137	113 m	29 Mar. 1991	A. W. Hook	C. H. E. Alberts, 2022	no	BYU	nontype
BYUC215622	Asilidae	Dasypogoninae	Saropogonini	Saropogon	Saropogon abbreviatus	Johnson, 1903	Nearctic	0	1	0	USA	Texas	Zapata	Zapata, 17 mi. SE., Hwy 83	26°45'31"N	99°06'49"W	26.7586	-99.1137	113 m	29 Mar. 1991	A. W. Hook	C. H. E. Alberts, 2022	no	BYU	nontype
BYUC215230	Asilidae	Dasypogoninae	Saropogonini	Saropogon	Saropogon abbreviatus	Johnson, 1903	Nearctic	1	0	0	USA	Texas	Zapata	Zapata, 7 mi. S.	26°54'26"N	99°16'17"W	26.9073	-99.2714	124 m	30 Mar. 1991	J. L. Neff	C. R. Nelson, 1991	no	BYU	nontype	KU9219
BYUC215290	Asilidae	Dasypogoninae	Saropogonini	Saropogon	Saropogon abbreviatus	Johnson, 1903	Nearctic	1	0	0	USA	Texas	Zapata	Zapata, 7 mi. S.	26°33'32"N	99°09'53"W	26.5589	-99.1648	96 m	30 Mar. 1991	J. L. Neff	C. R. Nelson, 1991	no	BYU	nontype	K09218
BYUC214544	Asilidae	Dasypogoninae	Saropogonini	Saropogon	Saropogon abbreviatus	Johnson, 1903	Nearctic	1	0	0	USA	Texas	Zapata	Zapata, 7 mi. S.	26°33'32"N	99°09'53"W	26.5589	-99.1648	96 m	30 Mar. 1991	J. L. Neff	C. R. Nelson, 1991	no	BYU	nontype	K09220
BYUC215973	Asilidae	Dasypogoninae	Saropogonini	Saropogon	Saropogon abbreviatus	Johnson, 1903	Nearctic	0	1	0	USA	Texas	Zapata	Zapata, 7 mi. S.	26°33'32"N	99°09'53"W	26.5589	-99.1648	96 m	30 Mar. 1991	J. L. Neff	C. R. Nelson, 1991	no	BYU	nontype	K09223
ASUHIC0139491	Asilidae	Dasypogoninae	Saropogonini	Saropogon	Saropogon albifrons	Back, 1904	Nearctic	?	?	?	Mexico	Baja California	Mexicali	San Felipe, 20 mi. N.	31°16'56"N	114°58'29"W	31.2823	-114.975	51 m	09 Jun. 1968	N. Leppla, J. Davidson, J. Bigelow, M. Bentzien, W. Fox, S. Williams, M. Cazier	J. Wilcox, 1972	no	ASUHIC	nontype	Habitat: Low sandy hills; Sand burrs, Prosopis, Lophocerus, and Franseria	https://serv.biokic.asu.edu/ecdysis/collections/individual/index.php?occid=624155
USNMENT00870564	Asilidae	Dasypogoninae	Saropogonini	Saropogon	Saropogon albifrons	Back, 1904	Nearctic	0	1	0	USA	Arizona	La Paz	Parker, Osborn Well Road, 1.6 km E of Route 95, white sand dunes	34°07'01"N	114°15'25"W	34.1169	-114.257	150 m	02 May 2008	T. Dikow, E. Fisher	T. Dikow 2008	yes	USNMENT	nontype
USNMENT00870565	Asilidae	Dasypogoninae	Saropogonini	Saropogon	Saropogon albifrons	Back, 1904	Nearctic	0	1	0	USA	Arizona	La Paz	Parker, Osborn Well Road, 1.6 km E of Route 95, white sand dunes	34°07'01"N	114°15'25"W	34.1169	-114.257	150 m	02 May 2008	T. Dikow, E. Fisher	T. Dikow 2008	yes	USNMENT	nontype
USNMENT00870566	Asilidae	Dasypogoninae	Saropogonini	Saropogon	Saropogon albifrons	Back, 1904	Nearctic	0	1	0	USA	Arizona	La Paz	Parker, Osborn Well Road, 1.6 km E of Route 95, white sand dunes	34°07'01"N	114°15'25"W	34.1169	-114.257	150 m	02 May 2008	T. Dikow, E. Fisher	T. Dikow 2008	yes	USNMENT	nontype
USNMENT00870567	Asilidae	Dasypogoninae	Saropogonini	Saropogon	Saropogon albifrons	Back, 1904	Nearctic	0	1	0	USA	Arizona	La Paz	Parker, Osborn Well Road, 1.6 km E of Route 95, white sand dunes	34°07'01"N	114°15'25"W	34.1169	-114.257	150 m	02 May 2008	T. Dikow, E. Fisher	T. Dikow 2008	yes	USNMENT	nontype
USNMENT00870568	Asilidae	Dasypogoninae	Saropogonini	Saropogon	Saropogon albifrons	Back, 1904	Nearctic	0	1	0	USA	Arizona	La Paz	Parker, Osborn Well Road, 1.6 km E of Route 95, white sand dunes	34°07'01"N	114°15'25"W	34.1169	-114.257	150 m	02 May 2008	T. Dikow, E. Fisher	T. Dikow 2008	yes	USNMENT	nontype
USNMENT00870569	Asilidae	Dasypogoninae	Saropogonini	Saropogon	Saropogon albifrons	Back, 1904	Nearctic	0	1	0	USA	Arizona	La Paz	Parker, Osborn Well Road, 1.6 km E of Route 95, white sand dunes	34°07'01"N	114°15'25"W	34.1169	-114.257	150 m	02 May 2008	T. Dikow, E. Fisher	T. Dikow 2008	yes	USNMENT	nontype
ASUHIC0139490	Asilidae	Dasypogoninae	Saropogonini	Saropogon	Saropogon albifrons	Back, 1904	Nearctic	?	?	?	USA	Arizona	Maricopa	Bush Highway	33°32'56"N	111°35'35"W	33.5491	-111.593	415 m	09 May 1968	R.N. Foster	J. Wilcox, 1968	no	ASUHIC	nontype	Associated Taxa: on Larrea tridentata (DC.) Coville creosote bush [USDA]	https://serv.biokic.asu.edu/ecdysis/collections/individual/index.php?occid=624154
UAIC - N/A	Asilidae	Dasypogoninae	Saropogonini	Saropogon	Saropogon albifrons	Back, 1904	Nearctic	0	1	0	USA	Arizona	Maricopa	Gila River, 10 km S. Arlington; malaise in sandy flat above wash	33°13'30"N	112°45'53"W	33.225	-112.765	200 m	03 Jun. 2010	F. D. Parker, M. E. Irwin	C. H. E. Alberts, 2022	yes	UAIC	nontype
UAIC - N/A	Asilidae	Dasypogoninae	Saropogonini	Saropogon	Saropogon albifrons	Back, 1904	Nearctic	1	0	0	USA	Arizona	Maricopa	Gila River, 10 km S. Arlington; malaise in sandy flat above wash	33°13'30"N	112°45'53"W	33.225	-112.765	200 m	03 Jun. 2010	F. D. Parker, M. E. Irwin	C. H. E. Alberts, 2022	yes	UAIC	nontype
UAIC - N/A	Asilidae	Dasypogoninae	Saropogonini	Saropogon	Saropogon albifrons	Back, 1904	Nearctic	1	0	0	USA	Arizona	Maricopa	Gila River, 10 km S. Arlington; malaise in sandy flat above wash	33°13'30"N	112°45'53"W	33.225	-112.765	200 m	03 Jun. 2010	F. D. Parker, M. E. Irwin	C. H. E. Alberts, 2022	yes	UAIC	nontype
UAIC - N/A	Asilidae	Dasypogoninae	Saropogonini	Saropogon	Saropogon albifrons	Back, 1904	Nearctic	1	0	0	USA	Arizona	Maricopa	Gila River, 10 km S. Arlington; malaise in sandy flat above wash	33°13'30"N	112°45'53"W	33.225	-112.765	200 m	03 Jun. 2010	F. D. Parker, M. E. Irwin	C. H. E. Alberts, 2022	yes	UAIC	nontype
UAIC - N/A	Asilidae	Dasypogoninae	Saropogonini	Saropogon	Saropogon albifrons	Back, 1904	Nearctic	0	1	0	USA	Arizona	Maricopa	Queen Creek	33°15'28"N	111°38'17"W	33.2578	-111.638	425 m	06 Jun. 1964	G. D. Butler, Jr.	C. H. E. Alberts, 2022	no	UAIC	nontype	safflower
USNMENT0119937	Asilidae	Dasypogoninae	Saropogonini	Saropogon	Saropogon albifrons	Back, 1904	Nearctic	0	1	0	USA	Arizona	Maricopa	Gila Bend	32°56'52"N	112°43'00"W	32.9478	-112.717	224 m		F. H. Parker	J. Wilcox, 1966	no	USNMENT	nontype	ALMelander Collection 1961
ASUHIC0139489	Asilidae	Dasypogoninae	Saropogonini	Saropogon	Saropogon albifrons	Back, 1904	Nearctic	?	?	?	USA	Arizona	Yuma	Parker, 8 mi. SE.	34°01'55"N	114°01'55"W	34.032	-114.259	176 m	07 May 1966	S. A. Gorodenski, J. M. Davidson, M. A. Cazier	J. Wilcox, 1968	no	ASUHIC	nontype		https://serv.biokic.asu.edu/ecdysis/collections/individual/index.php?occid=624153
ASUHIC0139488	Asilidae	Dasypogoninae	Saropogonini	Saropogon	Saropogon albifrons	Back, 1904	Nearctic	?	?	?	USA	Arizona	Yuma	Mohawk Pass	32°43'45"N	113°44'27"W	32.7292	-113.741	152 m	24 Apr. 1966	J. H. Davidson, J. M. Davidson, M. A. Cazier	J. Wilcox, 1967	no	ASUHIC	nontype		https://serv.biokic.asu.edu/ecdysis/collections/individual/index.php?occid=624152
USNMENT01830393	Asilidae	Dasypogoninae	Saropogonini	Saropogon	Saropogon albifrons	Back, 1904	Nearctic	0	1	0	USA	California	Bernardino	Amboy Crater	34°32'37"N	115°47'27"W	34.5436	-115.791	281 m	29 May 2001	P. Coleman	C. H. E. Alberts, 2022	no	USNMENT	nontype
USNMENT01830072	Asilidae	Dasypogoninae	Saropogonini	Saropogon	Saropogon albifrons	Back, 1904	Nearctic	1	0	0	USA	California	Imperial	Black Mountain, 4.5 mi. SE hwy 78	33°3'17"N	114°49'41"W	33.0548	-114.828	396-457 m	19 May 1973	E. M. Fisher	E. M. Fisher, 1975	no	USNMENT	nontype	Donated by E. M. Fisher to USNM; sitting on Eriogonum inflatum
USNMENT01830089	Asilidae	Dasypogoninae	Saropogonini	Saropogon	Saropogon albifrons	Back, 1904	Nearctic	1	0	0	USA	California	Imperial	Black Mountain, 4.5 mi. SE hwy 78	33°3'17"N	114°49'41"W	33.0548	-114.828	396-457 m	19 May 1973	E. M. Fisher	E. M. Fisher, 1975	no	USNMENT	nontype	Donated by E. M. Fisher to USNM
USNMENT01830090	Asilidae	Dasypogoninae	Saropogonini	Saropogon	Saropogon albifrons	Back, 1904	Nearctic	1	0	0	USA	California	Imperial	Black Mountain, 4.5 mi. SE hwy 78	33°3'17"N	114°49'41"W	33.0548	-114.828	396-457 m	19 May 1973	E. M. Fisher	E. M. Fisher, 1975	no	USNMENT	nontype	Donated by E. M. Fisher to USNM
USNMENT01830091	Asilidae	Dasypogoninae	Saropogonini	Saropogon	Saropogon albifrons	Back, 1904	Nearctic	1	0	0	USA	California	Imperial	Black Mountain, 4.5 mi. SE hwy 78	33°3'17"N	114°49'41"W	33.0548	-114.828	396-457 m	19 May 1973	E. M. Fisher	E. M. Fisher, 1975	no	USNMENT	nontype	Donated by E. M. Fisher to USNM
USNMENT01830092	Asilidae	Dasypogoninae	Saropogonini	Saropogon	Saropogon albifrons	Back, 1904	Nearctic	1	0	0	USA	California	Imperial	Black Mountain, 4.5 mi. SE hwy 78	33°3'17"N	114°49'41"W	33.0548	-114.828	396-457 m	19 May 1973	E. M. Fisher	E. M. Fisher, 1975	no	USNMENT	nontype	Donated by E. M. Fisher to USNM
USNMENT01830093	Asilidae	Dasypogoninae	Saropogonini	Saropogon	Saropogon albifrons	Back, 1904	Nearctic	1	0	0	USA	California	Imperial	Black Mountain, 4.5 mi. SE hwy 78	33°3'17"N	114°49'41"W	33.0548	-114.828	396-457 m	19 May 1973	E. M. Fisher	E. M. Fisher, 1975	no	USNMENT	nontype	Donated by E. M. Fisher to USNM
USNMENT01830103	Asilidae	Dasypogoninae	Saropogonini	Saropogon	Saropogon albifrons	Back, 1904	Nearctic	0	1	0	USA	California	Imperial	S34, 6 mi. N. I8	32°45'50"N	115°28'39"W	32.7641	-115.478	155 m	31 May 1978	C. Bellamy	C. H. E. Alberts, 2022	no	USNMENT	nontype	Donated by E. M. Fisher to USNM
UCBMEP0280518	Asilidae	Dasypogoninae	Saropogonini	Saropogon	Saropogon albifrons	Back, 1904	Nearctic	1	0	0	USA	California	Imperial	Palo Verde, 12 mi. S.	33°15'36"N	114°43'45"W	33.26	-114.729	85 m	19 Apr. 1962	E. M. Fisher	E. M. Fisher, 1966	no	USNMENT	nontype	Donated by E. M. Fisher to USNM
USNMENT01830100	Asilidae	Dasypogoninae	Saropogonini	Saropogon	Saropogon albifrons	Back, 1904	Nearctic	1	0	0	USA	California	Imperial	Palo Verde, 12 mi. S.	33°15'36"N	114°43'45"W	33.26	-114.729	85 m	19 Apr. 1962	E. M. Fisher	E. M. Fisher, 1966	no	USNMENT	nontype	Donated by E. M. Fisher to USNM
USNMENT01830098	Asilidae	Dasypogoninae	Saropogonini	Saropogon	Saropogon albifrons	Back, 1904	Nearctic	1	0	0	USA	California	Imperial	Palo Verde, 12 mi. S.	33°15'36"N	114°43'45"W	33.26	-114.729	85 m	19 Apr. 1962	E. M. Fisher	E. M. Fisher, 1966	no	USNMENT	nontype	Donated by E. M. Fisher to USNM
USNMENT01830099	Asilidae	Dasypogoninae	Saropogonini	Saropogon	Saropogon albifrons	Back, 1904	Nearctic	1	0	0	USA	California	Imperial	Palo Verde, 12 mi. S.	33°15'36"N	114°43'45"W	33.26	-114.729	85 m	19 Apr. 1962	E. M. Fisher	E. M. Fisher, 1966	no	USNMENT	nontype	Donated by E. M. Fisher to USNM
USNMENT01819164	Asilidae	Dasypogoninae	Saropogonini	Saropogon	Saropogon albifrons	Back, 1904	Nearctic	0	1	0	USA	California	Imperial	Palo Verde, 12 mi. S.	33°15'36"N	114°43'45"W	33.26	-114.729	85 m	19 Apr. 1962	E. M. Fisher	E. M. Fisher, 1966	no	USNMENT	nontype	Donated by E. M. Fisher to USNM - Left wing pinned under specimen. Imaged for Alberts & Fisher, 2022
USNMENT01830101	Asilidae	Dasypogoninae	Saropogonini	Saropogon	Saropogon albifrons	Back, 1904	Nearctic	1	0	0	USA	California	Imperial	Palo Verde, 12 mi. S.	33°15'36"N	114°43'45"W	33.26	-114.729	85 m	19 Apr. 1962	E. M. Fisher	E. M. Fisher, 1966	no	USNMENT	nontype	Donated by E. M. Fisher to USNM
USNMENT01199110	Asilidae	Dasypogoninae	Saropogonini	Saropogon	Saropogon albifrons	Back, 1904	Nearctic	1	0	0	USA	California	Imperial	Palo Verde, 12 mi. S.	33°14'56"N	114°45'47"W	33.2489	-114.763	146 m	19 Jun. 1962	Eric Fisher	E. M. Fisher, 1966	no	USNMENT	nontype	Donated by E. M. Fisher to USNM - Left wing pinned under specimen. Imaged for Alberts & Fisher, 2022; terminalia dissected
USNMENT01830088	Asilidae	Dasypogoninae	Saropogonini	Saropogon	Saropogon albifrons	Back, 1904	Nearctic	1	0	0	USA	California	Imperial	Black Mountain, 4-5 mi. SE Hwy 78	33°3'16"N	114°49'45"W	33.0544	-114.829	427 m	21 Apr. 1979	E. M. Fisher	E. M. Fisher	no	USNMENT	nontype	Donated by E. M. Fisher to USNM
BYUC215495	Asilidae	Dasypogoninae	Saropogonini	Saropogon	Saropogon albifrons	Back, 1904	Nearctic	0	1	0	USA	California	Kern	Ridgecrest	35°37'20"N	117°40'15"W	35.6225	-117.671	701 m	02 Jun. 1965	D. E. Johnson, L. M. Johnson	C. H. E. Alberts, 2022	no	BYU	nontype
USNMENT01830094	Asilidae	Dasypogoninae	Saropogonini	Saropogon	Saropogon albifrons	Back, 1904	Nearctic	1	0	0	USA	California	River	Berdoo Canyon Junction, 1 mi. NW., on Dillon Rd.	33°47'58"N	116°11'8"W	33.7997	-116.186	221 m	17 May 1976	S. R. Kutcher	E. M. Fisher, 1977	no	USNMENT	nontype	Donated by E. M. Fisher to USNM
USNMENT01199102	Asilidae	Dasypogoninae	Saropogonini	Saropogon	Saropogon albifrons	Back, 1904	Nearctic	1	0	0	USA	California	Riverside	Dos Palmas	33°58'43"N	117°21'22"W	33.9788	-117.356	283 m	03 Apr. 1984	W. F. Barr	C. H. E. Alberts, 2022	no	USNMENT	nontype	Donated by E. M. Fisher to USNM
USNMENT01830095	Asilidae	Dasypogoninae	Saropogonini	Saropogon	Saropogon albifrons	Back, 1904	Nearctic	1	0	0	USA	California	Riverside	Shaver's Well, 3 mi. W.	33°37'17"N	116°0'1"W	33.6216	-116	0 m	16 Apr. 1966	R. R. Snelling	E. M. Fisher	no	USNMENT	nontype	Donated by E. M. Fisher to USNM
USNMENT00870570	Asilidae	Dasypogoninae	Saropogonini	Saropogon	Saropogon albifrons	Back, 1904	Nearctic	1	0	0	USA	California	Riverside	Palo Verde, 10 km. S., canyon W. of Route 78	33°21'06"N	114°43'35"W	33.3517	-114.726	77 m	30 Apr. 2008	T. Dikow, E. Fisher	T. Dikow, 2008	yes	USNMENT	nontype
USNMENT00870571	Asilidae	Dasypogoninae	Saropogonini	Saropogon	Saropogon albifrons	Back, 1904	Nearctic	0	1	0	USA	California	Riverside	Palo Verde, 10 km. S., canyon W. of Route 78	33°21'06"N	114°43'35"W	33.3517	-114.726	77 m	30 Apr. 2008	T. Dikow, E. Fisher	T. Dikow, 2008	yes	USNMENT	nontype
USNMENT01830096	Asilidae	Dasypogoninae	Saropogonini	Saropogon	Saropogon albifrons	Back, 1904	Nearctic	0	1	0	USA	California	Riverside	Palo Verde, 10 km. S., canyon W. of Route 78	33°21'06"N	114°43'35"W	33.3517	-114.726	77 m	30 Apr. 2008	T. Dikow, E. Fisher	E. M. Fisher	yes	USNMENT	nontype	Donated by E. M. Fisher to USNM
USNMENT01830097	Asilidae	Dasypogoninae	Saropogonini	Saropogon	Saropogon albifrons	Back, 1904	Nearctic	0	1	0	USA	California	Riverside	Palo Verde, 10 km. S., canyon W. of Route 78	33°21'06"N	114°43'35"W	33.3517	-114.726	77 m	30 Apr. 2008	T. Dikow, E. Fisher	E. M. Fisher	yes	USNMENT	nontype	Donated by E. M. Fisher to USNM
LACMENT579078	Asilidae	Dasypogoninae	Saropogonini	Saropogon	Saropogon albifrons	Back, 1904	Nearctic	?	?	?	USA	Nevada	Clark	Juanita Spring Ranch, S. of Riverside	36°38'17"N	114°14'54"W	36.6381	-114.248	665 m	12-14 May 1984	F. D. Parker		no	LACM ENT	nontype
SEMC1603972	Asilidae	Dasypogoninae	Saropogonini	Saropogon	Saropogon albifrons	Back, 1904	Nearctic	0	1	0	USA	Arizona	Mohave	Bill Williams Fork						Aug.	F. H. Snow	E. A. Back	no	SEMC	Lectotype	Lectotype designated by C. H. E. Alberts and E. M. Fisher; examined from photograph; Not quite sure exactly where the locality is, so coordinates left blank
SEMC1603973	Asilidae	Dasypogoninae	Saropogonini	Saropogon	Saropogon albifrons	Back, 1904	Nearctic	0	1	0	USA	Arizona	Mohave	Bill Williams Fork						Aug.	F. H. Snow	E. A. Back	no	SEMC	Paralectotype	Paralectotype designated by C. H. E. Alberts and E. M. Fisher; 2; examined from photograph; Not quite sure exactly where the locality is, so coordinates left blank
AMNH - N/A	Asilidae	Dasypogoninae	Saropogonini	Saropogon	Saropogon birdi	Curran, 1931	Nearctic	0	1	0	USA	Oklahoma	Johnson	Johnson Co.	34°17'7"N	96°37'15"W	34.2855	-96.6211	241 m	20 Jun. 1929	R. D. Bird	C. H. E. Alberts, 2022	no	AMNH	Holotype	Pictures available from the American Museum of Natural History - PDF from Courtney Richenbacher
USNMENT01830104	Asilidae	Dasypogoninae	Saropogonini	Saropogon	Saropogon bryanti	Wilcox, 1966	Nearctic	1	0	0	Mexico	Sonora	Benjamín Hill	Benjamin Hill, 6 mi. S.	30°0'59"N	111°47'19"W	30.0166	-111.789	751 m	06 Aug. 1963	E. M. Fisher	E. M. Fisher, 1975	no	USNMENT	nontype	Donated by E. M. Fisher to USNM
CASENT8427217	Asilidae	Dasypogoninae	Saropogonini	Saropogon	Saropogon bryanti	Wilcox, 1966	Nearctic	0	1	0	Mexico	Sonora	Hermosillo	Ba. San Francisquito	31°35'36"N	112°19'39"W	31.5933	-112.32	1843 m	N/A	E. L. Sleeper, R. Anderson, A. Hardy, R. Somerby	E. M. Fisher, 1970	no	CASENT	nontype
USNMENT01830107	Asilidae	Dasypogoninae	Saropogonini	Saropogon	Saropogon bryanti	Wilcox, 1966	Nearctic	1	0	0	Mexico	Sonora	San Carlos	Bahia San Carlos	31°33'10"N	110°16'33"W	31.5529	-110.276	1391 m	27 Jul. 1971	E. M. Fisher	E. M. Fisher, 1975	no	USNMENT	nontype	Donated by E. M. Fisher to USNM
USNMENT01830117	Asilidae	Dasypogoninae	Saropogonini	Saropogon	Saropogon bryanti	Wilcox, 1966	Nearctic	1	0	0	USA	Arizona	Cochise	Portal	31°54'49"N	109°8'29"W	31.9137	-109.141	1433 m	02 Jun. 1964	J. M. Davidson	E. M. Fisher	no	USNMENT	nontype	Donated by E. M. Fisher to USNM
UAIC - N/A	Asilidae	Dasypogoninae	Saropogonini	Saropogon	Saropogon bryanti	Wilcox, 1966	Nearctic	1	0	0	USA	Arizona	Cochise	Mescal, 7 mi. N.	32°04'32"N	110°26'06"W	32.0756	-110.435	1097 m	24 Jul. 1966	F. G. Werner family	C. H. E. Alberts, 2022	no	UAIC	nontype
UAIC - N/A	Asilidae	Dasypogoninae	Saropogonini	Saropogon	Saropogon bryanti	Wilcox, 1966	Nearctic	0	1	0	USA	Arizona	Cochise	Benson, 2 mi. E., San Pedro River	31°57'46"N	110°16'41"W	31.9628	-110.278	1073 m	30 Jun. 1963	J. C. Bequaert, P. H. Johnson	C. H. E. Alberts, 2022	no	UAIC	nontype
ASUHIC0139498	Asilidae	Dasypogoninae	Saropogonini	Saropogon	Saropogon bryanti	Wilcox, 1966	Nearctic	?	?	?	USA	Arizona	Maricopa	St. Johns, 3.2 mi. SE., E. of Sierra Estrellas	33°17'15"N	112°10'06"W	33.2826	-112.16	320 m	07 Jul. 1973	M. Kolner, John Alcock	J. Wilcox, 1975	no	ASUHIC	nontype	substrate: Ziziphus obtusifolia (Hook. ex Torr. & A. Gray) A. Gray var. obtusifolia lotebush	https://serv.biokic.asu.edu/ecdysis/collections/individual/index.php?occid=624188
ASUHIC0139499	Asilidae	Dasypogoninae	Saropogonini	Saropogon	Saropogon bryanti	Wilcox, 1966	Nearctic	?	?	?	USA	Arizona	Maricopa	St. Johns, 3.2 mi. SE., E. of Sierra Estrellas	33°17'15"N	112°10'06"W	33.2826	-112.16	320 m	07 Jul. 1973	M. Kolner, John Alcock	J. Wilcox, 1975	no	ASUHIC	nontype	substrate: Ziziphus obtusifolia (Hook. ex Torr. & A. Gray) A. Gray var. obtusifolia lotebush	https://serv.biokic.asu.edu/ecdysis/collections/individual/index.php?occid=624189
ASUHIC0139500	Asilidae	Dasypogoninae	Saropogonini	Saropogon	Saropogon bryanti	Wilcox, 1966	Nearctic	?	?	?	USA	Arizona	Maricopa	St. Johns, 3.2 mi. SE., E. of Sierra Estrellas	33°17'15"N	112°10'06"W	33.2826	-112.16	320 m	07 Jul. 1973	M. Kolner, John Alcock	J. Wilcox, 1975	no	ASUHIC	nontype	substrate: Ziziphus obtusifolia (Hook. ex Torr. & A. Gray) A. Gray var. obtusifolia lotebush	https://serv.biokic.asu.edu/ecdysis/collections/individual/index.php?occid=624190
ASUHIC0139501	Asilidae	Dasypogoninae	Saropogonini	Saropogon	Saropogon bryanti	Wilcox, 1966	Nearctic	?	?	?	USA	Arizona	Maricopa	St. Johns, 3.2 mi. SE., E. of Sierra Estrellas	33°17'15"N	112°10'06"W	33.2826	-112.16	320 m	07 Jul. 1973	M. Kolner, John Alcock	J. Wilcox, 1975	no	ASUHIC	nontype	with prey (hymenoptera); substrate: Ziziphus obtusifolia (Hook. ex Torr. & A. Gray) A. Gray var. obtusifolia lotebush	https://serv.biokic.asu.edu/ecdysis/collections/individual/index.php?occid=624191
ASUHIC0139502	Asilidae	Dasypogoninae	Saropogonini	Saropogon	Saropogon bryanti	Wilcox, 1966	Nearctic	?	?	?	USA	Arizona	Maricopa	St. Johns, 3.2 mi. SE., E. of Sierra Estrellas	33°17'15"N	112°10'06"W	33.2826	-112.16	320 m	07 Jul. 1973	M. Kolner, John Alcock	J. Wilcox, 1975	no	ASUHIC	nontype	with prey (hymenoptera); substrate: Ziziphus obtusifolia (Hook. ex Torr. & A. Gray) A. Gray var. obtusifolia lotebush	https://serv.biokic.asu.edu/ecdysis/collections/individual/index.php?occid=624192
ASUHIC0139503	Asilidae	Dasypogoninae	Saropogonini	Saropogon	Saropogon bryanti	Wilcox, 1966	Nearctic	?	?	?	USA	Arizona	Maricopa	St. Johns, 3.2 mi. SE., E. of Sierra Estrellas	33°17'15"N	112°10'06"W	33.2826	-112.16	320 m	07 Jul. 1973	M. Kolner, John Alcock	J. Wilcox, 1975	no	ASUHIC	nontype	substrate: Ziziphus obtusifolia (Hook. ex Torr. & A. Gray) A. Gray var. obtusifolia lotebush	https://serv.biokic.asu.edu/ecdysis/collections/individual/index.php?occid=624193
UAIC - N/A	Asilidae	Dasypogoninae	Saropogonini	Saropogon	Saropogon bryanti	Wilcox, 1966	Nearctic	0	1	0	USA	Arizona	Maricopa	Scottsdale, 6 mi. N.	33°32'29"N	111°55'37"W	33.5414	-111.927	397 m	07 Sep. 1969	S. McCleve		no	UAIC	nontype
ASUHIC0139504	Asilidae	Dasypogoninae	Saropogonini	Saropogon	Saropogon bryanti	Wilcox, 1966	Nearctic	?	?	?	USA	Arizona	Maricopa	St. Johns, 3.2 mi. SE., E. of Sierra Estrellas	33°17'15"N	112°10'06"W	33.2826	-112.16	320 m	10 Jul. 1973	Oscar Francke, M. Kolner	J. Wilcox, 1975	no	ASUHIC	nontype	substrate: Ziziphus obtusifolia (Hook. ex Torr. & A. Gray) A. Gray var. obtusifolia lotebush	https://serv.biokic.asu.edu/ecdysis/collections/individual/index.php?occid=624194
ASUHIC0139505	Asilidae	Dasypogoninae	Saropogonini	Saropogon	Saropogon bryanti	Wilcox, 1966	Nearctic	?	?	?	USA	Arizona	Maricopa	St. Johns, 3.2 mi. SE., E. of Sierra Estrellas	33°17'15"N	112°10'06"W	33.2826	-112.16	320 m	10 Jul. 1973	Oscar Francke, M. Kolner	J. Wilcox, 1975	no	ASUHIC	nontype	substrate: Ziziphus obtusifolia (Hook. ex Torr. & A. Gray) A. Gray var. obtusifolia lotebush	https://serv.biokic.asu.edu/ecdysis/collections/individual/index.php?occid=624195
ASUHIC0139506	Asilidae	Dasypogoninae	Saropogonini	Saropogon	Saropogon bryanti	Wilcox, 1966	Nearctic	?	?	?	USA	Arizona	Maricopa	St. Johns, 3.2 mi. SE., E. of Sierra Estrellas	33°17'15"N	112°10'06"W	33.2826	-112.16	320 m	10 Jul. 1973	Oscar Francke, M. Kolner	J. Wilcox, 1975	no	ASUHIC	nontype	substrate: Ziziphus obtusifolia (Hook. ex Torr. & A. Gray) A. Gray var. obtusifolia lotebush	https://serv.biokic.asu.edu/ecdysis/collections/individual/index.php?occid=624196
ASUHIC0139507	Asilidae	Dasypogoninae	Saropogonini	Saropogon	Saropogon bryanti	Wilcox, 1966	Nearctic	?	?	?	USA	Arizona	Maricopa	St. Johns, 3.2 mi. SE., E. of Sierra Estrellas	33°17'15"N	112°10'06"W	33.2826	-112.16	320 m	10 Jul. 1973	Oscar Francke, M. Kolner	J. Wilcox, 1975	no	ASUHIC	nontype	substrate: Ziziphus obtusifolia (Hook. ex Torr. & A. Gray) A. Gray var. obtusifolia lotebush	https://serv.biokic.asu.edu/ecdysis/collections/individual/index.php?occid=624197
ASUHIC0139508	Asilidae	Dasypogoninae	Saropogonini	Saropogon	Saropogon bryanti	Wilcox, 1966	Nearctic	?	?	?	USA	Arizona	Maricopa	St. Johns, 3.2 mi. SE., E. of Sierra Estrellas	33°17'15"N	112°10'06"W	33.2826	-112.16	320 m	10 Jul. 1973	Oscar Francke, M. Kolner	J. Wilcox, 1975	no	ASUHIC	nontype	substrate: Ziziphus obtusifolia (Hook. ex Torr. & A. Gray) A. Gray var. obtusifolia lotebush	https://serv.biokic.asu.edu/ecdysis/collections/individual/index.php?occid=624198
ASUHIC0139509	Asilidae	Dasypogoninae	Saropogonini	Saropogon	Saropogon bryanti	Wilcox, 1966	Nearctic	?	?	?	USA	Arizona	Maricopa	St. Johns, 3.2 mi. SE., E. of Sierra Estrellas	33°17'15"N	112°10'06"W	33.2826	-112.16	320 m	10 Jul. 1973	Oscar Francke, M. Kolner	J. Wilcox, 1975	no	ASUHIC	nontype	substrate: Ziziphus obtusifolia (Hook. ex Torr. & A. Gray) A. Gray var. obtusifolia lotebush	https://serv.biokic.asu.edu/ecdysis/collections/individual/index.php?occid=624199
ASUHIC0139510	Asilidae	Dasypogoninae	Saropogonini	Saropogon	Saropogon bryanti	Wilcox, 1966	Nearctic	?	?	?	USA	Arizona	Maricopa	St. Johns, 3.2 mi. SE., E. of Sierra Estrellas	33°17'15"N	112°10'06"W	33.2826	-112.16	320 m	10 Jul. 1973	Oscar Francke, M. Kolner	J. Wilcox, 1975	no	ASUHIC	nontype	substrate: Ziziphus obtusifolia (Hook. ex Torr. & A. Gray) A. Gray var. obtusifolia lotebush	https://serv.biokic.asu.edu/ecdysis/collections/individual/index.php?occid=624200
ASUHIC0139511	Asilidae	Dasypogoninae	Saropogonini	Saropogon	Saropogon bryanti	Wilcox, 1966	Nearctic	?	?	?	USA	Arizona	Maricopa	St. Johns, 3.2 mi. SE., E. of Sierra Estrellas	33°17'15"N	112°10'06"W	33.2826	-112.16	320 m	10 Jul. 1973	Oscar Francke, M. Kolner	J. Wilcox, 1975	no	ASUHIC	nontype	substrate: Ziziphus obtusifolia (Hook. ex Torr. & A. Gray) A. Gray var. obtusifolia lotebush	https://serv.biokic.asu.edu/ecdysis/collections/individual/index.php?occid=624201
ASUHIC0139512	Asilidae	Dasypogoninae	Saropogonini	Saropogon	Saropogon bryanti	Wilcox, 1966	Nearctic	?	?	?	USA	Arizona	Maricopa	St. Johns, 3.2 mi. SE., E. of Sierra Estrellas	33°17'15"N	112°10'06"W	33.2826	-112.16	320 m	10 Jul. 1973	Oscar Francke, M. Kolner	J. Wilcox, 1975	no	ASUHIC	nontype	substrate: Ziziphus obtusifolia (Hook. ex Torr. & A. Gray) A. Gray var. obtusifolia lotebush	https://serv.biokic.asu.edu/ecdysis/collections/individual/index.php?occid=624202
ASUHIC0139513	Asilidae	Dasypogoninae	Saropogonini	Saropogon	Saropogon bryanti	Wilcox, 1966	Nearctic	?	?	?	USA	Arizona	Maricopa	St. Johns, 3.2 mi. SE., E. of Sierra Estrellas	33°17'15"N	112°10'06"W	33.2826	-112.16	320 m	10 Jul. 1973	Oscar Francke, M. Kolner	J. Wilcox, 1975	no	ASUHIC	nontype	substrate: Ziziphus obtusifolia (Hook. ex Torr. & A. Gray) A. Gray var. obtusifolia lotebush	https://serv.biokic.asu.edu/ecdysis/collections/individual/index.php?occid=624203
ASUHIC0139514	Asilidae	Dasypogoninae	Saropogonini	Saropogon	Saropogon bryanti	Wilcox, 1966	Nearctic	?	?	?	USA	Arizona	Maricopa	St. Johns, 3.2 mi. SE., E. of Sierra Estrellas	33°17'15"N	112°10'06"W	33.2826	-112.16	320 m	10 Jul. 1973	Oscar Francke, M. Kolner	J. Wilcox, 1975	no	ASUHIC	nontype	substrate: Ziziphus obtusifolia (Hook. ex Torr. & A. Gray) A. Gray var. obtusifolia lotebush	https://serv.biokic.asu.edu/ecdysis/collections/individual/index.php?occid=624204
ASUHIC0139515	Asilidae	Dasypogoninae	Saropogonini	Saropogon	Saropogon bryanti	Wilcox, 1966	Nearctic	?	?	?	USA	Arizona	Maricopa	St. Johns, 3.2 mi. SE., E. of Sierra Estrellas	33°17'15"N	112°10'06"W	33.2826	-112.16	320 m	10 Jul. 1973	Oscar Francke, M. Kolner	J. Wilcox, 1975	no	ASUHIC	nontype	substrate: Ziziphus obtusifolia (Hook. ex Torr. & A. Gray) A. Gray var. obtusifolia lotebush	https://serv.biokic.asu.edu/ecdysis/collections/individual/index.php?occid=624205
ASUHIC0139516	Asilidae	Dasypogoninae	Saropogonini	Saropogon	Saropogon bryanti	Wilcox, 1966	Nearctic	?	?	?	USA	Arizona	Maricopa	St. Johns, 3.2 mi. SE., E. of Sierra Estrellas	33°17'15"N	112°10'06"W	33.2826	-112.16	320 m	10 Jul. 1973	Oscar Francke, M. Kolner	J. Wilcox, 1975	no	ASUHIC	nontype	substrate: Ziziphus obtusifolia (Hook. ex Torr. & A. Gray) A. Gray var. obtusifolia lotebush	https://serv.biokic.asu.edu/ecdysis/collections/individual/index.php?occid=624206
ASUHIC0139517	Asilidae	Dasypogoninae	Saropogonini	Saropogon	Saropogon bryanti	Wilcox, 1966	Nearctic	?	?	?	USA	Arizona	Maricopa	St. Johns, 3.2 mi. SE., E. of Sierra Estrellas	33°17'15"N	112°10'06"W	33.2826	-112.16	320 m	10 Jul. 1973	Oscar Francke, M. Kolner	J. Wilcox, 1975	no	ASUHIC	nontype	substrate: Ziziphus obtusifolia (Hook. ex Torr. & A. Gray) A. Gray var. obtusifolia lotebush	https://serv.biokic.asu.edu/ecdysis/collections/individual/index.php?occid=624207
ASUHIC0139518	Asilidae	Dasypogoninae	Saropogonini	Saropogon	Saropogon bryanti	Wilcox, 1966	Nearctic	?	?	?	USA	Arizona	Maricopa	St. Johns, 3.2 mi. SE., E. of Sierra Estrellas	33°17'15"N	112°10'06"W	33.2826	-112.16	320 m	10 Jul. 1973	Oscar Francke, M. Kolner	J. Wilcox, 1975	no	ASUHIC	nontype	substrate: Ziziphus obtusifolia (Hook. ex Torr. & A. Gray) A. Gray var. obtusifolia lotebush	https://serv.biokic.asu.edu/ecdysis/collections/individual/index.php?occid=624208
ASUHIC0139519	Asilidae	Dasypogoninae	Saropogonini	Saropogon	Saropogon bryanti	Wilcox, 1966	Nearctic	?	?	?	USA	Arizona	Maricopa	St. Johns, 3.2 mi. SE., E. of Sierra Estrellas	33°17'15"N	112°10'06"W	33.2826	-112.16	320 m	10 Jul. 1973	Oscar Francke, M. Kolner	J. Wilcox, 1975	no	ASUHIC	nontype	substrate: Ziziphus obtusifolia (Hook. ex Torr. & A. Gray) A. Gray var. obtusifolia lotebush	https://serv.biokic.asu.edu/ecdysis/collections/individual/index.php?occid=624209
ASUHIC0139520	Asilidae	Dasypogoninae	Saropogonini	Saropogon	Saropogon bryanti	Wilcox, 1966	Nearctic	?	?	?	USA	Arizona	Maricopa	St. Johns, 3.2 mi. SE., E. of Sierra Estrellas	33°17'15"N	112°10'06"W	33.2826	-112.16	320 m	10 Jul. 1973	Oscar Francke, M. Kolner	J. Wilcox, 1975	no	ASUHIC	nontype	substrate: Ziziphus obtusifolia (Hook. ex Torr. & A. Gray) A. Gray var. obtusifolia lotebush	https://serv.biokic.asu.edu/ecdysis/collections/individual/index.php?occid=624210
ASUHIC0139521	Asilidae	Dasypogoninae	Saropogonini	Saropogon	Saropogon bryanti	Wilcox, 1966	Nearctic	?	?	?	USA	Arizona	Maricopa	St. Johns, 3.2 mi. SE., E. of Sierra Estrellas	33°17'15"N	112°10'06"W	33.2826	-112.16	320 m	10 Jul. 1973	Oscar Francke, M. Kolner	J. Wilcox, 1975	no	ASUHIC	nontype	substrate: Ziziphus obtusifolia (Hook. ex Torr. & A. Gray) A. Gray var. obtusifolia lotebush	https://serv.biokic.asu.edu/ecdysis/collections/individual/index.php?occid=624211
ASUHIC0139522	Asilidae	Dasypogoninae	Saropogonini	Saropogon	Saropogon bryanti	Wilcox, 1966	Nearctic	?	?	?	USA	Arizona	Maricopa	St. Johns, 3.2 mi. SE., E. of Sierra Estrellas	33°17'15"N	112°10'06"W	33.2826	-112.16	320 m	10 Jul. 1973	Oscar Francke, M. Kolner	J. Wilcox, 1975	no	ASUHIC	nontype	substrate: Ziziphus obtusifolia (Hook. ex Torr. & A. Gray) A. Gray var. obtusifolia lotebush	https://serv.biokic.asu.edu/ecdysis/collections/individual/index.php?occid=624212
ASUHIC0139523	Asilidae	Dasypogoninae	Saropogonini	Saropogon	Saropogon bryanti	Wilcox, 1966	Nearctic	?	?	?	USA	Arizona	Maricopa	St. Johns, 3.2 mi. SE., E. of Sierra Estrellas	33°17'15"N	112°10'06"W	33.2826	-112.16	320 m	10 Jul. 1973	Oscar Francke, M. Kolner	J. Wilcox, 1975	no	ASUHIC	nontype	substrate: Ziziphus obtusifolia (Hook. ex Torr. & A. Gray) A. Gray var. obtusifolia lotebush	https://serv.biokic.asu.edu/ecdysis/collections/individual/index.php?occid=624213
ASUHIC0139524	Asilidae	Dasypogoninae	Saropogonini	Saropogon	Saropogon bryanti	Wilcox, 1966	Nearctic	?	?	?	USA	Arizona	Maricopa	St. Johns, 3.2 mi. SE., E. of Sierra Estrellas	33°17'15"N	112°10'06"W	33.2826	-112.16	320 m	10 Jul. 1973	Oscar Francke, M. Kolner	J. Wilcox, 1975	no	ASUHIC	nontype	substrate: Ziziphus obtusifolia (Hook. ex Torr. & A. Gray) A. Gray var. obtusifolia lotebush	https://serv.biokic.asu.edu/ecdysis/collections/individual/index.php?occid=624214
ASUHIC0139525	Asilidae	Dasypogoninae	Saropogonini	Saropogon	Saropogon bryanti	Wilcox, 1966	Nearctic	?	?	?	USA	Arizona	Maricopa	St. Johns, 3.2 mi. SE., E. of Sierra Estrellas	33°17'15"N	112°10'06"W	33.2826	-112.16	320 m	10 Jul. 1973	Oscar Francke, M. Kolner	J. Wilcox, 1975	no	ASUHIC	nontype	substrate: Ziziphus obtusifolia (Hook. ex Torr. & A. Gray) A. Gray var. obtusifolia lotebush	https://serv.biokic.asu.edu/ecdysis/collections/individual/index.php?occid=624215
ASUHIC0139526	Asilidae	Dasypogoninae	Saropogonini	Saropogon	Saropogon bryanti	Wilcox, 1966	Nearctic	?	?	?	USA	Arizona	Maricopa	St. Johns, 3.2 mi. SE., E. of Sierra Estrellas	33°17'15"N	112°10'06"W	33.2826	-112.16	320 m	10 Jul. 1973	Oscar Francke, M. Kolner	J. Wilcox, 1975	no	ASUHIC	nontype	with prey (hymenoptera); substrate: Ziziphus obtusifolia (Hook. ex Torr. & A. Gray) A. Gray var. obtusifolia lotebush	https://serv.biokic.asu.edu/ecdysis/collections/individual/index.php?occid=624216
ASUHIC0139527	Asilidae	Dasypogoninae	Saropogonini	Saropogon	Saropogon bryanti	Wilcox, 1966	Nearctic	?	?	?	USA	Arizona	Maricopa	St. Johns, 3.2 mi. SE., E. of Sierra Estrellas	33°17'15"N	112°10'06"W	33.2826	-112.16	320 m	10 Jul. 1973	Oscar Francke, M. Kolner	J. Wilcox, 1975	no	ASUHIC	nontype	with prey (hymenoptera); substrate: Ziziphus obtusifolia (Hook. ex Torr. & A. Gray) A. Gray var. obtusifolia lotebush	https://serv.biokic.asu.edu/ecdysis/collections/individual/index.php?occid=624217
ASUHIC0139528	Asilidae	Dasypogoninae	Saropogonini	Saropogon	Saropogon bryanti	Wilcox, 1966	Nearctic	?	?	?	USA	Arizona	Maricopa	St. Johns, 3.2 mi. SE., E. of Sierra Estrellas	33°17'15"N	112°10'06"W	33.2826	-112.16	320 m	10 Jul. 1973	Oscar Francke, M. Kolner	J. Wilcox, 1975	no	ASUHIC	nontype	with prey (hymenoptera); substrate: Ziziphus obtusifolia (Hook. ex Torr. & A. Gray) A. Gray var. obtusifolia lotebush	https://serv.biokic.asu.edu/ecdysis/collections/individual/index.php?occid=624218
ASUHIC0139529	Asilidae	Dasypogoninae	Saropogonini	Saropogon	Saropogon bryanti	Wilcox, 1966	Nearctic	?	?	?	USA	Arizona	Maricopa	St. Johns, 3.2 mi. SE., E. of Sierra Estrellas	33°17'15"N	112°10'06"W	33.2826	-112.16	320 m	10 Jul. 1973	Oscar Francke, M. Kolner	J. Wilcox, 1975	no	ASUHIC	nontype	with prey (hymenoptera); substrate: Ziziphus obtusifolia (Hook. ex Torr. & A. Gray) A. Gray var. obtusifolia lotebush	https://serv.biokic.asu.edu/ecdysis/collections/individual/index.php?occid=624219
ASUHIC0139530	Asilidae	Dasypogoninae	Saropogonini	Saropogon	Saropogon bryanti	Wilcox, 1966	Nearctic	?	?	?	USA	Arizona	Maricopa	St. Johns, 3.2 mi. SE., E. of Sierra Estrellas	33°17'15"N	112°10'06"W	33.2826	-112.16	320 m	10 Jul. 1973	Oscar Francke, M. Kolner	J. Wilcox, 1975	no	ASUHIC	nontype	with prey (hymenoptera); substrate: Ziziphus obtusifolia (Hook. ex Torr. & A. Gray) A. Gray var. obtusifolia lotebush	https://serv.biokic.asu.edu/ecdysis/collections/individual/index.php?occid=624220
ASUHIC0139531	Asilidae	Dasypogoninae	Saropogonini	Saropogon	Saropogon bryanti	Wilcox, 1966	Nearctic	?	?	?	USA	Arizona	Maricopa	St. Johns, 3.2 mi. SE., E. of Sierra Estrellas	33°17'15"N	112°10'06"W	33.2826	-112.16	320 m	10 Jul. 1973	Oscar Francke, M. Kolner	J. Wilcox, 1975	no	ASUHIC	nontype	with prey (hymenoptera); substrate: Ziziphus obtusifolia (Hook. ex Torr. & A. Gray) A. Gray var. obtusifolia lotebush	https://serv.biokic.asu.edu/ecdysis/collections/individual/index.php?occid=624221
ASUHIC0139532	Asilidae	Dasypogoninae	Saropogonini	Saropogon	Saropogon bryanti	Wilcox, 1966	Nearctic	?	?	?	USA	Arizona	Maricopa	St. Johns, 3.2 mi. SE., E. of Sierra Estrellas	33°17'15"N	112°10'06"W	33.2826	-112.16	320 m	10 Jul. 1973	Oscar Francke, M. Kolner	J. Wilcox, 1975	no	ASUHIC	nontype	with prey (hymenoptera); substrate: Ziziphus obtusifolia (Hook. ex Torr. & A. Gray) A. Gray var. obtusifolia lotebush	https://serv.biokic.asu.edu/ecdysis/collections/individual/index.php?occid=624222
ASUHIC0139533	Asilidae	Dasypogoninae	Saropogonini	Saropogon	Saropogon bryanti	Wilcox, 1966	Nearctic	?	?	?	USA	Arizona	Maricopa	St. Johns, 3.2 mi. SE., E. of Sierra Estrellas	33°17'15"N	112°10'06"W	33.2826	-112.16	320 m	10 Jul. 1973	Oscar Francke, M. Kolner	J. Wilcox, 1975	no	ASUHIC	nontype	with prey (hymenoptera); substrate: Ziziphus obtusifolia (Hook. ex Torr. & A. Gray) A. Gray var. obtusifolia lotebush	https://serv.biokic.asu.edu/ecdysis/collections/individual/index.php?occid=624223
ASUHIC0139534	Asilidae	Dasypogoninae	Saropogonini	Saropogon	Saropogon bryanti	Wilcox, 1966	Nearctic	?	?	?	USA	Arizona	Maricopa	St. Johns, 3.2 mi. SE., E. of Sierra Estrellas	33°17'15"N	112°10'06"W	33.2826	-112.16	320 m	10 Jul. 1973	Oscar Francke, M. Kolner	J. Wilcox, 1975	no	ASUHIC	nontype	with prey (hymenoptera); substrate: Ziziphus obtusifolia (Hook. ex Torr. & A. Gray) A. Gray var. obtusifolia lotebush	https://serv.biokic.asu.edu/ecdysis/collections/individual/index.php?occid=624224
ASUHIC0139535	Asilidae	Dasypogoninae	Saropogonini	Saropogon	Saropogon bryanti	Wilcox, 1966	Nearctic	?	?	?	USA	Arizona	Maricopa	St. Johns, 3.2 mi. SE., E. of Sierra Estrellas	33°17'15"N	112°10'06"W	33.2826	-112.16	320 m	10 Jul. 1973	Oscar Francke, M. Kolner	J. Wilcox, 1975	no	ASUHIC	nontype	with prey (hymenoptera); substrate: Ziziphus obtusifolia (Hook. ex Torr. & A. Gray) A. Gray var. obtusifolia lotebush	https://serv.biokic.asu.edu/ecdysis/collections/individual/index.php?occid=624225
ASUHIC0139536	Asilidae	Dasypogoninae	Saropogonini	Saropogon	Saropogon bryanti	Wilcox, 1966	Nearctic	?	?	?	USA	Arizona	Maricopa	St. Johns, 3.2 mi. SE., E. of Sierra Estrellas	33°17'15"N	112°10'06"W	33.2826	-112.16	320 m	10 Jul. 1973	Oscar Francke, M. Kolner	J. Wilcox, 1975	no	ASUHIC	nontype	with prey (hymenoptera); substrate: Ziziphus obtusifolia (Hook. ex Torr. & A. Gray) A. Gray var. obtusifolia lotebush	https://serv.biokic.asu.edu/ecdysis/collections/individual/index.php?occid=624226
CASENT8427206	Asilidae	Dasypogoninae	Saropogonini	Saropogon	Saropogon bryanti	Wilcox, 1966	Nearctic	1	0	0	USA	Arizona	Maricopa	St. Johns, 3.2 mi. SE., E. of Sierra Estrellas	33°16'23"N	112°13'38"W	33.2732	-112.227	320 m	10 Jul. 1973	O. Francke, M. Kolner	J. Wilcox, 1975	no	CASENT	nontype
CASENT8427213	Asilidae	Dasypogoninae	Saropogonini	Saropogon	Saropogon bryanti	Wilcox, 1966	Nearctic	1	0	0	USA	Arizona	Maricopa	St. Johns, 3.2 mi. SE., E. of Sierra Estrellas	33°16'23"N	112°13'38"W	33.2722	-112.227	320 m	10 Jul. 1973	O. Francke, M. Kolner	J. Wilcox, 1975	no	CASENT	nontype
CASENT8427214	Asilidae	Dasypogoninae	Saropogonini	Saropogon	Saropogon bryanti	Wilcox, 1966	Nearctic	0	1	0	USA	Arizona	Maricopa	St. Johns, 3.2 mi. SE., E. of Sierra Estrellas	33°16'23"N	112°13'38"W	33.2722	-112.227	320 m	10 Jul. 1973	O. Francke, M. Kolner	J. Wilcox, 1975	no	CASENT	nontype
CASENT8427215	Asilidae	Dasypogoninae	Saropogonini	Saropogon	Saropogon bryanti	Wilcox, 1966	Nearctic	0	1	0	USA	Arizona	Maricopa	St. Johns, 3.2 mi. SE., E. of Sierra Estrellas	33°16'23"N	112°13'38"W	33.2722	-112.227	320 m	10 Jul. 1973	O. Francke, M. Kolner	J. Wilcox, 1975	no	CASENT	nontype
USNMENT01199077	Asilidae	Dasypogoninae	Saropogonini	Saropogon	Saropogon bryanti	Wilcox, 1966	Nearctic	1	0	0	USA	Arizona	Maricopa	Sierra Mountains	33°34'40"N	111°42'21"W	33.5778	-111.706	914 - 1219 m	19 Aug. 1924	A. A. Nichol	J. Wilcox	no	USNMENT	nontype	terminalia dissected
ASUHIC0139537	Asilidae	Dasypogoninae	Saropogonini	Saropogon	Saropogon bryanti	Wilcox, 1966	Nearctic	?	?	?	USA	Arizona	Maricopa	St. Johns, 3.2 mi. SE., E. of Sierra Estrellas	33°17'15"N	112°10'06"W	33.2826	-112.16	320 m	22 Jul. 1973	M. Kolner	J. Wilcox, 1975	no	ASUHIC	nontype	substrate: Ziziphus obtusifolia (Hook. ex Torr. & A. Gray) A. Gray var. obtusifolia lotebush	https://serv.biokic.asu.edu/ecdysis/collections/individual/index.php?occid=624227
ASUHIC0139538	Asilidae	Dasypogoninae	Saropogonini	Saropogon	Saropogon bryanti	Wilcox, 1966	Nearctic	?	?	?	USA	Arizona	Maricopa	St. Johns, 3.2 mi. SE., E. of Sierra Estrellas	33°17'15"N	112°10'06"W	33.2826	-112.16	320 m	22 Jul. 1973	M. Kolner	J. Wilcox, 1975	no	ASUHIC	nontype	substrate: Ziziphus obtusifolia (Hook. ex Torr. & A. Gray) A. Gray var. obtusifolia lotebush	https://serv.biokic.asu.edu/ecdysis/collections/individual/index.php?occid=624228
ASUHIC0139539	Asilidae	Dasypogoninae	Saropogonini	Saropogon	Saropogon bryanti	Wilcox, 1966	Nearctic	?	?	?	USA	Arizona	Maricopa	St. Johns, 3.2 mi. SE., E. of Sierra Estrellas	33°17'15"N	112°10'06"W	33.2826	-112.16	320 m	22 Jul. 1973	M. Kolner	J. Wilcox, 1975	no	ASUHIC	nontype	substrate: Ziziphus obtusifolia (Hook. ex Torr. & A. Gray) A. Gray var. obtusifolia lotebush	https://serv.biokic.asu.edu/ecdysis/collections/individual/index.php?occid=624229
USNMENT01830106	Asilidae	Dasypogoninae	Saropogonini	Saropogon	Saropogon bryanti	Wilcox, 1966	Nearctic	0	0	1	USA	Arizona	Maricopa	Granite Reef Dam	33°30'57"N	111°41'27"W	33.5158	-111.691	401 m	29 Aug. 1964	J. M. Davidson	J. Wilcox, 1966	no	USNMENT	nontype	Donated by E. M. Fisher to USNM - has longhorn bee prey; In C. H. A. Predator-Prey Database
UAIC - N/A	Asilidae	Dasypogoninae	Saropogonini	Saropogon	Saropogon bryanti	Wilcox, 1966	Nearctic	0	1	0	USA	Arizona	Pima	Santa Rita Range Reserve	31°49'59"N	110°51'10"W	31.8331	-110.853	1130 m	06 Jul. 1979	F. Werner, Olson, Nygard	C. H. E. Alberts, 2022	no	UAIC	nontype
UAIC - N/A	Asilidae	Dasypogoninae	Saropogonini	Saropogon	Saropogon bryanti	Wilcox, 1966	Nearctic	0	1	0	USA	Arizona	Pima	Santa Rita Range Reserve	31°49'59"N	110°51'10"W	31.8331	-110.853	1130 m	06 Jul. 1979	F. Werner, Olson, Nygard	C. H. E. Alberts, 2022	no	UAIC	nontype
UAIC - N/A	Asilidae	Dasypogoninae	Saropogonini	Saropogon	Saropogon bryanti	Wilcox, 1966	Nearctic	1	0	0	USA	Arizona	Pima	Santa Rita Range Reserve	31°49'59"N	110°51'10"W	31.8331	-110.853	1130 m	06 Jul. 1979	F. Werner, Olson, Nygard	C. H. E. Alberts, 2022	no	UAIC	nontype
UAIC - N/A	Asilidae	Dasypogoninae	Saropogonini	Saropogon	Saropogon bryanti	Wilcox, 1966	Nearctic	0	1	0	USA	Arizona	Pima	Santa Rita Range Reserve	31°49'59"N	110°51'10"W	31.8331	-110.853	1130 m	06 Jul. 1979	F. Werner, Olson, Nygard	C. H. E. Alberts, 2022	no	UAIC	nontype
UAIC - N/A	Asilidae	Dasypogoninae	Saropogonini	Saropogon	Saropogon bryanti	Wilcox, 1966	Nearctic	1	0	0	USA	Arizona	Pima	Santa Rita Range Reserve	31°49'59"N	110°51'10"W	31.8331	-110.853	1130 m	06 Jul. 1979	F. Werner, Olson, Nygard	C. H. E. Alberts, 2022	no	UAIC	nontype
UAIC - N/A	Asilidae	Dasypogoninae	Saropogonini	Saropogon	Saropogon bryanti	Wilcox, 1966	Nearctic	1	0	0	USA	Arizona	Pima	Sahuarita, 4 mi. E.	31°57'20"N	110°53'24"W	31.9556	-110.89	861 m	10 Jul. 1968	F. Werner, J. Burger, J. LaFage	C. H. E. Alberts, 2022	no	UAIC	nontype
UAIC - N/A	Asilidae	Dasypogoninae	Saropogonini	Saropogon	Saropogon bryanti	Wilcox, 1966	Nearctic	1	0	0	USA	Arizona	Pima	Sahuarita, 4 mi. E.	31°57'20"N	110°53'24"W	31.9556	-110.89	861 m	10 Jul. 1968	F. Werner, J. Burger, J. LaFage	C. H. E. Alberts, 2022	no	UAIC	nontype
USNMENT01830074	Asilidae	Dasypogoninae	Saropogonini	Saropogon	Saropogon bryanti	Wilcox, 1966	Nearctic	0	1	0	USA	Arizona	Pima	Tucson, 8 mi. N.	32°19'15"N	110°58'11"W	32.3209	-110.97	756 m	11 Jun. 1964	J. M. Davidson	J. Wilcox, 1966	no	USNMENT	Paratype	Donated by E. M. Fisher to USNM; with bee prey;
CASENT8427209	Asilidae	Dasypogoninae	Saropogonini	Saropogon	Saropogon bryanti	Wilcox, 1966	Nearctic	0	1	0	USA	Arizona	Pima	Santa Catalina Mountains	32°26'34"N	110°47'16"W	32.443	-110.788	2776 m	13 Aug. 1940	E. C. Van Dyke	J. Wilcox, 1970	no	CASENT	nontype
CASENT8427210	Asilidae	Dasypogoninae	Saropogonini	Saropogon	Saropogon bryanti	Wilcox, 1966	Nearctic	1	0	0	USA	Arizona	Pima	Santa Catalina Mountains	32°26'34"N	110°47'16"W	32.443	-110.788	2776 m	13 Aug. 1940	E. C. Van Dyke	J. Wilcox, 1970	no	CASENT	nontype
USNMENT01199052	Asilidae	Dasypogoninae	Saropogonini	Saropogon	Saropogon bryanti	Wilcox, 1966	Nearctic	1	0	0	USA	Arizona	Pima	Tucson	32°13'21"N	110°58'28"W	32.2225	-110.974	724 m	14 Jul. 1947	F. H. Parker	J. Wilcox, 1966	no	USNMENT	nontype
ASUHIC0139494	Asilidae	Dasypogoninae	Saropogonini	Saropogon	Saropogon bryanti	Wilcox, 1966	Nearctic	?	?	?	USA	Arizona	Pima	Santa Rita Range Reserve	31°43'00"N	110°52'00"W	31.7167	-110.867	1797 m	15 Jul. 1970	M. Cazier, J. Bigelow, L. Welch	J. Wilcox, 1970	no	ASUHIC	nontype		https://serv.biokic.asu.edu/ecdysis/collections/individual/index.php?occid=624158
ASUHIC0139495	Asilidae	Dasypogoninae	Saropogonini	Saropogon	Saropogon bryanti	Wilcox, 1966	Nearctic	?	?	?	USA	Arizona	Pima	Santa Rita Range Reserve	31°43'00"N	110°52'00"W	31.7167	-110.867	1797 m	15 Jul. 1970	M. Kolner, S. Szerlip	J. Wilcox, 1971	no	ASUHIC	nontype		https://serv.biokic.asu.edu/ecdysis/collections/individual/index.php?occid=624159
UAIC - N/A	Asilidae	Dasypogoninae	Saropogonini	Saropogon	Saropogon bryanti	Wilcox, 1966	Nearctic	0	1	0	USA	Arizona	Pima	Sahuarita, 4 mi. SE.	31°54'50"N	110°54'22"W	31.9139	-110.906	882 m	17 Jul. 1968	F. Werner, M. Noller	C. H. E. Alberts, 2022	no	UAIC	nontype
UAIC - N/A	Asilidae	Dasypogoninae	Saropogonini	Saropogon	Saropogon bryanti	Wilcox, 1966	Nearctic	0	1	0	USA	Arizona	Pima	Tucson	32°13'21"N	110°58'28"W	32.2225	-110.974	724 m	18 Jul. 1962	Wargo	C. H. E. Alberts, 2022	no	UAIC	nontype
UAIC - N/A	Asilidae	Dasypogoninae	Saropogonini	Saropogon	Saropogon bryanti	Wilcox, 1966	Nearctic	1	0	0	USA	Arizona	Pima	Range Reserve 7 mi N. Sahuarite	32°05'17"N	110°58'01"W	32.0881	-110.967	785 m	19 Jul. 1979	F. Werner, Olson, Nygard	C. H. E. Alberts, 2022	no	UAIC	nontype
UAIC - N/A	Asilidae	Dasypogoninae	Saropogonini	Saropogon	Saropogon bryanti	Wilcox, 1966	Nearctic	0	1	0	USA	Arizona	Pima	Santa Rita Experimental Range Reserve	31°49'59"N	110°51'10"W	31.8331	-110.853	1130 m	21 Jul. 1970		L. G. Bezark, 1976	no	UAIC	nontype
UAIC - N/A	Asilidae	Dasypogoninae	Saropogonini	Saropogon	Saropogon bryanti	Wilcox, 1966	Nearctic	0	1	0	USA	Arizona	Pima	Saguaro National Monument Cast	32°17'48"N	111°09'59"W	32.2967	-111.166	829 m	23 Jul. 1978	B. lipa (?)	C. H. E. Alberts, 2022	no	UAIC	nontype
UAIC - N/A	Asilidae	Dasypogoninae	Saropogonini	Saropogon	Saropogon bryanti	Wilcox, 1966	Nearctic	1	0	0	USA	Arizona	Pima	Saguaro National Monument Cast	32°17'48"N	111°09'59"W	32.2967	-111.166	829 m	23 Jul. 1978	B. lipa (?)	C. H. E. Alberts, 2022	no	UAIC	nontype
CASENT8427216	Asilidae	Dasypogoninae	Saropogonini	Saropogon	Saropogon bryanti	Wilcox, 1966	Nearctic	0	1	0	USA	Arizona	Pima	Baboqnivari Canyon W side Baboquivari Mts.	31°47'0"N	111°37'26"W	31.7834	-111.624	1125 m	23-24 Jul. 1952	H. B. Leech, J. W. Green	J. Wilcox, 1966	no	CASENT	Allotype
Type No. 9278	Asilidae	Dasypogoninae	Saropogonini	Saropogon	Saropogon bryanti	Wilcox, 1966	Nearctic	1	0	0	USA	Arizona	Pima	Baboqnivari Canyon W side Baboquivari Mts.	31°47'0"N	111°37'26"W	31.7834	-111.624	1125 m	23-34 Jul. 1952	H. B. Leech, J. W. Green	J. Wilcox, 1966	no	CASENT	Holotype	https://monarch.calacademy.org/taxa/index.php?tid=679454
ASUHIC0139493	Asilidae	Dasypogoninae	Saropogonini	Saropogon	Saropogon bryanti	Wilcox, 1966	Nearctic	?	?	?	USA	Arizona	Pima	Madera Canyon	31°44'27"N	110°53'13"W	31.7411	-110.887	1354 m	25 Jul. 1966	J. M. Davidson, M. A. Cazier	J. Wilcox, 1967	no	ASUHIC	nontype	Substrate: on Prosopis juliflora (Sw.) DC. mesquite [USDA]	https://serv.biokic.asu.edu/ecdysis/collections/individual/index.php?occid=624157
USNMENT01830118	Asilidae	Dasypogoninae	Saropogonini	Saropogon	Saropogon bryanti	Wilcox, 1966	Nearctic	1	0	0	USA	Arizona	Pima	Sasabe, 12 mi. N.	31°40'14"N	111°32'45"W	31.6706	-111.546	1134 m	27 Jul. 1973	E. M. Fisher	C. H. E. Alberts, 2022	no	USNMENT	nontype	Donated by E. M. Fisher to USNM
USNMENT01830105	Asilidae	Dasypogoninae	Saropogonini	Saropogon	Saropogon bryanti	Wilcox, 1966	Nearctic	0	1	0	USA	Arizona	Pima	Sasabe, 12 mi. N.	31°39'37"N	111°32'43"W	31.6605	-111.545	1122 m	27 Jul. 1973	E. M. Fisher	E. M. Fisher	no	USNMENT	nontype	Donated by E. M. Fisher to USNM
USNMENT01830073	Asilidae	Dasypogoninae	Saropogonini	Saropogon	Saropogon bryanti	Wilcox, 1966	Nearctic	1	0	0	USA	Arizona	Pima	Sasabe, 12 mi. N.	31°39'37"N	111°32'43"W	31.6605	-111.545	1122 m	27 Jul. 1973	E. M. Fisher	E. M. Fisher	no	USNMENT	nontype	Donated by E. M. Fisher to USNM
CASENT8427211	Asilidae	Dasypogoninae	Saropogonini	Saropogon	Saropogon bryanti	Wilcox, 1966	Nearctic	1	0	0	USA	Arizona	Pima	Sasabe, 12 mi. N.	31°39'41"N	111°32'48"W	31.6614	-111.547	1128 m	27 Jul. 1973	E. M. Fisher	J. Wilcox, 1975	no	CASENT	nontype
USNMENT01830108	Asilidae	Dasypogoninae	Saropogonini	Saropogon	Saropogon bryanti	Wilcox, 1966	Nearctic	1	0	0	USA	Arizona	Pima	Robles Junction, 18 mi. W.	32°4'23"N	111°37'8"W	32.0731	-111.619	861 m	30 Aug. 1970	P. H. Sullivan	E. M. Fisher	no	USNMENT	nontype	Donated by E. M. Fisher to USNM
ASUHIC0139492	Asilidae	Dasypogoninae	Saropogonini	Saropogon	Saropogon bryanti	Wilcox, 1966	Nearctic	?	?	?	USA	Arizona	Pinal	Redington, 12 mi. N.	32°36'06"N	110°29'35"W	32.6017	-110.493	950 m	20 Jul. 1966	J. M. Davidson, M. A. Cazier	J. Wilcox, 1967	no	ASUHIC	nontype		https://serv.biokic.asu.edu/ecdysis/collections/individual/index.php?occid=624156
BYUC215968	Asilidae	Dasypogoninae	Saropogonini	Saropogon	Saropogon bryanti	Wilcox, 1966	Nearctic	1	0	0	USA	Arizona	Santa Cruz	Santa Rita Mountains, Madera Canyon	31°47'0"N	110°55'30"W	31.7833	-110.925	1503 m	01 Aug. 1960	S. L. Wood, J. B. Karren, H. Shurtleff	C. H. E. Alberts, 2022	no	BYU	nontype
USNMENT01830116	Asilidae	Dasypogoninae	Saropogonini	Saropogon	Saropogon bryanti	Wilcox, 1966	Nearctic	0	1	0	USA	Arizona	Santa Cruz	Santa Rita Mountains, Madera Canyon	31°47'0"N	110°55'30"W	31.7833	-110.925	1503 m	12 Jul. 1973	D. G. Marqua	E. M. Fisher, 1975	no	USNMENT	nontype	Donated by E. M. Fisher to USNM
CASENT8427208	Asilidae	Dasypogoninae	Saropogonini	Saropogon	Saropogon bryanti	Wilcox, 1966	Nearctic	0	1	0	USA	Arizona	Santa Cruz	Santa Rita Mountains, Madera Canyon	31°47'0"N	110°55'30"W	31.7833	-110.925	1503 m	12 Jul. 1973	D. G. Marqua	J. Wilcox, 1975	no	CASENT	nontype
USNMENT01830121	Asilidae	Dasypogoninae	Saropogonini	Saropogon	Saropogon bryanti	Wilcox, 1966	Nearctic	1	0	0	USA	Arizona	Santa Cruz	Santa Rita Mountains, Madera Canyon	31°47'0"N	110°55'30"W	31.7833	-110.925	1503 m	12 Jul. 1973	D. G. Marqua	C. H. E. Alberts, 2022	no	USNMENT	nontype	Donated by E. M. Fisher to USNM
USNMENT01830122	Asilidae	Dasypogoninae	Saropogonini	Saropogon	Saropogon bryanti	Wilcox, 1966	Nearctic	1	0	0	USA	Arizona	Santa Cruz	Santa Rita Mountains, Madera Canyon	31°47'0"N	110°55'30"W	31.7833	-110.925	1503 m	12 Jul. 1973	D. G. Marqua	C. H. E. Alberts, 2022	no	USNMENT	nontype	Donated by E. M. Fisher to USNM
USNMENT01830123	Asilidae	Dasypogoninae	Saropogonini	Saropogon	Saropogon bryanti	Wilcox, 1966	Nearctic	0	1	0	USA	Arizona	Santa Cruz	Santa Rita Mountains, Madera Canyon	31°47'0"N	110°55'30"W	31.7833	-110.925	1503 m	12 Jul. 1973	D. G. Marqua	C. H. E. Alberts, 2022	no	USNMENT	nontype	Donated by E. M. Fisher to USNM
USNMENT01830124	Asilidae	Dasypogoninae	Saropogonini	Saropogon	Saropogon bryanti	Wilcox, 1966	Nearctic	1	0	0	USA	Arizona	Santa Cruz	Santa Rita Mountains, Madera Canyon	31°47'0"N	110°55'30"W	31.7833	-110.925	1503 m	12 Jul. 1973	D. G. Marqua	C. H. E. Alberts, 2022	no	USNMENT	nontype	Donated by E. M. Fisher to USNM
USNMENT01830125	Asilidae	Dasypogoninae	Saropogonini	Saropogon	Saropogon bryanti	Wilcox, 1966	Nearctic	0	1	0	USA	Arizona	Santa Cruz	Santa Rita Mountains, Madera Canyon	31°47'0"N	110°55'30"W	31.7833	-110.925	1503 m	12 Jul. 1973	D. G. Marqua	C. H. E. Alberts, 2022	no	USNMENT	nontype	Donated by E. M. Fisher to USNM
USNMENT01830126	Asilidae	Dasypogoninae	Saropogonini	Saropogon	Saropogon bryanti	Wilcox, 1966	Nearctic	0	1	0	USA	Arizona	Santa Cruz	Santa Rita Mountains, Madera Canyon	31°47'0"N	110°55'30"W	31.7833	-110.925	1503 m	12 Jul. 1973	D. G. Marqua	C. H. E. Alberts, 2022	no	USNMENT	nontype	Donated by E. M. Fisher to USNM
USNMENT01830077	Asilidae	Dasypogoninae	Saropogonini	Saropogon	Saropogon bryanti	Wilcox, 1966	Nearctic	0	1	0	USA	Arizona	Santa Cruz	Santa Rita Mountains, Madera Canyon	31°47'0"N	110°55'30"W	31.7834	-110.925	1049 m	14-22 Jul. 1971	D. G. Marqua, P. Sullivan	E. M. Fisher	no	USNMENT	nontype	Donated by E. M. Fisher to USNM
USNMENT01830110	Asilidae	Dasypogoninae	Saropogonini	Saropogon	Saropogon bryanti	Wilcox, 1966	Nearctic	1	0	0	USA	Arizona	Santa Cruz	Santa Rita Mountains, Madera Canyon	31°47'0"N	110°55'30"W	31.7834	-110.925	1049 m	14-22 Jul. 1971	D. G. Marqua, P. Sullivan	E. M. Fisher	no	USNMENT	nontype	Donated by E. M. Fisher to USNM
USNMENT01830111	Asilidae	Dasypogoninae	Saropogonini	Saropogon	Saropogon bryanti	Wilcox, 1966	Nearctic	1	0	0	USA	Arizona	Santa Cruz	Santa Rita Mountains, Madera Canyon	31°47'0"N	110°55'30"W	31.7834	-110.925	1049 m	14-22 Jul. 1971	D. G. Marqua, P. Sullivan	E. M. Fisher	no	USNMENT	nontype	Donated by E. M. Fisher to USNM
USNMENT01830112	Asilidae	Dasypogoninae	Saropogonini	Saropogon	Saropogon bryanti	Wilcox, 1966	Nearctic	0	1	0	USA	Arizona	Santa Cruz	Santa Rita Mountains, Madera Canyon	31°47'0"N	110°55'30"W	31.7834	-110.925	1049 m	14-22 Jul. 1971	D. G. Marqua, P. Sullivan	E. M. Fisher	no	USNMENT	nontype	Donated by E. M. Fisher to USNM
USNMENT01830113	Asilidae	Dasypogoninae	Saropogonini	Saropogon	Saropogon bryanti	Wilcox, 1966	Nearctic	1	0	0	USA	Arizona	Santa Cruz	Santa Rita Mountains, Madera Canyon	31°47'0"N	110°55'30"W	31.7834	-110.925	1049 m	14-22 Jul. 1971	D. G. Marqua, P. Sullivan	E. M. Fisher	no	USNMENT	nontype	Donated by E. M. Fisher to USNM
USNMENT01830114	Asilidae	Dasypogoninae	Saropogonini	Saropogon	Saropogon bryanti	Wilcox, 1966	Nearctic	1	0	0	USA	Arizona	Santa Cruz	Santa Rita Mountains, Madera Canyon	31°47'0"N	110°55'30"W	31.7834	-110.925	1049 m	14-22 Jul. 1971	D. G. Marqua, P. Sullivan	E. M. Fisher	no	USNMENT	nontype	Donated by E. M. Fisher to USNM
USNMENT01830115	Asilidae	Dasypogoninae	Saropogonini	Saropogon	Saropogon bryanti	Wilcox, 1966	Nearctic	1	0	0	USA	Arizona	Santa Cruz	Santa Rita Mountains, Madera Canyon	31°47'0"N	110°55'30"W	31.7834	-110.925	1049 m	14-22 Jul. 1971	D. G. Marqua, P. Sullivan	E. M. Fisher	no	USNMENT	nontype	Donated by E. M. Fisher to USNM
CASENT8427207	Asilidae	Dasypogoninae	Saropogonini	Saropogon	Saropogon bryanti	Wilcox, 1966	Nearctic	0	1	0	USA	Arizona	Yavapai	Congress	34°9'45"N	112°51'2"W	34.1625	-112.851	931 m	20 Jul. 1930	T. F. Winburn, R. H. Painter	J. Wilcox, 1969	no	CASENT	nontype
CASENT8427218	Asilidae	Dasypogoninae	Saropogonini	Saropogon	Saropogon bryanti	Wilcox, 1966	Nearctic	0	1	0	USA	Iowa	Linn	Viola, 3 mi. N., 4291Cd 250 m, (DecidWoodld) B&S	42°7'59"N	91°23'11"W	42.1332	-91.3864	250 m	16-27 Jul. 1976	E. L. Sleeper	C. H. E. Alberts, 2022	no	CASENT	nontype
USNMENT01830120	Asilidae	Dasypogoninae	Saropogonini	Saropogon	Saropogon bryanti	Wilcox, 1966	Nearctic	1	0	0	USA	Texas	Brewster	Big Bend National Park Road W. Boquillas Canyon	29°11'45"N	102°55'30"W	29.1958	-102.925	579 m	01 Jul. 1972	R. L. Westcott	E. M. Fisher, 1973	yes	USNMENT	nontype	Donated by E. M. Fisher to USNM
USNMENT01830119	Asilidae	Dasypogoninae	Saropogonini	Saropogon	Saropogon bryanti	Wilcox, 1966	Nearctic	0	1	0	USA	Texas	Brewster	Big Bend National Park, Panther Junction	29°19'40"N	103°12'21"W	29.3278	-103.206	1143 m	05 Jul. 1961	R. L. Westcott	J. Wilcox, 1967	no	USNMENT	nontype	Donated by E. M. Fisher to USNM
USNMENT01819153	Asilidae	Dasypogoninae	Saropogonini	Saropogon	Saropogon bryanti	Wilcox, 1966	Nearctic	1	0	0	USA	Texas	Brewster	Bee Mountain, N. Study Butte	29°15'54"N	103°30'46"W	29.2652	-103.513	787 m	09-10 Jul. 1982	C. L. Bellamy, R. H. Hasegawa	E. M. Fisher, 1988	no	USNMENT	nontype	Donated by E. M. Fisher to USNM - Left wing pinned under specimen. Imaged for Alberts & Fisher, 2022
ASUHIC0139497	Asilidae	Dasypogoninae	Saropogonini	Saropogon	Saropogon bryanti	Wilcox, 1966	Nearctic	?	?	?	USA	Texas	Brewster	Big Bend National Park, Rio Grande Village	29°04'07"N	103°27'02"W	29.0688	-103.451	637 m	16 Jun. 1974	L. Draper, O. Francke, M. A. Cazier	J. Wilcox, 1975	no	ASUHIC	nontype		https://serv.biokic.asu.edu/ecdysis/collections/individual/index.php?occid=624161
ASUHIC0139496	Asilidae	Dasypogoninae	Saropogonini	Saropogon	Saropogon bryanti	Wilcox, 1966	Nearctic	?	?	?	USA	Texas	Brewster	Big Bend National Park, Rio Grande Village	29°10'46"N	102°57'39"W	29.1796	-102.961	556 m	23 Jun. 1970	M. Cazier, O. Francke, L. Welch	J. Wilcox, 1971	no	ASUHIC	nontype	with prey (hymenoptera)	https://serv.biokic.asu.edu/ecdysis/collections/individual/index.php?occid=624160
USNMENT01830109	Asilidae	Dasypogoninae	Saropogonini	Saropogon	Saropogon bryanti	Wilcox, 1966	Nearctic	1	0	0	USA	Texas	Brewster	Big Bend National Park, Rio Grande Village, 4 mi. NW.,	29°13'28"N	103°0'11"W	29.2244	-103.003	656 m	26 Jun. 1964	E. M. Fisher	E. M. Fisher	no	USNMENT	nontype	Donated by E. M. Fisher to USNM; with bee prey; In C. H. A. Predator-Prey Database
BYUC215490	Asilidae	Dasypogoninae	Saropogonini	Saropogon	Saropogon bryanti	Wilcox, 1966	Nearctic	0	1	0	USA	Texas	Brewster	Alpine, 10 mi. NE., Hwy 67	30°27'39"N	103°32'31"W	30.4611	-103.542	1315 m	28 Jul. 1995	C. R. Nelson, M. E. Irwin, S. D. Gaimari	C. H. E. Alberts, 2022	no	BYU	nontype	forefemur with slight black mark, otherwise red. Quite red for typical S. bryanti
CASENT8427212	Asilidae	Dasypogoninae	Saropogonini	Saropogon	Saropogon bryanti	Wilcox, 1966	Nearctic	1	0	0	USA	Texas	Hudsbeth	Sierra Blanco	31°10'28"N	105°21'25"W	31.1746	-105.357	116 m	03 Jul. 2021	C. D. Duncan	J. Wilcox, 1971	no	CASENT	nontype
USNMENT01819562	Asilidae	Dasypogoninae	Saropogonini	Saropogon	Saropogon bryanti	Wilcox, 1966	Nearctic	0	1	0	USA	Texas	Val Verde	Langtry	29°48'30"N	101°33'34"W	29.8083	-101.559	398 m	23-24 Jun. 1970	E. M. & J. L. Fisher	C. H. E. Alberts, 2019	no	USNMENT	nontype	Donated by E. M. Fisher to USNM - Left wing pinned under specimen. Imaged for Alberts & Fisher, 2022
iNat - 126870309	Asilidae	Dasypogoninae	Saropogonini	Saropogon	Saropogon bryanti	Wilcox, 1966	Nearctic	0	1	0	USA	Arizona	Pima	Oro Valley, near Vistoso Trails Nature Preserve	32°27'01"N	110°58'50"W	32.4505	-110.981	893 m	18 Jul. 2022	J. Smith	C. H. E. Alberts, 2022	yes	iNaturalist	nontype	On Cholla cactus; eating Hymenoptera (honey bee)	https://www.inaturalist.org/observations/126870309
iNat - 127265732	Asilidae	Dasypogoninae	Saropogonini	Saropogon	Saropogon bryanti	Wilcox, 1966	Nearctic	1	0	0	USA	Arizona	Pima	Oro Valley, near Vistoso Trails Nature Preserve	32°27'01"N	110°58'50"W	32.4505	-110.981	893 m	21 Jul. 2022	J. Smith	C. H. E. Alberts, 2022	yes	iNaturalist	nontype	On Cholla cactus	https://www.inaturalist.org/observations/127265732
iNat - 127265729	Asilidae	Dasypogoninae	Saropogonini	Saropogon	Saropogon bryanti	Wilcox, 1966	Nearctic	0	1	0	USA	Arizona	Pima	Oro Valley, near Vistoso Trails Nature Preserve	32°27'01"N	110°58'50"W	32.4505	-110.981	893 m	21 Jul. 2022	J. Smith	C. H. E. Alberts, 2022	yes	iNaturalist	nontype	On Cholla cactus; may be a series of two separate specimens (first 3 look female, last 2 look male)	https://www.inaturalist.org/observations/127265729
UAIC - N/A	Asilidae	Dasypogoninae	Saropogonini	Saropogon	Saropogon bryanti	Wilcox, 1966	Nearctic	0	1	0	USA	Arizona	Pinal	Apache Junction	33°25'54"N	111°34'50"W	33.4317	-111.581	512 m	30 Jul. 1929		C. H. E. Alberts, 2022	no	UAIC	nontype
USNMENT01830136	Asilidae	Dasypogoninae	Saropogonini	Saropogon	Saropogon combustus	Loew, 1874	Nearctic	1	0	0	Mexico	Chihuahua	Saucillo	Saucillo, 5 km. S.	27°58'54"N	105°17'35"W	27.9817	-105.293	1215 m	02-03 Aug. 1974	E. M. Fisher & J. L. Fisher	E. M. Fisher, 1975	no	USNMENT	nontype	Donated by E. M. Fisher to USNM
LACMENT579080	Asilidae	Dasypogoninae	Saropogonini	Saropogon	Saropogon combustus	Loew, 1874	Nearctic	?	?	?	Mexico	Durango	El Paso	Bermejillo	25°53'18"N	103°37'16"W	25.8883	-103.621	1124 m	05 Oct. 1966	G. E. & A. S. Bohart		no	LACM ENT	nontype
Type 12819	Asilidae	Dasypogoninae	Saropogonini	Saropogon	Saropogon combustus	Loew, 1874	Nearctic	1	0	0	N/A	N/A	N/A	N/A	N/A	N/A	N/A	N/A	N/A	N/A	Loew	Loew	no	MCZ	Holotype	Very little data on label	https://mczbase.mcz.harvard.edu/MediaSearch.cfm?action=search&media_id=99135,99136,99137,99138,99139
Type 12818	Asilidae	Dasypogoninae	Saropogonini	Saropogon	Saropogon combustus	Loew, 1874	Nearctic	0	1	0	N/A	N/A	N/A	N/A	N/A	N/A	N/A	N/A	N/A	N/A	Loew	Back, 1909	no	MCZ	Holotype	was Saropogon adustus Holotype; was later synonomized by Back 1909; female S. combustus	https://mczbase.mcz.harvard.edu/MediaSearch.cfm?action=search&media_id=99130,99131,99132,99133,99134
BYUC215248	Asilidae	Dasypogoninae	Saropogonini	Saropogon	Saropogon combustus	Loew, 1874	Nearctic				USA	Colorado	Bent	E of Rd CC and Rd 23.5	38°00'41"N	102°57'57"W	38.0115	-102.966	1195 m	02 Jul. 1990	B. Kondratieff, M. Kippenhan, H. E. Evans	Loew	no	BYU	nontype
BYUC215533	Asilidae	Dasypogoninae	Saropogonini	Saropogon	Saropogon combustus	Loew, 1874	Nearctic	1	0	0	USA	Colorado	Bent	Caddoa, 2.5 mi. S.	38°00'41"N	102°57'57"W	38.0115	-102.966	1195 m	03 Jul. 1990	B. Kondratieff, M. Kippenhan, H. E. Evans	C. H. E. Alberts, 2022	no	BYU	nontype
USNMENT01830129	Asilidae	Dasypogoninae	Saropogonini	Saropogon	Saropogon combustus	Loew, 1874	Nearctic	0	1	0	USA	Colorado	Boulder	Boulder	40°0'53"N	105°16'13"W	40.015	-105.271	1640 m	05 Aug. 1973	D. Wilder, D. Shelter	E. M. Fisher	no	EMF	nontype	Donated by E. M. Fisher to USNM
BYUC215477	Asilidae	Dasypogoninae	Saropogonini	Saropogon	Saropogon combustus	Loew, 1874	Nearctic	0	1	0	USA	Colorado	Las Animas	Iron Canyon, Steinman's Ranch (Rourke Ranch), Purgatoire River PCMS (Pinyon Canyon Maneuver Site)	37°35'37"N	103°38'17"W	37.5936	-103.638	1347 m	14 Jul. 1991	M. Kippenhan, B. Kondratieff, D&M Leatherman, P. Opler	C. R. Nelson, 1991	no	BYU	nontype
BYUC215719	Asilidae	Dasypogoninae	Saropogonini	Saropogon	Saropogon combustus	Loew, 1874	Nearctic	1	0	0	USA	Colorado	Las Animas	Iron Canyon, Steinman's Ranch (Rourke Ranch), Purgatoire River PCMS (Pinyon Canyon Maneuver Site)	37°35'37"N	103°38'17"W	37.5936	-103.638	1347 m	14 Jul. 1991	M. Kippenhan, B. Kondratieff, D&M Leatherman, P. Opler	C. R. Nelson, 1991	no	BYU	nontype
BYUC215807	Asilidae	Dasypogoninae	Saropogonini	Saropogon	Saropogon combustus	Loew, 1874	Nearctic	1	0	0	USA	Colorado	Otero	Comanche National Grasslands - Rt 109 N. of Higbee	37°39'17"N	103°33'53"W	37.6548	-103.565	1319 m	03 Jul. 1993	A. Hook, B. Kondratieff	C. H. E. Alberts, 2022	no	BYU	nontype
BYUC215607	Asilidae	Dasypogoninae	Saropogonini	Saropogon	Saropogon combustus	Loew, 1874	Nearctic	1	0	0	USA	Colorado	Otero	Comanche National Grasslands - Rt 109 N. of Higbee	37°39'17"N	103°33'53"W	37.6548	-103.565	1319 m	03 Jul. 1993	A. Hook, B. Kondratieff	C. H. E. Alberts, 2022	no	BYU	nontype
BYUC215407	Asilidae	Dasypogoninae	Saropogonini	Saropogon	Saropogon combustus	Loew, 1874	Nearctic	0	1	0	USA	Colorado	Otero	Comanche National Grasslands - Rt 109 N. of Higbee	37°39'17"N	103°33'53"W	37.6548	-103.565	1319 m	03 Jul. 1993	A. Hook, B. Kondratieff	C. H. E. Alberts, 2022	no	BYU	nontype
BYUC215253	Asilidae	Dasypogoninae	Saropogonini	Saropogon	Saropogon combustus	Loew, 1874	Nearctic	0	1	0	USA	Colorado	Otero	Comanche National Grasslands - Rt 109 N. of Higbee	37°39'17"N	103°33'53"W	37.6548	-103.565	1319 m	03 Jul. 1993	A. Hook, B. Kondratieff	C. H. E. Alberts, 2022	no	BYU	nontype
BYUC215709	Asilidae	Dasypogoninae	Saropogonini	Saropogon	Saropogon combustus	Loew, 1874	Nearctic	0	1	0	USA	Colorado	Otero	Comanche National Grasslands - Rt 109 N. of Higbee	37°39'17"N	103°33'53"W	37.6548	-103.565	1319 m	03 Jul. 1993	A. Hook, B. Kondratieff	C. H. E. Alberts, 2022	no	BYU	nontype
USNMENT01819145	Asilidae	Dasypogoninae	Saropogonini	Saropogon	Saropogon combustus	Loew, 1874	Nearctic	0	1	0	USA	Kansas	Ford	Ford County Dodge City	37°45'10"N	100°01'01"W	37.7528	-100.017	765 m	28 Jun. 1970	D. R. Miller	C. H. E. Alberts, 2021	no	USNMENT	nontype
CASENT8427219	Asilidae	Dasypogoninae	Saropogonini	Saropogon	Saropogon combustus	Loew, 1874	Nearctic	0	1	0	USA	Kansas	Rawlins	Rawlins Co.	39°51'36"N	101°4'16"W	39.8601	-101.071	927 m	04 Jul. 1925	H. J. Grady	J. Wilcox	no	CASENT	nontype
CASENT8427225	Asilidae	Dasypogoninae	Saropogonini	Saropogon	Saropogon combustus	Loew, 1874	Nearctic	0	1	0	USA	Nebraska	Morrill	Morrill Co.	41°39'18"N	102°59'22"W	41.6552	-102.99	1129 m	02 Aug. 1958	R. H. Painter, E. M. Painter	J. Wilcox	no	CASENT	nontype
CASENT8427226	Asilidae	Dasypogoninae	Saropogonini	Saropogon	Saropogon combustus	Loew, 1874	Nearctic	1	0	0	USA	New Mexico	Chaves	Roswell, 12 mi. S.	33°12'53"N	104°31'33"W	33.2149	-104.526	1120 m	20 Jun. 1968	S. M. Hogue, R. L. Penrose	J. Wilcox, 1970	no	CASENT	nontype
CASENT8427227	Asilidae	Dasypogoninae	Saropogonini	Saropogon	Saropogon combustus	Loew, 1874	Nearctic	0	1	0	USA	New Mexico	Chaves	Roswell, 12 mi. S.	33°12'53"N	104°31'33"W	33.2149	-104.526	1120 m	20 Jun. 1968	S. M. Hogue, R. L. Penrose	J. Wilcox, 1970	no	CASENT	nontype
NMSUACP0060073	Asilidae	Dasypogoninae	Saropogonini	Saropogon	Saropogon combustus	Loew, 1874	Nearctic	0	1	0	USA	New Mexico	Lea	SR 457, 1.8 miles, North U.S. 82	32°56'20"N	103°32'20"W	32.9389	-103.539	1247 m	03 Sep. 1972	Richman, D.		no	NMSU	nontype	with Hymenoptera (Halictidae) prey
CASENT8427224	Asilidae	Dasypogoninae	Saropogonini	Saropogon	Saropogon combustus	Loew, 1874	Nearctic	1	0	0	USA	Oklaholma	Cimarron	North Crease creek 7 mi. E. of Kenton	36°54'15"N	102°50'13"W	36.9044	-102.837	1285 m	14 Aug. 1967	H. B. Leech	J. Wilcox, 1972	no	CASENT	nontype
CASENT8427222	Asilidae	Dasypogoninae	Saropogonini	Saropogon	Saropogon combustus	Loew, 1874	Nearctic	0	1	0	USA	Texas	Bexar	San Antonio	29°25'26"N	98°29'37"W	29.4241	-98.4936	204 m	Jun. 1942	E. S. Rose	J. Wilcox, 1970	no	CASENT	nontype
USNMENT01830128	Asilidae	Dasypogoninae	Saropogonini	Saropogon	Saropogon combustus	Loew, 1874	Nearctic	0	1	0	USA	Texas	Brewster	Big Bend National Park, 1 mi. NW Rio Grande Village	29°11'38"N	102°58'28"W	29.1939	-102.975	677 m	01 Aug. 1972	R. L. Westcott	E. M. Fisher, 1973	no	USNMENT	nontype	Donated by E. M. Fisher to USNM
CASENT8427223	Asilidae	Dasypogoninae	Saropogonini	Saropogon	Saropogon combustus	Loew, 1874	Nearctic	1	0	0	USA	Texas	Brewster	Marathon, S.	30°12'18"N	103°14'40"W	30.2052	-103.245	1238 m	07 Jul. 1942	EC Van Dyke	J. Wilcox, 1970	no	CASENT	nontype
USNMENT01199015	Asilidae	Dasypogoninae	Saropogonini	Saropogon	Saropogon combustus	Loew, 1874	Nearctic	0	1	0	USA	Texas	Brewster	Big Bend National Park	29°14'59"N	103°15'00"W	29.2497	-103.25	1645 m	15 Jun. 1937	Rollin H. Baker	C. H. E. Alberts, 2022	no	USNMENT	nontype	SW Bromley Collection 1955; 17 1
USNMENT01819184	Asilidae	Dasypogoninae	Saropogonini	Saropogon	Saropogon combustus	Loew, 1874	Nearctic	0	1	0	USA	Texas	Brewster	Big Bend National Park, Boquillas Canyon	29°12'39"N	102°53'09"W	29.2108	-102.886	562 m	20 Jun. 1953	WWWirth	C. H. E. Alberts, 2021	no	USNMENT	nontype
USNMENT01819169	Asilidae	Dasypogoninae	Saropogonini	Saropogon	Saropogon combustus	Loew, 1874	Nearctic	0	1	0	USA	Texas	Brewster	Big Bend National Park, Boquillas Canyon	29°12'39"N	102°53'09"W	29.2108	-102.886	562 m	20 Jun. 1953	WWWirth	C. H. E. Alberts, 2021	no	USNMENT	nontype
USNMENT01830127	Asilidae	Dasypogoninae	Saropogonini	Saropogon	Saropogon combustus	Loew, 1874	Nearctic	1	0	0	USA	Texas	Brewster	Marathon, 19 mi. W.	30°12'24"N	103°34'7"W	30.2068	-103.569	1558 m	22 Jun. 1970	E. M. Fisher, J.L. Fisher	E. M. Fisher	no	USNMENT	nontype	Donated by E. M. Fisher to USNM
BYUC214473	Asilidae	Dasypogoninae	Saropogonini	Saropogon	Saropogon combustus	Loew, 1874	Nearctic	1	0	0	USA	Texas	Dimmit	Chaparral State Wildlife Management Area, 8 mi West of Artesia Wells	28°19'35"N	99°24'22"W	28.3265	-99.4063	171 m	19 May 1999	C. R. Nelson	C. H. E. Alberts, 2022	yes	BYU	nontype
BYUC215822	Asilidae	Dasypogoninae	Saropogonini	Saropogon	Saropogon combustus	Loew, 1874	Nearctic	0	1	0	USA	Texas	Dimmit	Chaparral State Wildlife Management Area, 8 mi West of Artesia Wells	28°19'35"N	99°24'22"W	28.3265	-99.4063	171 m	19 May 1999	C. R. Nelson	C. H. E. Alberts, 2022	yes	BYU	nontype	#6940; small specimen and no hind mid-femora macrosetae
CASENT8427220	Asilidae	Dasypogoninae	Saropogonini	Saropogon	Saropogon combustus	Loew, 1874	Nearctic	1	0	0	Usa	Texas	Ector	Odessa	31°50'44"N	102°22'3"W	31.8457	-102.368	882 m	02 Sept. 1957	E. M. Painter, R. H. Painter	J. Wilcox, 1969	no	CASENT	nontype
CASENT8427221	Asilidae	Dasypogoninae	Saropogonini	Saropogon	Saropogon combustus	Loew, 1874	Nearctic	0	1	0	Usa	Texas	Ector	Odessa	31°50'44"N	102°22'3"W	31.8457	-102.368	882 m	02 Sept. 1957	E. M. Painter, R. H. Painter	J. Wilcox, 1969	no	CASENT	nontype
USNMENT01830130	Asilidae	Dasypogoninae	Saropogonini	Saropogon	Saropogon combustus	Loew, 1874	Nearctic	1	0	0	USA	Texas	Jeff Davis	Alpine, 17 mi. SE.	30°11'55"N	105°26'53"W	30.1986	-103.448	1379 m	14 Aug. 1962	E. M. Fisher	E. M. Fisher	no	USNMENT	nontype	Donated by E. M. Fisher to USNM
USNMENT01830131	Asilidae	Dasypogoninae	Saropogonini	Saropogon	Saropogon combustus	Loew, 1874	Nearctic	0	1	0	USA	Texas	Jeff Davis	Alpine, 17 mi. SE.	30°11'55"N	105°26'53"W	30.1986	-103.448	1379 m	14 Aug. 1962	E. M. Fisher	E. M. Fisher	no	USNMENT	nontype	Donated by E. M. Fisher to USNM
USNMENT01830132	Asilidae	Dasypogoninae	Saropogonini	Saropogon	Saropogon combustus	Loew, 1874	Nearctic	1	0	0	USA	Texas	Jeff Davis	Alpine, 17 mi. SE.	30°11'55"N	105°26'53"W	30.1986	-103.448	1379 m	14 Aug. 1962	E. M. Fisher	E. M. Fisher	no	USNMENT	nontype	Donated by E. M. Fisher to USNM
USNMENT01830133	Asilidae	Dasypogoninae	Saropogonini	Saropogon	Saropogon combustus	Loew, 1874	Nearctic	0	1	0	USA	Texas	Jeff Davis	Alpine, 17 mi. SE.	30°11'55"N	105°26'53"W	30.1986	-103.448	1379 m	14 Aug. 1962	E. M. Fisher	E. M. Fisher	no	USNMENT	nontype	Donated by E. M. Fisher to USNM
USNMENT01830137	Asilidae	Dasypogoninae	Saropogonini	Saropogon	Saropogon combustus	Loew, 1874	Nearctic	0	1	0	USA	Texas	Jeff Davis	Alpine, 17 mi. SE.	30°15'06"N	103°24'06"W	30.2517	-103.403	1342 m	14 Aug. 1962	E. M. Fisher	E. M. Fisher	no	USNMENT	nontype	Donated by E. M. Fisher to USNM
USNMENT01199014	Asilidae	Dasypogoninae	Saropogonini	Saropogon	Saropogon combustus	Loew, 1874	Nearctic	1	0	0	USA	Texas	Kleberg	Kingsville	27°30'57"N	97°51'21"W	27.5158	-97.8558	18 m	N/A	C. T. Reed	S. W. Bromley	no	USNMENT	nontype	SW Bromley Collection 1955; Cornell Univ. Lot 912 Sub
LACMENT579079	Asilidae	Dasypogoninae	Saropogonini	Saropogon	Saropogon combustus	Loew, 1874	Nearctic	?	?	?	USA	Texas	Lubbock	Lubbock	33°34'40"N	101°51'18"W	33.5778	-101.855	976 m	01 Sep. 1957	F. C. Harmston		no	LACM ENT	nontype
BYUC215712	Asilidae	Dasypogoninae	Saropogonini	Saropogon	Saropogon combustus	Loew, 1874	Nearctic	1	0	0	USA	Texas	Pecos	Bakersfield Hwy 10	30°53'28"N	102°17'52"W	30.8913	-102.298	775 m	19 Aug. 1990	A. W. Hook	C. H. E. Alberts, 2022	no	BYU	nontype
USNMENT01830134	Asilidae	Dasypogoninae	Saropogonini	Saropogon	Saropogon combustus	Loew, 1874	Nearctic	1	0	0	USA	Texas	Pecos	Sanderson, 16 mi. W.	30°09'08"N	102°40'31"W	30.1522	-102.675	1064 m	23 Jun. 1970	E. M. Fisher & J. L. Fisher	E. M. Fisher	no	USNMENT	nontype	Donated by E. M. Fisher to USNM
USNMENT01830135	Asilidae	Dasypogoninae	Saropogonini	Saropogon	Saropogon combustus	Loew, 1874	Nearctic	1	0	0	USA	Texas	Pecos	Sanderson, 16 mi. W.	30°09'08"N	102°40'31"W	30.1522	-102.675	1064 m	23 Jun. 1970	E. M. Fisher & J. L. Fisher	E. M. Fisher	no	USNMENT	nontype	Donated by E. M. Fisher to USNM
BYUC215499	Asilidae	Dasypogoninae	Saropogonini	Saropogon	Saropogon combustus	Loew, 1874	Nearctic	0	1	0	USA	Texas	Pesidio	Marfa, 11.9 mi S.	30°08'06"N	104°01'08"W	30.1352	-104.019	1321 m	28 Jun. 1986	C. B. Knisley, J. L. Neff	C. H. E. Alberts, 2022	no	BYU	nontype
USNMENT01819138	Asilidae	Dasypogoninae	Saropogonini	Saropogon	Saropogon combustus	Loew, 1874	Nearctic	1	0	0	USA	Texas	Presidio	Presidio, 10 mi. NW.	29°40'43"N	104°27'49"W	29.6787	-104.464	839 m	18 Jul. 1984	W. F. Barr	E. M. Fisher, 1987	no	USNMENT	nontype	Donated by E. M. Fisher to USNM - Left wing pinned under specimen. Imaged for Alberts & Fisher, 2022
USNMENT01819131	Asilidae	Dasypogoninae	Saropogonini	Saropogon	Saropogon combustus	Loew, 1874	Nearctic	0	1	0	USA	Texas	Presidio	Presidio, 10 mi. NW.	29°40'43"N	104°27'49"W	29.6787	-104.464	839 m	18 Jul. 1984	W. F. Barr	E. M. Fisher, 1987	no	USNMENT	nontype	Donated by E. M. Fisher to USNM - Left wing pinned under specimen. Imaged for Alberts & Fisher, 2022
USNMENT01830138	Asilidae	Dasypogoninae	Saropogonini	Saropogon	Saropogon combustus	Loew, 1874	Nearctic	0	1	0	USA	Texas	Starr	Falcon State Park	26°34'48"N	99°08'15"W	26.58	-99.1375	107 m	25 Jun. 1976	H. V. Weems, Jr.	E. M. Fisher	no	USNMENT	nontype	Donated by E. M. Fisher to USNM
CASENT8427228	Asilidae	Dasypogoninae	Saropogonini	Saropogon	Saropogon combustus	Loew, 1874	Nearctic	1	0	0	USA	New Mexico	Curry	Grady	34°49'17"N	103°19'2"W	34.8215	-103.317	1405 m	16 Jul. 1936	M. B. Jackson	J. Wilcox, 1941	no	CASENT	nontype
UAIC - N/A	Asilidae	Dasypogoninae	Saropogonini	Saropogon	Saropogon coquillettii	Back, 1909	Nearctic	1	0	0	Mexico	Sonora	Benjamín Hill	Benjamin Hill km. 2261	30°10'13"N	111°06'36"W	30.1703	-111.11	724 m	12 Aug. 1959	W. Nutting, F. Werner	A. G. Scarbrough	no	UAIC	nontype
CASENT8427293	Asilidae	Dasypogoninae	Saropogonini	Saropogon	Saropogon coquillettii	Back, 1909	Nearctic	1	0	0	Mexico	Sonora	Campo	Campo Utah	32°7'8"N	115°0'36"W	32.1191	-115.01	7 m	20 Aug. 1953	B. Malkin	J. Wilcox, 1972	no	CASENT	nontype
CASENT8427294	Asilidae	Dasypogoninae	Saropogonini	Saropogon	Saropogon coquillettii	Back, 1909	Nearctic	0	1	0	Mexico	Sonora	Guaymas	Guaymas	28°0'29"N	111°3'54"W	28.0081	-111.065	339 m	07 Oct. 1968	G. E. Bohart	J. Wilcox, 1972	no	CASENT	nontype	on Chrysothamnus
USNMENT01830139	Asilidae	Dasypogoninae	Saropogonini	Saropogon	Saropogon coquillettii	Back, 1909	Nearctic	0	1	0	Mexico	Sonora	Guaymas	Guaymas (km 136), 14 km N.	28°0'57"N	110°54'39"W	28.0161	-110.911	16 m	08 Sept. 1980	E. M. Fisher	C. H. E. Alberts, 2018	no	USNMENT	nontype	Donated by E. M. Fisher to USNM; Approaches 'Rio Fuerte' n. sp. in coloration etc ("intergade")
USNMENT01830140	Asilidae	Dasypogoninae	Saropogonini	Saropogon	Saropogon coquillettii	Back, 1909	Nearctic	1	0	0	Mexico	Sonora	Guaymas	Guaymas (km 136), 14 km N.	28°0'57"N	110°54'39"W	28.0161	-110.911	16 m	08 Sept. 1980	E. M. Fisher	C. H. E. Alberts, 2018	no	USNMENT	nontype	Donated by E. M. Fisher to USNM
USNMENT01830141	Asilidae	Dasypogoninae	Saropogonini	Saropogon	Saropogon coquillettii	Back, 1909	Nearctic	0	1	0	Mexico	Sonora	Guaymas	Guaymas (km 136), 14 km N.	28°0'57"N	110°54'39"W	28.0161	-110.911	16 m	08 Sept. 1980	E. M. Fisher	C. H. E. Alberts, 2018	no	USNMENT	nontype	Donated by E. M. Fisher to USNM
BYUC215692	Asilidae	Dasypogoninae	Saropogonini	Saropogon	Saropogon coquillettii	Back, 1909	Nearctic	0	1	0	Mexico	Sonora	Hermosillo	Hermosillo, 39 km SW	28°41'47"N	111°30'54"W	28.6966	-111.515	41 m	14 Aug. 1991	J. L. Neff	C. H. E. Alberts, 2022	no	BYU	nontype
CASENT8427295	Asilidae	Dasypogoninae	Saropogonini	Saropogon	Saropogon coquillettii	Back, 1909	Nearctic	1	0	0	Mexico	Sonora	Navojoa	Navojoa	27°7'7"N	109°31'21"W	27.1187	-109.523	36 m	09 Sept. 1970	G. E. Bohart, R. M. Bohart	J. Wilcox, 1972	no	CASENT	nontype
LACMENT579084	Asilidae	Dasypogoninae	Saropogonini	Saropogon	Saropogon coquillettii	Back, 1909	Nearctic	?	?	?	Mexico	Sonora	Otumba	Belém	27°53'09"N	110°34'54"W	27.8858	-110.582	5 m	04 Sep. 1970	G. E. & R. M. Bohart		no	LACM ENT	nontype
UCBMEP0280524	Asilidae	Dasypogoninae	Saropogonini	Saropogon	Saropogon coquillettii	Back, 1909	Nearctic	0	0	1	Mexico	Sonora	San Bernardo	San Bernardo	27°23'58"N	108°50'36"W	27.3994	-108.843	213 m	16 Aug. 1935	R. M. & G. E. Bohart	James, 1940	no	BME	nontype	missing terminalia
UCBMEP0280532	Asilidae	Dasypogoninae	Saropogonini	Saropogon	Saropogon coquillettii	Back, 1909	Nearctic	1	0	0	Mexico	Sonora	San Bernardo	San Bernardo	27°23'58"N	108°50'36"W	27.3994	-108.843	214 m	16 Aug. 1935	R. M. & G. E. Bohart	James, 1940	no	BME	nontype
BYUC214788	Asilidae	Dasypogoninae	Saropogonini	Saropogon	Saropogon coquillettii	Back, 1909	Nearctic	1	0	0	Mexico	Sonora	Ures	Ures, 10 km NE	29°29'50"N	110°19'38"W	29.4972	-110.327	534 m	13 Aug. 1991	J. L. Neff	C. H. E. Alberts, 2022	no	BYU	nontype	a little darker than a typical S. coquillettii, and more tinging on wings; #00I23
NMSUACP0063424	Asilidae	Dasypogoninae	Saropogonini	Saropogon	Saropogon coquillettii	Back, 1909	Nearctic				N/A	N/A	N/A	N/A	N/A	N/A	N/A	N/A	N/A	N/A	N/A		no	NMSUA	nontype
USNMENT01199096	Asilidae	Dasypogoninae	Saropogonini	Saropogon	Saropogon coquillettii	Back, 1909	Nearctic	0	1	0	USA	Arizona	Comal	Cañon Lake	33°32'07"N	111°27'20"W	33.5353	-111.456	631 m	02 Sept. 1935	F. H. Parker	J. Wilcox, 1966	no	USNMENT	nontype	ALMelander Collection 1961
USNMENT01199088	Asilidae	Dasypogoninae	Saropogonini	Saropogon	Saropogon coquillettii	Back, 1909	Nearctic	1	0	0	USA	Arizona	Comal	Cañon Lake	33°32'07"N	111°27'20"W	33.5353	-111.456	631 m	02 Sept. 1935	F. H. Parker	J. Wilcox, 1966	no	USNMENT	nontype	ALMelander Collection 1961
USNMENT01199036	Asilidae	Dasypogoninae	Saropogonini	Saropogon	Saropogon coquillettii	Back, 1909	Nearctic	0	1	0	USA	Arizona	Comal	Cañon Lake	33°32'07"N	111°27'20"W	33.5353	-111.456	631 m	02 Sept. 1935	F. H. Parker	J. Wilcox, 1966	no	USNMENT	nontype	ALMelander Collection 1961
USNMENT01199092	Asilidae	Dasypogoninae	Saropogonini	Saropogon	Saropogon coquillettii	Back, 1909	Nearctic	0	1	0	USA	Arizona	Comal	Cañon Lake	33°32'07"N	111°27'20"W	33.5353	-111.456	631 m	02 Sept. 1935	F. H. Parker	J. Wilcox, 1966	no	USNMENT	nontype	ALMelander Collection 1961
USNMENT01199119	Asilidae	Dasypogoninae	Saropogonini	Saropogon	Saropogon coquillettii	Back, 1909	Nearctic	0	1	0	USA	Arizona	Comal	Cañon Lake	33°32'07"N	111°27'20"W	33.5353	-111.456	631 m	02 Sept. 1935	F. H. Parker	J. Wilcox, 1966	no	USNMENT	nontype	ALMelander Collection 1961; Saropogon sp. #1
USNMENT01199045	Asilidae	Dasypogoninae	Saropogonini	Saropogon	Saropogon coquillettii	Back, 1909	Nearctic	1	0	0	USA	Arizona	Comal	Cañon Lake	33°32'07"N	111°27'20"W	33.5353	-111.456	631 m	02 Sept. 1935	F. H. Parker	J. Wilcox	no	USNMENT	nontype	extra labels: AL Melander Collection 1961 [white & green]; terminalia dissected
UAIC - N/A	Asilidae	Dasypogoninae	Saropogonini	Saropogon	Saropogon coquillettii	Back, 1909	Nearctic	0	1	0	USA	Arizona	Gila	Globe	33°22'53"N	110°51'50"W	33.3814	-110.864	1237 m	24 Aug. 1957	F. H. Parker	J. K. Barnes	no	UAIC	nontype	Gilson; UADE
USNMENT01518366	Asilidae	Dasypogoninae	Saropogonini	Saropogon	Saropogon coquillettii	Back, 1909	Nearctic	0	1	0	USA	Arizona	Gila	Globe	33°22'53"N	110°51'50"W	33.3814	-110.864	1237 m	Aug.	D. K. Duncan	J. Wilcox, 1966	no	USNMENT	nontype	ALMelander Collection 1961
USNMENT01199029	Asilidae	Dasypogoninae	Saropogonini	Saropogon	Saropogon coquillettii	Back, 1909	Nearctic	1	0	0	USA	Arizona	Gila	San Carlos Lake	33°11'16"N	110°28'20"W	33.3814	-110.864	749 m	Aug.	D. K. Duncan	J. R. Malloch	no	USNMENT	nontype
USNMENT01199043	Asilidae	Dasypogoninae	Saropogonini	Saropogon	Saropogon coquillettii	Back, 1909	Nearctic	1	0	0	USA	Arizona	Gila	San Carlos Lake	33°11'16"N	110°28'20"W	33.3814	-110.864	749 m	Aug.	D. K. Duncan	C. H. E. Alberts, 2022	no	USNMENT	nontype
CASENT8427290	Asilidae	Dasypogoninae	Saropogonini	Saropogon	Saropogon coquillettii	Back, 1909	Nearctic	0	1	0	USA	Arizona	Gila	San Carlos Lake	33°11'16"N	110°28'20"W	33.1878	-110.472	749 m	Aug.	D. K. Duncan	J. Wilcox	no	CASENT	nontype
CASENT8427291	Asilidae	Dasypogoninae	Saropogonini	Saropogon	Saropogon coquillettii	Back, 1909	Nearctic	0	0	1	USA	Arizona	Gila	San Carlos Lake	33°11'16"N	110°28'20"W	33.1878	-110.472	749 m	Aug.	D. K. Duncan	J. Wilcox	no	CASENT	nontype
USNMENT01830392	Asilidae	Dasypogoninae	Saropogonini	Saropogon	Saropogon coquillettii	Back, 1909	Nearctic	1	0	0	USA	Arizona	Maricopa	Phoenix	33°26'54"N	112°04'26"W	33.4483	-112.074	334 m	01 Aug. 1960	R. E. Rice	J. Wilcox, 1968	no	USNMENT	nontype
UCBMEP0280451	Asilidae	Dasypogoninae	Saropogonini	Saropogon	Saropogon coquillettii	Back, 1909	Nearctic	1	0	0	USA	Arizona	Pima	Picacho Pass	32°39'56"N	111°23'22"W	32.6656	-111.389	555 m	13 Sep. 1954	J. C. Hall	Back	no	BME	nontype
UCBMEP0280590	Asilidae	Dasypogoninae	Saropogonini	Saropogon	Saropogon coquillettii	Back, 1909	Nearctic	1	0	0	USA	Arizona	Pima	Picacho Pass	32°39'56"N	111°23'22"W	32.6656	-111.389	555 m	13 Sep. 1954	J. C. Hall	Back	no	BME	nontype
UCBMEP0280593	Asilidae	Dasypogoninae	Saropogonini	Saropogon	Saropogon coquillettii	Back, 1909	Nearctic	1	0	0	USA	Arizona	Pima	Picacho Pass	32°39'56"N	111°23'22"W	32.6656	-111.389	555 m	13 Sep. 1954	J. C. Hall	Back	no	BME	nontype
UCBMEP0280599	Asilidae	Dasypogoninae	Saropogonini	Saropogon	Saropogon coquillettii	Back, 1909	Nearctic	1	0	0	USA	Arizona	Pima	Picacho Pass	32°39'56"N	111°23'22"W	32.6656	-111.389	555 m	13 Sep. 1954	J. C. Hall	Back	no	BME	nontype
UCBMEP0280616	Asilidae	Dasypogoninae	Saropogonini	Saropogon	Saropogon coquillettii	Back, 1909	Nearctic	1	0	0	USA	Arizona	Pima	Picacho Pass	32°39'56"N	111°23'22"W	32.6656	-111.389	555 m	13 Sep. 1954	J. C. Hall	Back	no	BME	nontype
UCBMEP0280594	Asilidae	Dasypogoninae	Saropogonini	Saropogon	Saropogon coquillettii	Back, 1909	Nearctic	1	0	0	USA	Arizona	Pima	Picacho Pass	32°39'56"N	111°23'22"W	32.6656	-111.389	555 m	13 Sep. 1954	J. C. Hall	Back	no	BME	nontype
UCBMEP0280619	Asilidae	Dasypogoninae	Saropogonini	Saropogon	Saropogon coquillettii	Back, 1909	Nearctic	1	0	0	USA	Arizona	Pima	Picacho Pass	32°39'56"N	111°23'22"W	32.6656	-111.389	555 m	13 Sep. 1954	J. C. Hall	Back	no	BME	nontype
UCBMEP0280534	Asilidae	Dasypogoninae	Saropogonini	Saropogon	Saropogon coquillettii	Back, 1909	Nearctic	1	0	0	USA	Arizona	Pima	Picacho Pass	32°39'56"N	111°23'22"W	32.6656	-111.389	555 m	13 Sep. 1954	J. C. Hall	Back	no	BME	nontype
UCBMEP0280533	Asilidae	Dasypogoninae	Saropogonini	Saropogon	Saropogon coquillettii	Back, 1909	Nearctic	1	0	0	USA	Arizona	Pima	Picacho Pass	32°39'56"N	111°23'22"W	32.6656	-111.389	555 m	13 Sep. 1954	J. C. Hall	Back	no	BME	nontype
UCBMEP0280618	Asilidae	Dasypogoninae	Saropogonini	Saropogon	Saropogon coquillettii	Back, 1909	Nearctic	1	0	0	USA	Arizona	Pima	Picacho Pass	32°39'56"N	111°23'22"W	32.6656	-111.389	555 m	13 Sep. 1954	J. C. Hall	Back	no	BME	nontype
UCBMEP0280586	Asilidae	Dasypogoninae	Saropogonini	Saropogon	Saropogon coquillettii	Back, 1909	Nearctic	0	1	0	USA	Arizona	Pima	Ajo, 30 mi. SE.	32°07'11"N	112°26'53"W	32.1197	-112.448	612 m	30 Jul. 1966	R. L. Brumley	J. Wilcox, 1968	no	BME	nontype
CASENT8427292	Asilidae	Dasypogoninae	Saropogonini	Saropogon	Saropogon coquillettii	Back, 1909	Nearctic	0	1	0	USA	Arizona	Pinal	Pinal Co.	32°48'58"N	111°17'4"W	32.8162	-111.285	619 m	18 Aug. 1940	E. R. Leach	J. Wilcox, 1974	no	CASENT	nontype
USNMENT01199016	Asilidae	Dasypogoninae	Saropogonini	Saropogon	Saropogon coquillettii	Back, 1909	Nearctic	1	0	0	USA	Arizona	Pinal	Florence, 15 mi S.	32°50'58"N	111°21'43"W	32.8494	-111.362	631 m	20 Aug. 1949	F. H. Parker	J. Wilcox, 1966	no	USNMENT	nontype	ALMelander Collection 1961
USNMENT01199056	Asilidae	Dasypogoninae	Saropogonini	Saropogon	Saropogon coquillettii	Back, 1909	Nearctic	0	1	1	USA	Arizona	Pinal	Florence, 15 mi S.	32°50'58"N	111°21'43"W	32.8494	-111.362	631 m	20 Aug. 1949	F. H. Parker	J. Wilcox, 1966	no	USNMENT	nontype	ALMelander Collection 1961
USNMENT01199073	Asilidae	Dasypogoninae	Saropogonini	Saropogon	Saropogon coquillettii	Back, 1909	Nearctic	0	1	0	USA	Arizona	Pinal	Florence, 15 mi S.	32°50'58"N	111°21'43"W	32.8494	-111.362	631 m	20 Aug. 1949	F. H. Parker	J. Wilcox, 1966	no	USNMENT	nontype	ALMelander Collection 1961
UAIC - N/A	Asilidae	Dasypogoninae	Saropogonini	Saropogon	Saropogon coquillettii	Back, 1909	Nearctic	0	1	0	USA	New Mexico	Dona Ana	Mesquite exit 1.6 mi. E. I-10	32°09'52"N	106°41'47"W	32.1644	-106.696	1173 m	22 Jun. 1981	G. S. Forbes	G. S. Forbes	no	UAIC	nontype
UCBMEP0280521	Asilidae	Dasypogoninae	Saropogonini	Saropogon	Saropogon coquillettii	Back, 1909	Nearctic	1	0	0	USA	New Mexico	Doña Ana	Las Cruces, 5 mi. NE.	32°21'00"N	106°41'35"W	32.35	-106.693	1356 m	04 Aug. 1966	C. R. Kovacic	J. Wilcox, 1968	no	BME	nontype
UCBMEP0280520	Asilidae	Dasypogoninae	Saropogonini	Saropogon	Saropogon coquillettii	Back, 1909	Nearctic	0	1	0	USA	New Mexico	Doña Ana	Las Cruces, 5 mi. NE.	32°21'00"N	106°41'35"W	32.35	-106.693	1356 m	04 Aug. 1966	C. R. Kovacic	J. Wilcox, 1968	no	BME	nontype
UCBMEP0280564	Asilidae	Dasypogoninae	Saropogonini	Saropogon	Saropogon coquillettii	Back, 1909	Nearctic	0	1	0	USA	New Mexico	Doña Ana	Las Cruces, 5 mi. NE.	32°21'00"N	106°41'35"W	32.35	-106.693	1356 m	04 Aug. 1966	C. R. Kovacic	J. Wilcox, 1968	no	BME	nontype
BYUC215548	Asilidae	Dasypogoninae	Saropogonini	Saropogon	Saropogon coquillettii	Back, 1909	Nearctic	1	0	0	USA	New Mexico	Doña Ana	Mesquite exit, 2.3 mi N., E side I-10	32°11'52"N	106°41'47"W	32.1979	-106.697	177 m	09 Aug. 1982	G. S. Forbes	G. S. Forbes	no	BYU	nontype
USNMENT01199018	Asilidae	Dasypogoninae	Saropogonini	Saropogon	Saropogon coquillettii	Back, 1909	Nearctic	0	1	0	USA	New Mexico	Doña Ana	Mesquite exit, 2.3 mi N., E side I-10	32°11'52"N	106°41'55"W	32.1978	-106.699	1219 m	09 Aug. 1982	G. S. Forbes	G. S. Forbes	no	USNMENT	nontype
USNMENT01199078	Asilidae	Dasypogoninae	Saropogonini	Saropogon	Saropogon coquillettii	Back, 1909	Nearctic	1	0	0	USA	New Mexico	Doña Ana	Mesilla Dam Rio Grande	32°13'39"N	106°47'54"W	32.2275	-106.798	1189 m	10 Aug. 1982	G. S. Forbes	G. S. Forbes	no	USNMENT	nontype
LACM ENT 350665	Asilidae	Dasypogoninae	Saropogonini	Saropogon	Saropogon coquillettii	Back, 1909	Nearctic	?	?	?	USA	New Mexico	Doña Ana	Mesquite exit, 2.3 mi N., E side I-10	32°11'10"N	106°39'16"W	32.1861	-106.654	1219.2 m	11 Jul. 1982	G. S. Forbes		no	LACM ENT	nontype
LACM ENT 350666	Asilidae	Dasypogoninae	Saropogonini	Saropogon	Saropogon coquillettii	Back, 1909	Nearctic	?	?	?	USA	New Mexico	Doña Ana	Tortugas Mountain, 1 mi. NW., E. of Jct University & Telshore	32°17'52"N	106°42'45"W	32.2978	-106.713	1249.68 m	11 Sep. 1982	G. S. Forbes		no	LACM ENT	nontype
USNMENT01199048	Asilidae	Dasypogoninae	Saropogonini	Saropogon	Saropogon coquillettii	Back, 1909	Nearctic	1	0	0	USA	New Mexico	Doña Ana	Mesquite exit, 2.3 mi N., E side I-10	32°11'52"N	106°41'55"W	32.1978	-106.699	1219 m	18 Aug. 1981	G. S. Forbes	G. S. Forbes	no	USNMENT	nontype
USNMENT01199053	Asilidae	Dasypogoninae	Saropogonini	Saropogon	Saropogon coquillettii	Back, 1909	Nearctic	0	1	0	USA	New Mexico	Doña Ana	Mesquite exit, 2.3 mi N., E side I-10	32°11'52"N	106°41'55"W	32.1978	-106.699	1219 m	18 Aug. 1981	G. S. Forbes	G. S. Forbes	no	USNMENT	nontype
CASENT8427265	Asilidae	Dasypogoninae	Saropogonini	Saropogon	Saropogon coquillettii	Back, 1909	Nearctic	1	0	0	USA	New Mexico	Doña Ana	Las Cruces	32°19'11"N	106°45'49"W	32.3199	-106.764	1218 m	18 Jun. 1942	EC Van Dyke	J. Wilcox, 1970	no	CASENT	nontype
CASENT8427266	Asilidae	Dasypogoninae	Saropogonini	Saropogon	Saropogon coquillettii	Back, 1909	Nearctic	1	0	0	USA	New Mexico	Doña Ana	Las Cruces	32°19'11"N	106°45'49"W	32.3199	-106.764	1218 m	18 Jun. 1942	EC Van Dyke	J. Wilcox, 1970	no	CASENT	nontype
CASENT8427267	Asilidae	Dasypogoninae	Saropogonini	Saropogon	Saropogon coquillettii	Back, 1909	Nearctic	1	0	0	USA	New Mexico	Doña Ana	Las Cruces	32°19'11"N	106°45'49"W	32.3199	-106.764	1218 m	18 Jun. 1942	EC Van Dyke	J. Wilcox, 1970	no	CASENT	nontype
USNMENT01819166	Asilidae	Dasypogoninae	Saropogonini	Saropogon	Saropogon coquillettii	Back, 1909	Nearctic	0	1	0	USA	New Mexico	Doña Ana	Las Cruces	32°19'11"N	106°45'49"W	32.3199	-106.764	1218 m	20 Jul. 1962	V. R. Thomas	C. H. E. Alberts, 2018	no	USNMENT	nontype	Donated by E. M. Fisher to USNM - Left wing pinned under specimen. Imaged for Alberts & Fisher, 2022, Abdomen fell off and is pinned underneath as well
USNMENT01819502	Asilidae	Dasypogoninae	Saropogonini	Saropogon	Saropogon coquillettii	Back, 1909	Nearctic	1	0	0	USA	New Mexico	Doña Ana	Las Cruces	32°19'11"N	106°45'49"W	32.3199	-106.764	1218 m	20 Jul. 1962	V. R. Thomas	C. H. E. Alberts, 2018	no	USNMENT	nontype	Donated by E. M. Fisher to USNM - Left wing pinned under specimen. Imaged for Alberts & Fisher, 2022
BYUC215450	Asilidae	Dasypogoninae	Saropogonini	Saropogon	Saropogon coquillettii	Back, 1909	Nearctic	1	0	0	USA	New Mexico	Doña Ana	Las Cruces, Box Canyon, 0.8 mi. SW. Picacho Mt.	33°20'36"N	105°09'17"W	33.3436	-105.155	1531 m	21 Jul. 1982	G. S. Forbes	G. S. Forbes	no	BYU	nontype
USNMENT01819550	Asilidae	Dasypogoninae	Saropogonini	Saropogon	Saropogon coquillettii	Back, 1909	Nearctic	1	0	0	USA	New Mexico	Doña Ana	Las Cruces, 3 mi. W.	32°17'58"N	106°50'09"W	32.2994	-106.836	1187 m	21 Jul. 1984	G. F. & J. F. Hevel	C. H. E. Alberts, 2021	no	USNMENT	nontype
USNMENT01819565	Asilidae	Dasypogoninae	Saropogonini	Saropogon	Saropogon coquillettii	Back, 1909	Nearctic	0	1	0	USA	New Mexico	Doña Ana	Las Cruces, 3 mi. W.	32°17'58"N	106°50'09"W	32.2994	-106.836	1187 m	21 Jul. 1984	G. F. & J. F. Hevel	C. H. E. Alberts, 2021	no	USNMENT	nontype
USNMENT01819575	Asilidae	Dasypogoninae	Saropogonini	Saropogon	Saropogon coquillettii	Back, 1909	Nearctic	1	0	0	USA	New Mexico	Doña Ana	Las Cruces, 3 mi. W.	32°17'58"N	106°50'09"W	32.2994	-106.836	1187 m	21 Jul. 1984	G. F. & J. F. Hevel	C. H. E. Alberts, 2021	no	USNMENT	nontype
USNMENT01819154	Asilidae	Dasypogoninae	Saropogonini	Saropogon	Saropogon coquillettii	Back, 1909	Nearctic	1	0	0	USA	New Mexico	Doña Ana	Las Cruces, 3 mi. W.	32°17'58"N	106°50'09"W	32.2994	-106.836	1187 m	21 Jul. 1984	G. F. & J. F. Hevel	C. H. E. Alberts, 2021	no	USNMENT	nontype
CEH002706	Asilidae	Dasypogoninae	Saropogonini	Saropogon	Saropogon coquillettii	Back, 1909	Nearctic	0	0	1	USA	New Mexico	Doña Ana	Mesquite exit, 2.3 mi N., E side I-10	32°10'28"N	106°40'08"W	32.1744	-106.669	1219 m	27 Jun. 1981	G. S. Forbes	G. S. Forbes	no	NMSU	nontype	with Apis mellifera prey; in C. H. A. Predator-Prey Database; verbatim elev. 4000 ft.
CEH002708	Asilidae	Dasypogoninae	Saropogonini	Saropogon	Saropogon coquillettii	Back, 1909	Nearctic	0	0	1	USA	New Mexico	Doña Ana	Mesquite exit, 2.3 mi N., E side I-10	32°10'28"N	106°40'08"W	32.1744	-106.669	1219 m	27 Jun. 1981	G. S. Forbes	G. S. Forbes	no	NMSU	nontype	with Apis mellifera prey; in C. H. A. Predator-Prey Database; verbatim elev. 4000 ft.
BYUC215475	Asilidae	Dasypogoninae	Saropogonini	Saropogon	Saropogon coquillettii	Back, 1909	Nearctic	0	1	0	USA	New Mexico	Doña Ana	Mesquite exit, 2.3 mi N., E side I-10	32°11'52"N	106°41'47"W	32.1979	-106.697	177 m	27 Jun. 1981	G. S. Forbes	G. S. Forbes	no	BYU	nontype
USNMENT01199011	Asilidae	Dasypogoninae	Saropogonini	Saropogon	Saropogon coquillettii	Back, 1909	Nearctic	0	1	0	USA	New Mexico	Doña Ana	Mesquite exit, 2.3 mi N., E side I-10	32°11'52"N	106°41'55"W	32.1978	-106.699	1219 m	27 Jun. 1981	G. S. Forbes	G. S. Forbes	no	USNMENT	nontype
BYUC215762	Asilidae	Dasypogoninae	Saropogonini	Saropogon	Saropogon coquillettii	Back, 1909	Nearctic	0	1	0	USA	New Mexico	Doña Ana	Mesquite exit, 2.3 mi N., E side I-10	32°11'52"N	106°41'47"W	32.1979	-106.697	177 m	28 Aug. 1982	G. S. Forbes	G. S. Forbes	no	BYU	nontype
USNMENT01199038	Asilidae	Dasypogoninae	Saropogonini	Saropogon	Saropogon coquillettii	Back, 1909	Nearctic	0	1	0	USA	New Mexico	Doña Ana	Las Cruces	32°28'37"N	106°52'53"W	32.4769	-106.881	1247 m	28 Jul.	Townsend	C. H. E. Alberts, 2022	no	USNMENT	Topotype	J. M. Aldrich Collection
USNMENT01199017	Asilidae	Dasypogoninae	Saropogonini	Saropogon	Saropogon coquillettii	Back, 1909	Nearctic	1	0	0	USA	New Mexico	Doña Ana	Las Cruces	32°28'37"N	106°52'53"W	32.4769	-106.881	1247 m	28 Jul.	Townsend	A.E. Pritchard, 1940	no	USNMENT	Topotype	AEPritchard Collection 1962
USNMENT01199033	Asilidae	Dasypogoninae	Saropogonini	Saropogon	Saropogon coquillettii	Back, 1909	Nearctic	1	0	0	USA	New Mexico	Doña Ana	Jornada LTER site 0.8 mi E College Rch.	33°07'23"N	107°02'02"W	33.1231	-107.034	1280 m	28 Jun. 1983	G. S. Forbes	G. S. Forbes	no	USNMENT	nontype
USNMENT01199124	Asilidae	Dasypogoninae	Saropogonini	Saropogon	Saropogon coquillettii	Back, 1909	Nearctic	1	0	0	USA	New Mexico	Doña Ana	Las Cruces	32°28'37"N	106°52'53"W	32.4769	-106.881	1247 m	Aug. 1923	Townsend	Back	no	USNMENT	Holotype	Type No 110329 U.S.N.M.
LACMENT579081	Asilidae	Dasypogoninae	Saropogonini	Saropogon	Saropogon coquillettii	Back, 1909	Nearctic	?	?	?	USA	New Mexico	Luna	Demiing, 8 mi SE.	32°12'12"N	107°38'48"W	32.2033	-107.647	1312 m	04 Jul. 1983	V. O. Mayes		no	LACM ENT	nontype
LACMENT579082	Asilidae	Dasypogoninae	Saropogonini	Saropogon	Saropogon coquillettii	Back, 1909	Nearctic	?	?	?	USA	New Mexico	Socorro	Bernardo	34°25'07"N	106°50'01"W	34.4186	-106.834	1451 m	24 Jul. 1970	B. Apperson		no	LACM ENT	nontype
USNMENT01830142	Asilidae	Dasypogoninae	Saropogonini	Saropogon	Saropogon coquillettii	Back, 1909	Nearctic	0	1	0	USA	Texas	Brewster	Big Bend National Park Road, W. Boquillas Canyon	29°11'45"N	102°55'30"W	29.1958	-102.925	579 m	01 Jul. 1972	R. L. Westcott	C. H. E. Alberts, 2018	no	USNMENT	nontype	Donated by E. M. Fisher to USNM
USNMENT01830143	Asilidae	Dasypogoninae	Saropogonini	Saropogon	Saropogon coquillettii	Back, 1909	Nearctic	0	1	0	USA	Texas	Brewster	Big Bend National Park Road, W. Boquillas Canyon	29°11'45"N	102°55'30"W	29.1958	-102.925	579 m	01 Jul. 1972	R. L. Westcott	C. H. E. Alberts, 2018	no	USNMENT	nontype	Donated by E. M. Fisher to USNM
ASUHIC0139540	Asilidae	Dasypogoninae	Saropogonini	Saropogon	Saropogon coquillettii	Back, 1909	Nearctic	?	?	?	USA	Texas	Brewster	Big Bend National Park, 11.3 mi. S. Persimmon Gap	29°30'15"N	103°10'14"W	29.5042	-103.171	934 m	23 Jun. 1970	M. Cazier, O. Francke, L. Welch	J. Wilcox, 1971	no	ASUHIC	nontype		https://serv.biokic.asu.edu/ecdysis/collections/individual/index.php?occid=624230
ASUHIC0139541	Asilidae	Dasypogoninae	Saropogonini	Saropogon	Saropogon coquillettii	Back, 1909	Nearctic	?	?	?	USA	Texas	Brewster	Big Bend National Park, 11.3 mi. S. Persimmon Gap	29°30'15"N	103°10'14"W	29.5042	-103.171	934 m	23 Jun. 1970	M. Cazier, O. Francke, L. Welch	J. Wilcox, 1971	no	ASUHIC	nontype		https://serv.biokic.asu.edu/ecdysis/collections/individual/index.php?occid=624231
ASUHIC0139542	Asilidae	Dasypogoninae	Saropogonini	Saropogon	Saropogon coquillettii	Back, 1909	Nearctic	?	?	?	USA	Texas	Brewster	Big Bend National Park, 11.3 mi. S. Persimmon Gap	29°30'15"N	103°10'14"W	29.5042	-103.171	934 m	23 Jun. 1970	M. Cazier, O. Francke, L. Welch	J. Wilcox, 1971	no	ASUHIC	nontype		https://serv.biokic.asu.edu/ecdysis/collections/individual/index.php?occid=624232
ASUHIC0139543	Asilidae	Dasypogoninae	Saropogonini	Saropogon	Saropogon coquillettii	Back, 1909	Nearctic	?	?	?	USA	Texas	Brewster	Big Bend National Park, 11.3 mi. S. Persimmon Gap	29°30'15"N	103°10'14"W	29.5042	-103.171	934 m	23 Jun. 1970	M. Cazier, O. Francke, L. Welch	J. Wilcox, 1971	no	ASUHIC	nontype		https://serv.biokic.asu.edu/ecdysis/collections/individual/index.php?occid=624233
ASUHIC0139544	Asilidae	Dasypogoninae	Saropogonini	Saropogon	Saropogon coquillettii	Back, 1909	Nearctic	?	?	?	USA	Texas	Brewster	Big Bend National Park, 11.3 mi. S. Persimmon Gap	29°30'15"N	103°10'14"W	29.5042	-103.171	934 m	23 Jun. 1970	M. Cazier, O. Francke, L. Welch	J. Wilcox, 1971	no	ASUHIC	nontype		https://serv.biokic.asu.edu/ecdysis/collections/individual/index.php?occid=624234
ASUHIC0139545	Asilidae	Dasypogoninae	Saropogonini	Saropogon	Saropogon coquillettii	Back, 1909	Nearctic	?	?	?	USA	Texas	Brewster	Big Bend National Park, 11.3 mi. S. Persimmon Gap	29°30'15"N	103°10'14"W	29.5042	-103.171	934 m	23 Jun. 1970	M. Cazier, O. Francke, L. Welch	J. Wilcox, 1971	no	ASUHIC	nontype		https://serv.biokic.asu.edu/ecdysis/collections/individual/index.php?occid=624235
ASUHIC0139546	Asilidae	Dasypogoninae	Saropogonini	Saropogon	Saropogon coquillettii	Back, 1909	Nearctic	?	?	?	USA	Texas	Brewster	Big Bend National Park, 11.3 mi. S. Persimmon Gap	29°30'15"N	103°10'14"W	29.5042	-103.171	934 m	23 Jun. 1970	M. Cazier, O. Francke, L. Welch	J. Wilcox, 1971	no	ASUHIC	nontype		https://serv.biokic.asu.edu/ecdysis/collections/individual/index.php?occid=624236
CASENT8427288	Asilidae	Dasypogoninae	Saropogonini	Saropogon	Saropogon coquillettii	Back, 1909	Nearctic	1	0	0	USA	Texas	Brewster	Big Bend National Park, 11.3 mi. S. Persimmon Gap	29°30'12"N	103°9'51"W	29.5035	-103.164	920 m	23 Jun. 1970	M. Cazier, O. Francke, L. Welch	J. Wilcox, 1971	no	CASENT	nontype
CASENT8427289	Asilidae	Dasypogoninae	Saropogonini	Saropogon	Saropogon coquillettii	Back, 1909	Nearctic	0	1	0	USA	Texas	Brewster	Big Bend National Park, 11.3 mi. S. Persimmon Gap	29°30'12"N	103°9'51"W	29.5035	-103.164	920 m	23 Jun. 1970	M. Cazier, O. Francke, L. Welch	J. Wilcox, 1971	no	CASENT	nontype
CASENT8427255	Asilidae	Dasypogoninae	Saropogonini	Saropogon	Saropogon coquillettii	Back, 1909	Nearctic	1	0	0	USA	Texas	El Paso	El Paso, 25 mi. E.	31°45'17"N	106°4'22"W	31.7549	-106.073	1262 m	13 Jul. 1942	EC Van Dyke	J. Wilcox, 1970	no	CASENT	nontype
CASENT8427268	Asilidae	Dasypogoninae	Saropogonini	Saropogon	Saropogon coquillettii	Back, 1909	Nearctic	0	1	0	USA	Texas	El Paso	El Paso, 10 mi. E.	31°44'4"N	106°19'9"W	31.7345	-106.319	1165 m	21 Jun. 1942	EC Van Dyke	J. Wilcox, 1970	no	CASENT	nontype
CASENT8427269	Asilidae	Dasypogoninae	Saropogonini	Saropogon	Saropogon coquillettii	Back, 1909	Nearctic	0	1	0	USA	Texas	El Paso	El Paso, 10 mi. E.	31°44'4"N	106°19'9"W	31.7345	-106.319	1165 m	21 Jun. 1942	EC Van Dyke	J. Wilcox, 1970	no	CASENT	nontype
CASENT8427270	Asilidae	Dasypogoninae	Saropogonini	Saropogon	Saropogon coquillettii	Back, 1909	Nearctic	0	1	0	USA	Texas	El Paso	El Paso, 10 mi. E.	31°44'4"N	106°19'9"W	31.7345	-106.319	1165 m	21 Jun. 1942	EC Van Dyke	J. Wilcox, 1970	no	CASENT	nontype
CASENT8427271	Asilidae	Dasypogoninae	Saropogonini	Saropogon	Saropogon coquillettii	Back, 1909	Nearctic	0	1	0	USA	Texas	El Paso	El Paso, 10 mi. E.	31°44'4"N	106°19'9"W	31.7345	-106.319	1165 m	21 Jun. 1942	EC Van Dyke	J. Wilcox, 1970	no	CASENT	nontype
CASENT8427272	Asilidae	Dasypogoninae	Saropogonini	Saropogon	Saropogon coquillettii	Back, 1909	Nearctic	0	1	0	USA	Texas	El Paso	El Paso, 10 mi. E.	31°44'4"N	106°19'9"W	31.7345	-106.319	1165 m	21 Jun. 1942	EC Van Dyke	J. Wilcox, 1970	no	CASENT	nontype
CASENT8427273	Asilidae	Dasypogoninae	Saropogonini	Saropogon	Saropogon coquillettii	Back, 1909	Nearctic	0	1	0	USA	Texas	El Paso	El Paso, 10 mi. E.	31°44'4"N	106°19'9"W	31.7345	-106.319	1165 m	21 Jun. 1942	EC Van Dyke	J. Wilcox, 1970	no	CASENT	nontype
CASENT8427274	Asilidae	Dasypogoninae	Saropogonini	Saropogon	Saropogon coquillettii	Back, 1909	Nearctic	1	0	0	USA	Texas	El Paso	El Paso, 10 mi. E.	31°44'4"N	106°19'9"W	31.7345	-106.319	1165 m	21 Jun. 1942	EC Van Dyke	J. Wilcox, 1970	no	CASENT	nontype
CASENT8427275	Asilidae	Dasypogoninae	Saropogonini	Saropogon	Saropogon coquillettii	Back, 1909	Nearctic	0	1	0	USA	Texas	El Paso	El Paso, 10 mi. E.	31°44'4"N	106°19'9"W	31.7345	-106.319	1165 m	21 Jun. 1942	EC Van Dyke	J. Wilcox, 1970	no	CASENT	nontype
CASENT8427276	Asilidae	Dasypogoninae	Saropogonini	Saropogon	Saropogon coquillettii	Back, 1909	Nearctic	1	0	0	USA	Texas	El Paso	El Paso, 10 mi. E.	31°44'4"N	106°19'9"W	31.7345	-106.319	1165 m	21 Jun. 1942	EC Van Dyke	J. Wilcox, 1970	no	CASENT	nontype
CASENT8427277	Asilidae	Dasypogoninae	Saropogonini	Saropogon	Saropogon coquillettii	Back, 1909	Nearctic	1	0	0	USA	Texas	El Paso	El Paso, 10 mi. E.	31°44'4"N	106°19'9"W	31.7345	-106.319	1165 m	21 Jun. 1942	EC Van Dyke	J. Wilcox, 1970	no	CASENT	nontype
CASENT8427278	Asilidae	Dasypogoninae	Saropogonini	Saropogon	Saropogon coquillettii	Back, 1909	Nearctic	0	1	0	USA	Texas	El Paso	El Paso, 10 mi. E.	31°44'4"N	106°19'9"W	31.7345	-106.319	1165 m	21 Jun. 1942	EC Van Dyke	J. Wilcox, 1970	no	CASENT	nontype
CASENT8427279	Asilidae	Dasypogoninae	Saropogonini	Saropogon	Saropogon coquillettii	Back, 1909	Nearctic	0	1	0	USA	Texas	El Paso	El Paso, 10 mi. E.	31°44'4"N	106°19'9"W	31.7345	-106.319	1165 m	21 Jun. 1942	EC Van Dyke	J. Wilcox, 1970	no	CASENT	nontype
CASENT8427280	Asilidae	Dasypogoninae	Saropogonini	Saropogon	Saropogon coquillettii	Back, 1909	Nearctic	0	1	0	USA	Texas	El Paso	El Paso, 10 mi. E.	31°44'4"N	106°19'9"W	31.7345	-106.319	1165 m	21 Jun. 1942	EC Van Dyke	J. Wilcox, 1970	no	CASENT	nontype
CASENT8427281	Asilidae	Dasypogoninae	Saropogonini	Saropogon	Saropogon coquillettii	Back, 1909	Nearctic	1	0	0	USA	Texas	El Paso	El Paso, 10 mi. E.	31°44'4"N	106°19'9"W	31.7345	-106.319	1165 m	21 Jun. 1942	EC Van Dyke	J. Wilcox, 1970	no	CASENT	nontype
CASENT8427284	Asilidae	Dasypogoninae	Saropogonini	Saropogon	Saropogon coquillettii	Back, 1909	Nearctic	1	0	0	USA	Texas	El Paso	El Paso, 10 mi. E.	31°44'4"N	106°19'9"W	31.7345	-106.319	1165 m	21 Jun. 1942	EC Van Dyke	J. Wilcox, 1970	no	CASENT	nontype
CASENT8427285	Asilidae	Dasypogoninae	Saropogonini	Saropogon	Saropogon coquillettii	Back, 1909	Nearctic	1	0	0	USA	Texas	El Paso	El Paso, 10 mi. E.	31°44'4"N	106°19'9"W	31.7345	-106.319	1165 m	21 Jun. 1942	EC Van Dyke	J. Wilcox, 1970	no	CASENT	nontype
CASENT8427282	Asilidae	Dasypogoninae	Saropogonini	Saropogon	Saropogon coquillettii	Back, 1909	Nearctic	0	1	0	USA	Texas	El Paso	El Paso, 15 mi E.	31°44'21"N	106°13'33"W	31.7393	-106.226	1225 m	21 Jun. 1942	EC Van Dyke	J. Wilcox, 1970	no	CASENT	nontype
CASENT8427283	Asilidae	Dasypogoninae	Saropogonini	Saropogon	Saropogon coquillettii	Back, 1909	Nearctic	0	1	0	USA	Texas	El Paso	El Paso, 15 mi E.	31°44'21"N	106°13'33"W	31.7393	-106.226	1225 m	21 Jun. 1942	EC Van Dyke	J. Wilcox, 1970	no	CASENT	nontype
CASENT8427256	Asilidae	Dasypogoninae	Saropogonini	Saropogon	Saropogon coquillettii	Back, 1909	Nearctic	0	1	0	USA	Texas	El Paso	El Paso, 20 mi. E.	31°45'52"N	106°9'50"W	31.7647	-106.164	1246 m	21 Jun. 1942	EC Van Dyke	J. Wilcox, 1970	no	CASENT	nontype
CASENT8427257	Asilidae	Dasypogoninae	Saropogonini	Saropogon	Saropogon coquillettii	Back, 1909	Nearctic	0	1	0	USA	Texas	El Paso	El Paso, 20 mi. E.	31°45'52"N	106°9'50"W	31.7647	-106.164	1246 m	21 Jun. 1942	EC Van Dyke	J. Wilcox, 1970	no	CASENT	nontype
CASENT8427258	Asilidae	Dasypogoninae	Saropogonini	Saropogon	Saropogon coquillettii	Back, 1909	Nearctic	1	0	0	USA	Texas	El Paso	El Paso, 20 mi. E.	31°45'52"N	106°9'50"W	31.7647	-106.164	1246 m	21 Jun. 1942	EC Van Dyke	J. Wilcox, 1970	no	CASENT	nontype
CASENT8427259	Asilidae	Dasypogoninae	Saropogonini	Saropogon	Saropogon coquillettii	Back, 1909	Nearctic	1	0	0	USA	Texas	El Paso	El Paso, 20 mi. E.	31°45'52"N	106°9'50"W	31.7647	-106.164	1246 m	21 Jun. 1942	EC Van Dyke	J. Wilcox, 1970	no	CASENT	nontype
CASENT8427260	Asilidae	Dasypogoninae	Saropogonini	Saropogon	Saropogon coquillettii	Back, 1909	Nearctic	0	1	0	USA	Texas	El Paso	El Paso, 20 mi. E.	31°45'52"N	106°9'50"W	31.7647	-106.164	1246 m	21 Jun. 1942	EC Van Dyke	J. Wilcox, 1970	no	CASENT	nontype
CASENT8427261	Asilidae	Dasypogoninae	Saropogonini	Saropogon	Saropogon coquillettii	Back, 1909	Nearctic	1	0	0	USA	Texas	El Paso	El Paso, 20 mi. E.	31°45'52"N	106°9'50"W	31.7647	-106.164	1246 m	21 Jun. 1942	EC Van Dyke	J. Wilcox, 1970	no	CASENT	nontype
CASENT8427262	Asilidae	Dasypogoninae	Saropogonini	Saropogon	Saropogon coquillettii	Back, 1909	Nearctic	0	1	0	USA	Texas	El Paso	El Paso, 20 mi. E.	31°45'52"N	106°9'50"W	31.7647	-106.164	1246 m	21 Jun. 1942	EC Van Dyke	J. Wilcox, 1970	no	CASENT	nontype
CASENT8427263	Asilidae	Dasypogoninae	Saropogonini	Saropogon	Saropogon coquillettii	Back, 1909	Nearctic	0	1	0	USA	Texas	El Paso	El Paso, 20 mi. E.	31°45'52"N	106°9'50"W	31.7647	-106.164	1246 m	21 Jun. 1942	EC Van Dyke	J. Wilcox, 1970	no	CASENT	nontype
CASENT8427264	Asilidae	Dasypogoninae	Saropogonini	Saropogon	Saropogon coquillettii	Back, 1909	Nearctic	0	1	0	USA	Texas	El Paso	El Paso, 15 mi E.	31°44'21"N	106°13'33"W	31.7393	-106.226	1225 m	22 Jun. 1942	EC Van Dyke	J. Wilcox, 1970	no	CASENT	nontype
CASENT8427254	Asilidae	Dasypogoninae	Saropogonini	Saropogon	Saropogon coquillettii	Back, 1909	Nearctic	0	1	0	USA	Texas	El Paso	El Paso, 15 mi E.	31°44'21"N	106°13'33"W	31.7393	-106.226	1225 m	22 Jun. 1942	EC Van Dyke	J. Wilcox, 1970	no	CASENT	nontype
UCBMEP0280591	Asilidae	Dasypogoninae	Saropogonini	Saropogon	Saropogon coquillettii	Back, 1909	Nearctic	1	0	0	USA	Texas	Hudspeth	Fort Handcock	31°17'29"N	105°51'37"W	31.2914	-105.86	1074 m	16 Jun. 1947	A. T. McClay	J. Wilcox, 1964	no	BME	nontype
UCBMEP0280592	Asilidae	Dasypogoninae	Saropogonini	Saropogon	Saropogon coquillettii	Back, 1909	Nearctic	1	0	0	USA	Texas	Hudspeth	Fort Handcock	31°17'29"N	105°51'37"W	31.2914	-105.86	1074 m	16 Jun. 1947	A. T. McClay	J. Wilcox, 1964	no	BME	nontype
TAMU-ENTOX1521398	Asilidae	Dasypogoninae	Saropogonini	Saropogon	Saropogon coquillettii	Back, 1909	Nearctic	1	0	0	USA	Texas	Hudspeth	Fort Handcock	31°17'29"N	105°51'37"W	31.2914	-105.86	1074 m	20 Jun. 1964	W. F. Chamberlain	C. H. E. Alberts, 2022	no	TAMUIC	nontype	with Apidae prey; in C. H. A. Predator-Prey Database
UCBMEP0280531	Asilidae	Dasypogoninae	Saropogonini	Saropogon	Saropogon coquillettii	Back, 1909	Nearctic	1	0	0	USA	Texas	Hudspeth	Mc Mary	31°34'14"N	105°35'39"W	31.5706	-105.594	1477 m	22 Jun. 1952	H. E. Cott	J. Wilcox, 1965	no	BME	nontype
CASENT8427229	Asilidae	Dasypogoninae	Saropogonini	Saropogon	Saropogon coquillettii	Back, 1909	Nearctic	1	0	0	USA	Texas	Hudspeth	Sierra Blancha	31°10'28"N	105°21'25"W	31.1746	-105.357	1381 m	24 Jun. 1942	EC Van Dyke	J. Wilcox, 1970	no	CASENT	nontype
CASENT8427230	Asilidae	Dasypogoninae	Saropogonini	Saropogon	Saropogon coquillettii	Back, 1909	Nearctic	0	0	1	USA	Texas	Hudspeth	Sierra Blancha	31°10'28"N	105°21'25"W	31.1746	-105.357	1381 m	24 Jun. 1942	EC Van Dyke	J. Wilcox, 1970	no	CASENT	nontype
CASENT8427231	Asilidae	Dasypogoninae	Saropogonini	Saropogon	Saropogon coquillettii	Back, 1909	Nearctic	0	0	1	USA	Texas	Hudspeth	Sierra Blancha	31°10'28"N	105°21'25"W	31.1746	-105.357	1381 m	24 Jun. 1942	EC Van Dyke	J. Wilcox, 1970	no	CASENT	nontype
CASENT8427232	Asilidae	Dasypogoninae	Saropogonini	Saropogon	Saropogon coquillettii	Back, 1909	Nearctic	1	0	0	USA	Texas	Hudspeth	Sierra Blancha	31°10'28"N	105°21'25"W	31.1746	-105.357	1381 m	24 Jun. 1942	EC Van Dyke	J. Wilcox, 1970	no	CASENT	nontype
CASENT8427233	Asilidae	Dasypogoninae	Saropogonini	Saropogon	Saropogon coquillettii	Back, 1909	Nearctic	0	0	1	USA	Texas	Hudspeth	Sierra Blancha	31°10'28"N	105°21'25"W	31.1746	-105.357	1381 m	24 Jun. 1942	EC Van Dyke	J. Wilcox, 1970	no	CASENT	nontype
CASENT8427234	Asilidae	Dasypogoninae	Saropogonini	Saropogon	Saropogon coquillettii	Back, 1909	Nearctic	0	0	1	USA	Texas	Hudspeth	Sierra Blancha	31°10'28"N	105°21'25"W	31.1746	-105.357	1381 m	24 Jun. 1942	EC Van Dyke	J. Wilcox, 1970	no	CASENT	nontype
CASENT8427235	Asilidae	Dasypogoninae	Saropogonini	Saropogon	Saropogon coquillettii	Back, 1909	Nearctic	1	0	0	USA	Texas	Hudspeth	Sierra Blancha	31°10'28"N	105°21'25"W	31.1746	-105.357	1381 m	24 Jun. 1942	EC Van Dyke	J. Wilcox, 1970	no	CASENT	nontype
CASENT8427236	Asilidae	Dasypogoninae	Saropogonini	Saropogon	Saropogon coquillettii	Back, 1909	Nearctic	0	1	0	USA	Texas	Hudspeth	Sierra Blancha	31°10'28"N	105°21'25"W	31.1746	-105.357	1381 m	24 Jun. 1942	EC Van Dyke	J. Wilcox, 1970	no	CASENT	nontype
CASENT8427237	Asilidae	Dasypogoninae	Saropogonini	Saropogon	Saropogon coquillettii	Back, 1909	Nearctic	1	0	0	USA	Texas	Hudspeth	Sierra Blancha	31°10'28"N	105°21'25"W	31.1746	-105.357	1381 m	24 Jun. 1942	EC Van Dyke	J. Wilcox, 1970	no	CASENT	nontype
CASENT8427238	Asilidae	Dasypogoninae	Saropogonini	Saropogon	Saropogon coquillettii	Back, 1909	Nearctic	1	0	0	USA	Texas	Hudspeth	Sierra Blancha	31°10'28"N	105°21'25"W	31.1746	-105.357	1381 m	24 Jun. 1942	EC Van Dyke	J. Wilcox, 1970	no	CASENT	nontype
CASENT8427239	Asilidae	Dasypogoninae	Saropogonini	Saropogon	Saropogon coquillettii	Back, 1909	Nearctic	1	0	0	USA	Texas	Hudspeth	Sierra Blancha	31°10'28"N	105°21'25"W	31.1746	-105.357	1381 m	24 Jun. 1942	EC Van Dyke	J. Wilcox, 1970	no	CASENT	nontype
CASENT8427240	Asilidae	Dasypogoninae	Saropogonini	Saropogon	Saropogon coquillettii	Back, 1909	Nearctic	1	0	0	USA	Texas	Hudspeth	Sierra Blancha	31°10'28"N	105°21'25"W	31.1746	-105.357	1381 m	24 Jun. 1942	EC Van Dyke	J. Wilcox, 1970	no	CASENT	nontype
CASENT8427241	Asilidae	Dasypogoninae	Saropogonini	Saropogon	Saropogon coquillettii	Back, 1909	Nearctic	1	0	0	USA	Texas	Hudspeth	Sierra Blancha	31°10'28"N	105°21'25"W	31.1746	-105.357	1381 m	24 Jun. 1942	EC Van Dyke	J. Wilcox, 1970	no	CASENT	nontype
CASENT8427242	Asilidae	Dasypogoninae	Saropogonini	Saropogon	Saropogon coquillettii	Back, 1909	Nearctic	1	0	0	USA	Texas	Hudspeth	Sierra Blancha	31°10'28"N	105°21'25"W	31.1746	-105.357	1381 m	24 Jun. 1942	EC Van Dyke	J. Wilcox, 1970	no	CASENT	nontype
CASENT8427243	Asilidae	Dasypogoninae	Saropogonini	Saropogon	Saropogon coquillettii	Back, 1909	Nearctic	0	1	0	USA	Texas	Hudspeth	Sierra Blancha	31°10'28"N	105°21'25"W	31.1746	-105.357	1381 m	24 Jun. 1942	EC Van Dyke	J. Wilcox, 1970	no	CASENT	nontype
CASENT8427244	Asilidae	Dasypogoninae	Saropogonini	Saropogon	Saropogon coquillettii	Back, 1909	Nearctic	1	0	0	USA	Texas	Hudspeth	Sierra Blancha	31°10'28"N	105°21'25"W	31.1746	-105.357	1381 m	24 Jun. 1942	EC Van Dyke	J. Wilcox, 1970	no	CASENT	nontype
CASENT8427245	Asilidae	Dasypogoninae	Saropogonini	Saropogon	Saropogon coquillettii	Back, 1909	Nearctic	0	1	0	USA	Texas	Hudspeth	Sierra Blancha	31°10'28"N	105°21'25"W	31.1746	-105.357	1381 m	24 Jun. 1942	EC Van Dyke	J. Wilcox, 1970	no	CASENT	nontype
CASENT8427246	Asilidae	Dasypogoninae	Saropogonini	Saropogon	Saropogon coquillettii	Back, 1909	Nearctic	0	1	0	USA	Texas	Hudspeth	Sierra Blancha	31°10'28"N	105°21'25"W	31.1746	-105.357	1381 m	24 Jun. 1942	EC Van Dyke	J. Wilcox, 1970	no	CASENT	nontype
CASENT8427247	Asilidae	Dasypogoninae	Saropogonini	Saropogon	Saropogon coquillettii	Back, 1909	Nearctic	0	1	0	USA	Texas	Hudspeth	Sierra Blancha	31°10'28"N	105°21'25"W	31.1746	-105.357	1381 m	24 Jun. 1942	EC Van Dyke	J. Wilcox, 1970	no	CASENT	nontype
CASENT8427248	Asilidae	Dasypogoninae	Saropogonini	Saropogon	Saropogon coquillettii	Back, 1909	Nearctic	0	1	0	USA	Texas	Hudspeth	Sierra Blancha	31°10'28"N	105°21'25"W	31.1746	-105.357	1381 m	24 Jun. 1942	EC Van Dyke	J. Wilcox, 1970	no	CASENT	nontype
CASENT8427249	Asilidae	Dasypogoninae	Saropogonini	Saropogon	Saropogon coquillettii	Back, 1909	Nearctic	0	1	0	USA	Texas	Hudspeth	Sierra Blancha	31°10'28"N	105°21'25"W	31.1746	-105.357	1381 m	24 Jun. 1942	EC Van Dyke	J. Wilcox, 1970	no	CASENT	nontype
CASENT8427250	Asilidae	Dasypogoninae	Saropogonini	Saropogon	Saropogon coquillettii	Back, 1909	Nearctic	0	1	0	USA	Texas	Hudspeth	Sierra Blancha	31°10'28"N	105°21'25"W	31.1746	-105.357	1381 m	24 Jun. 1942	EC Van Dyke	J. Wilcox, 1970	no	CASENT	nontype
CASENT8427251	Asilidae	Dasypogoninae	Saropogonini	Saropogon	Saropogon coquillettii	Back, 1909	Nearctic	0	1	0	USA	Texas	Hudspeth	Sierra Blancha	31°10'28"N	105°21'25"W	31.1746	-105.357	1381 m	24 Jun. 1942	EC Van Dyke	J. Wilcox, 1970	no	CASENT	nontype
CASENT8427252	Asilidae	Dasypogoninae	Saropogonini	Saropogon	Saropogon coquillettii	Back, 1909	Nearctic	0	1	0	USA	Texas	Hudspeth	Sierra Blancha	31°10'28"N	105°21'25"W	31.1746	-105.357	1381 m	24 Jun. 1942	EC Van Dyke	J. Wilcox, 1970	no	CASENT	nontype
CASENT8427253	Asilidae	Dasypogoninae	Saropogonini	Saropogon	Saropogon coquillettii	Back, 1909	Nearctic	1	0	0	USA	Texas	Hudspeth	Sierra Blancha	31°10'28"N	105°21'25"W	31.1746	-105.357	1381 m	24 Jun. 1942	EC Van Dyke	J. Wilcox, 1970	no	CASENT	nontype
CASENT8427286	Asilidae	Dasypogoninae	Saropogonini	Saropogon	Saropogon coquillettii	Back, 1909	Nearctic	0	1	0	USA	Texas	Hudspeth	Sierra Blancha	31°10'28"N	105°21'25"W	31.1746	-105.357	1381 m	24 Jun. 1942	EC Van Dyke	J. Wilcox, 1970	no	CASENT	nontype
CASENT8427287	Asilidae	Dasypogoninae	Saropogonini	Saropogon	Saropogon coquillettii	Back, 1909	Nearctic	1	0	0	USA	Texas	Hudspeth	Sierra Blancha	31°10'28"N	105°21'25"W	31.1746	-105.357	1381 m	24 Jun. 1942	EC Van Dyke	J. Wilcox, 1970	no	CASENT	nontype
UCBMEP0280614	Asilidae	Dasypogoninae	Saropogonini	Saropogon	Saropogon coquillettii	Back, 1909	Nearctic	0	1	0	USA	Texas	Hudspeth	Fort Handcock	31°17'29"N	105°51'37"W	31.2914	-105.86	1074 m	26 Jul. 1932	R. M. & G. E. Bohart	James, 1940	no	BME	nontype	missing head
LACMENT579083	Asilidae	Dasypogoninae	Saropogonini	Saropogon	Saropogon coquillettii	Back, 1909	Nearctic	?	?	?	USA	Texas	Hudspeth	Esperanza	31°09'34"N	105°42'37"W	31.1594	-105.71	1062 m	30 Aug. 1969	W. J. Hanson, T. Hsiao		no	LACM ENT	nontype
USNMENT01819452	Asilidae	Dasypogoninae	Saropogonini	Saropogon	Saropogon coquillettii	Back, 1909	Nearctic	0	1	0	USA	Texas	Webb	Laredo	27°30'12"N	99°30'27"W	27.5033	-99.5075	133 m	20-24 May 1948	W. Nutting, F. Werner	C. H. E. Alberts, 2021	no	USNMENT	nontype	S. W. Bromley Collection
USNMENT01830076	Asilidae	Dasypogoninae	Saropogonini	Saropogon	Saropogon coquillettii	Back, 1909	Nearctic	0	1	0	USA	Texas	Winkler	Winkler Co.	31°46'6"N	103°4'54"W	31.7685	-103.082	853 m	14 Jun. 1958	R. H. Painter, E. M. Painter	J. Wilcox, 1964	no	USNMENT	nontype	Donated by E. M. Fisher to USNM
USNMENT01830075	Asilidae	Dasypogoninae	Saropogonini	Saropogon	Saropogon coquillettii	Back, 1909	Nearctic	1	0	0	USA	Texas	Winkler	Winkler Co.	31°46'6"N	103°4'54"W	31.7685	-103.082	853 m	14 Jun. 1958	R. H. Painter, E. M. Painter	J. Wilcox, 1964	no	USNMENT	nontype	Donated by E. M. Fisher to USNM
USNMENT01819460	Asilidae	Dasypogoninae	Saropogonini	Saropogon	Saropogon coquillettii (?)	Back, 1909	Nearctic	0	1	0	USA	Arizona	Maricopa	Higley	33°18'29"N	111°42'41"W	33.3081	-111.711	398 m	24 Jul. 1917	E. G. Holt	J. R. Malloch	no	USNMENT	nontype	Much larger than typical S. coquillettii
USNMENT01819540	Asilidae	Dasypogoninae	Saropogonini	Saropogon	Saropogon coquillettii (?)	Back, 1909	Nearctic	0	1	0	USA	Arizona	Pinal	Higley, Mt. Superstition	33°28'31"N	111°11'37"W	33.4753	-111.194	1424 m	24 Jul. 1917	E. G. Holt	J. R. Malloch	no	USNMENT	nontype	Much larger than typical S. coquillettii
USNMENT01819520	Asilidae	Dasypogoninae	Saropogonini	Saropogon	Saropogon coquillettii (?)	Back, 1909	Nearctic	0	1	0	USA	Arizona	Pinal	Higley, Mt. Superstition	33°28'31"N	111°11'37"W	33.4753	-111.194	1424 m	24 Jul. 1917	E. G. Holt	J. R. Malloch	no	USNMENT	nontype	Much larger than typical S. coquillettii
USNMENT01819530	Asilidae	Dasypogoninae	Saropogonini	Saropogon	Saropogon coquillettii (?)	Back, 1909	Nearctic	0	1	0	USA	Arizona	Pinal	Higley, Mt. Superstition	33°28'31"N	111°11'37"W	33.4753	-111.194	1424 m	24 Jul. 1917	E. G. Holt	J. R. Malloch	no	USNMENT	nontype	Much larger than typical S. coquillettii
BYUC214591	Asilidae	Dasypogoninae	Saropogonini	Saropogon	Saropogon dispar	Coquillett, 1902	Nearctic	1	0	0	Mexico	Sonora		Agua Prieta	31°19'15"N	109°33'22"W	31.3211	-109.556	1208 m		D. E. Hardy	S. W. Bromley, 1936	no	BYU	nontype
TAMU-ENTOX0416788	Asilidae	Dasypogoninae	Saropogonini	Saropogon	Saropogon dispar	Coquillett, 1902	Nearctic	1	0	0	N/A	N/A	N/A	No data	N/A	N/A	N/A	N/A	N/A	11 Jun.		C. H. E. Alberts, 2022	no	TAMUIC	nontype	with Apis mellifera prey; in C. H. A. Predator-Prey Database
UCBMEP0280505	Asilidae	Dasypogoninae	Saropogonini	Saropogon	Saropogon dispar	Coquillett, 1902	Nearctic	0	1	0	USA	N/A	N/A	??	N/A	N/A	N/A	N/A	N/A	06 Jul. 1952	H. E. Bett (?)	C. H. E. Alberts, 2018	no	BME	nontype
CASENT8427303	Asilidae	Dasypogoninae	Saropogonini	Saropogon	Saropogon dispar	Coquillett, 1902	Nearctic	1	0	0	USA	New Mexico	Eddy	Carlsbad	32°25'14"N	104°13'43"W	32.4207	-104.229	948 m	12 Jul. 1942	EC Van Dyke	J. Wilcox, 1973	no	CASENT	nontype
UCBMEP0280506	Asilidae	Dasypogoninae	Saropogonini	Saropogon	Saropogon dispar	Coquillett, 1902	Nearctic	0	1	0	USA	Oklahoma	Bryan	Lake Texoma, 2 mi. E. Willis	33°53'40"N	96°40'28"W	33.8947	-96.6745	186 m	Jul. 1965	R. M. Bohart	J. Wilcox, 1965	no	BME	nontype
UCBMEP0280507	Asilidae	Dasypogoninae	Saropogonini	Saropogon	Saropogon dispar	Coquillett, 1902	Nearctic	1	0	0	USA	Oklahoma	Bryan	Lake Texoma, 2 mi. E. Willis	33°53'40"N	96°40'28"W	33.8947	-96.6745	186 m	Jul. 1965	R. M. Bohart	J. Wilcox, 1965	no	BME	nontype
UCBMEP0280508	Asilidae	Dasypogoninae	Saropogonini	Saropogon	Saropogon dispar	Coquillett, 1902	Nearctic	1	0	0	USA	Oklahoma	Bryan	Lake Texoma, 2 mi. E. Willis	33°53'40"N	96°40'28"W	33.8947	-96.6745	186 m	Jul. 1965	R. M. Bohart	J. Wilcox, 1965	no	BME	nontype
UCBMEP0280509	Asilidae	Dasypogoninae	Saropogonini	Saropogon	Saropogon dispar	Coquillett, 1902	Nearctic	0	1	0	USA	Oklahoma	Bryan	Lake Texoma, 2 mi. E. Willis	33°53'40"N	96°40'28"W	33.8947	-96.6745	186 m	Jul. 1965	R. M. Bohart	J. Wilcox, 1965	no	BME	nontype
UCBMEP0241648	Asilidae	Dasypogoninae	Saropogonini	Saropogon	Saropogon dispar	Coquillett, 1902	Nearctic	0	1	0	USA	Oklahoma	Marshall	Lake Texoma, 2 mi. E. Willis	33°52'15"N	96°37'08"W	33.8708	-96.6189	197 m	02 Jul. 1972	R. W. Thorp	J. Wilcox, 1972	no	BME	nontype	with Apis mellifera prey; in C. H. A. Predator-Prey Database
USNMENT01199063	Asilidae	Dasypogoninae	Saropogonini	Saropogon	Saropogon dispar	Coquillett, 1902	Nearctic	1	0	0	USA	Oklahoma (IT)	Carter	Ardmore Indian Territory	34°10'57"N	97°08'15"W	34.1825	-97.1375	272 m	11 Jul. 1905	CR Jones	C. H. E. Alberts, 2022	no	USNMENT	nontype	Hunter No83; yellow blank label
BYUC215331	Asilidae	Dasypogoninae	Saropogonini	Saropogon	Saropogon dispar	Coquillett, 1902	Nearctic	1	0	0	USA	Texas	Bastrop	Sayersville, Little Sandy Creek, Road 49	30°19'45"N	97°17'49"W	30.3294	-97.2971	139 m	01 Jun. 1991	A. W. Hook, C. R. Nelson	C. H. E. Alberts, 2022	no	BYU	nontype	#5717
BYUC215909	Asilidae	Dasypogoninae	Saropogonini	Saropogon	Saropogon dispar	Coquillett, 1902	Nearctic	1	0	0	USA	Texas	Bastrop	Sayersville	30°13'54"N	97°19'37"W	30.2319	-97.3272	127 m	30 May. 1990	A. Hook	C. R. Nelson, 1991	no	BYU	nontype
CASENT8427301	Asilidae	Dasypogoninae	Saropogonini	Saropogon	Saropogon dispar	Coquillett, 1902	Nearctic	1	0	0	USA	Texas	Bexar	Bexar Co.	29°46'38"N	99°12'10"W	29.7773	-99.2029	449 m	11 Jul. 1931	H. B. Parks	J. Wilcox, 1973	no	CASENT	nontype
CASENT8427296	Asilidae	Dasypogoninae	Saropogonini	Saropogon	Saropogon dispar	Coquillett, 1902	Nearctic	0	1	0	USA	Texas	Bexar	Bexar Co.	29°46'38"N	99°12'10"W	29.7773	-99.2029	449 m	16 Jun. 1929	H. B. Parks	J. Wilcox	no	CASENT	nontype
TAMU-ENTOX1521421	Asilidae	Dasypogoninae	Saropogonini	Saropogon	Saropogon dispar	Coquillett, 1902	Nearctic	0	1	0	USA	Texas	Bexar	Bexar Co.	29°25'12"N	98°34'19"W	29.42	-98.5719	221 m	21 Jun. 1932	H. B. Parks	Coquillett	no	TAMUIC	nontype	with Apis mellifera prey; in C. H. A. Predator-Prey Database
USNMENT01199122	Asilidae	Dasypogoninae	Saropogonini	Saropogon	Saropogon dispar	Coquillett, 1902	Nearctic	0	1	0	USA	Texas	Bexar	San Antonio, 6 mi. NW.	29°25'26"N	98°29'37"W	29.4239	-98.4936	197 m	30 Aug. 1960	G. P. Waldbauer	A. G. Scarbrough, 2004	no	USNMENT	nontype
USNMENT01819168	Asilidae	Dasypogoninae	Saropogonini	Saropogon	Saropogon dispar	Coquillett, 1902	Nearctic	0	1	0	USA	Texas	Bexar	San Antonio, 6 mi. NW.	29°25'26"N	98°29'37"W	29.4239	-98.4936	197 m	30 Aug. 1960	G. P. Waldbauer	A. G. Scarbrough, 2004	no	USNMENT	nontype
USNMENT01819133	Asilidae	Dasypogoninae	Saropogonini	Saropogon	Saropogon dispar	Coquillett, 1902	Nearctic	0	1	0	USA	Texas	Bexar	San Antonio, 6 mi. NW.	29°25'26"N	98°29'37"W	29.4239	-98.4936	197 m	30 Aug. 1960	G. P. Waldbauer	A. G. Scarbrough, 2004	no	USNMENT	nontype
USNMENT01830156	Asilidae	Dasypogoninae	Saropogonini	Saropogon	Saropogon dispar	Coquillett, 1902	Nearctic	0	1	0	USA	Texas	Brazos	College Station	30°37'40"N	96°20'03"W	30.6278	-96.3342	106 m	14 Jul. 1932	S. Bromley	C. H. E. Alberts, 2022	no	USNMENT	nontype	Donated by E. M. Fisher to USNM
USNMENT01199098	Asilidae	Dasypogoninae	Saropogonini	Saropogon	Saropogon dispar	Coquillett, 1902	Nearctic	0	1	0	USA	Texas	Brazos	College Station	30°37'40"N	96°20'03"W	30.6278	-96.3342	106 m	24 Jun. 1918	H.J. Reinhard	S. W. Bromley 1932	no	USNMENT	nontype	yellow blank label
CASENT8427298	Asilidae	Dasypogoninae	Saropogonini	Saropogon	Saropogon dispar	Coquillett, 1902	Nearctic	1	0	0	USA	Texas	Brown	Brownwood	31°42'33"N	98°59'28"W	31.7093	-98.9912	418 m	16 Jun. 1921	R. H. Painter	J. Wilcox, 1969	no	CASENT	nontype
USNMENT01199066	Asilidae	Dasypogoninae	Saropogonini	Saropogon	Saropogon dispar	Coquillett, 1902	Nearctic	1	0	0	USA	Texas	DeWitt	Cuero	29°05'37"N	97°17'20"W	29.0936	-97.2889	57m	06 Jun.		Coquillett	no	USNMENT	Holotype	Type No 6313 U.S.N.M.
BYUC215771	Asilidae	Dasypogoninae	Saropogonini	Saropogon	Saropogon dispar	Coquillett, 1902	Nearctic	0	1	0	USA	Texas	Dimmit	Chaparral State Wildlife Management Area	28°19'13"N	99°24'35"W	28.3203	-99.41	170 m	19 May 1999	C. R. Nelson	C. H. E. Alberts, 2022	no	BYU	nontype
BYUC214643	Asilidae	Dasypogoninae	Saropogonini	Saropogon	Saropogon dispar	Coquillett, 1902	Nearctic	0	1	0	USA	Texas	Dimmit	Chaparral State Wildlife Management Area	28°19'13"N	99°24'35"W	28.3203	-99.41	170 m	19 May 1999	C. R. Nelson	C. H. E. Alberts, 2022	no	BYU	nontype
BYUC214528	Asilidae	Dasypogoninae	Saropogonini	Saropogon	Saropogon dispar	Coquillett, 1902	Nearctic	0	1	0	USA	Texas	Dimmit	Chaparral State Wildlife Management Area	28°19'35"N	99°24'22"W	28.3265	-99.4063	171 m	19 May 1999	C. R. Nelson	C. H. E. Alberts, 2022	no	BYU	nontype
BYUC214737	Asilidae	Dasypogoninae	Saropogonini	Saropogon	Saropogon dispar	Coquillett, 1902	Nearctic	0	1	0	USA	Texas	Dimmit	Chaparral State Wildlife Management Area	28°19'35"N	99°24'22"W	28.3265	-99.4063	171 m	19 May 1999	C. R. Nelson	C. H. E. Alberts, 2022	no	BYU	nontype
BYUC215830	Asilidae	Dasypogoninae	Saropogonini	Saropogon	Saropogon dispar	Coquillett, 1902	Nearctic	0	1	0	USA	Texas	Dimmit	Chaparral State Wildlife Management Area	28°19'35"N	99°24'22"W	28.3265	-99.4063	171 m	19 May 1999	C. R. Nelson	C. H. E. Alberts, 2022	no	BYU	nontype
BYUC214738	Asilidae	Dasypogoninae	Saropogonini	Saropogon	Saropogon dispar	Coquillett, 1902	Nearctic	0	1	0	USA	Texas	Dimmit	Chaparral State Wildlife Management Area	28°19'35"N	99°24'22"W	28.3265	-99.4063	171 m	19 May 1999	C. R. Nelson	C. H. E. Alberts, 2022	no	BYU	nontype	prey pinned underneath (Hymenoptera: Apidae)
BYUC214533	Asilidae	Dasypogoninae	Saropogonini	Saropogon	Saropogon dispar	Coquillett, 1902	Nearctic	1	0	0	USA	Texas	Dimmit	Chaparral State Wildlife Management Area	28°19'35"N	99°24'22"W	28.3265	-99.4063	171 m	19 May 1999	C. R. Nelson	C. H. E. Alberts, 2022	no	BYU	nontype
BYUC214483	Asilidae	Dasypogoninae	Saropogonini	Saropogon	Saropogon dispar	Coquillett, 1902	Nearctic	1	0	0	USA	Texas	Dimmit	Chaparral State Wildlife Management Area	28°19'35"N	99°24'22"W	28.3265	-99.4063	171 m	19 May 1999	C. R. Nelson	C. H. E. Alberts, 2022	no	BYU	nontype
BYUC215620	Asilidae	Dasypogoninae	Saropogonini	Saropogon	Saropogon dispar	Coquillett, 1902	Nearctic	0	1	0	USA	Texas	Dimmit	Chaparral State Wildlife Management Area	28°18'41"N	99°24'25"W	28.3114	-99.4069	177 m	19 May 1999	C. R. Nelson	C. H. E. Alberts, 2022	yes	BYU	nontype
BYUC215954	Asilidae	Dasypogoninae	Saropogonini	Saropogon	Saropogon dispar	Coquillett, 1902	Nearctic	0	1	0	USA	Texas	Dimmit	Chaparral State Wildlife Management Area	28°19'35"N	99°24'22"W	28.3265	-99.4063	171 m	19 May 1999	C. R. Nelson	C. H. E. Alberts, 2022	no	BYU	nontype
BYUC215541	Asilidae	Dasypogoninae	Saropogonini	Saropogon	Saropogon dispar	Coquillett, 1902	Nearctic	1	0	0	USA	Texas	Dimmit	Chaparral State Wildlife Management Area, 8 mi West of Artesia Wells	28°18'41"N	99°24'25"W	28.3114	-99.4069	177 m	19 May 1999	C. R. Nelson	C. H. E. Alberts, 2022	yes	BYU	nontype	#6940
BYUC214538	Asilidae	Dasypogoninae	Saropogonini	Saropogon	Saropogon dispar	Coquillett, 1902	Nearctic	1	0	0	USA	Texas	Dimmit	Chaparral State Wildlife Management Area, 8 mi West of Artesia Wells	28°18'41"N	99°24'25"W	28.3114	-99.4069	177 m	19 May 1999	C. R. Nelson	C. H. E. Alberts, 2022	yes	BYU	nontype	#6940
BYUC215464	Asilidae	Dasypogoninae	Saropogonini	Saropogon	Saropogon dispar	Coquillett, 1902	Nearctic	1	0	0	USA	Texas	Dimmit	Chaparral State Wildlife Management Area, 8 mi West of Artesia Wells	28°18'41"N	99°24'25"W	28.3114	-99.4069	177 m	19 May 1999	C. R. Nelson	C. H. E. Alberts, 2022	yes	BYU	nontype	#6940
BYUC215289	Asilidae	Dasypogoninae	Saropogonini	Saropogon	Saropogon dispar	Coquillett, 1902	Nearctic	1	0	0	USA	Texas	Dimmit	Chaparral State Wildlife Management Area, 8 mi West of Artesia Wells	28°18'41"N	99°24'25"W	28.3114	-99.4069	177 m	19 May 1999	C. R. Nelson	C. H. E. Alberts, 2022	yes	BYU	nontype	#6940
BYUC215907	Asilidae	Dasypogoninae	Saropogonini	Saropogon	Saropogon dispar	Coquillett, 1902	Nearctic	1	0	0	USA	Texas	Dimmit	Chaparral State Wildlife Management Area, 8 mi West of Artesia Wells	28°18'41"N	99°24'25"W	28.3114	-99.4069	177 m	19 May 1999	C. R. Nelson	C. H. E. Alberts, 2022	yes	BYU	nontype	#6940
BYUC215722	Asilidae	Dasypogoninae	Saropogonini	Saropogon	Saropogon dispar	Coquillett, 1902	Nearctic	0	1	0	USA	Texas	Dimmit	Chaparral State Wildlife Management Area, 8 mi West of Artesia Wells	28°18'41"N	99°24'25"W	28.3114	-99.4069	177 m	19 May 1999	C. R. Nelson	C. H. E. Alberts, 2022	yes	BYU	nontype	#6940
BYUC215613	Asilidae	Dasypogoninae	Saropogonini	Saropogon	Saropogon dispar	Coquillett, 1902	Nearctic	1	0	0	USA	Texas	Dimmit	Chaparral Wildlife Management Area	28°19'28"N	99°24'24"W	28.3247	-99.4067	174 m	07 - 08 Jun. 1992	A. Hook	C. R. Nelson, 1993	no	BYU	nontype
BYUC215793	Asilidae	Dasypogoninae	Saropogonini	Saropogon	Saropogon dispar	Coquillett, 1902	Nearctic	1	0	0	USA	Texas	Dimmit	Chaparral Wildlife Management Area	28°19'28"N	99°24'24"W	28.3247	-99.4067	174 m	07 - 08 Jun. 1992	A. Hook	C. R. Nelson, 1993	no	BYU	nontype
BYUC215227	Asilidae	Dasypogoninae	Saropogonini	Saropogon	Saropogon dispar	Coquillett, 1902	Nearctic	0	1	0	USA	Texas	Dimmit	Chaparral Wildlife Management Area	28°19'28"N	99°24'24"W	28.3247	-99.4067	174 m	07 - 08 Jun. 1992	A. Hook	C. R. Nelson, 1993	no	BYU	nontype
BYUC215918	Asilidae	Dasypogoninae	Saropogonini	Saropogon	Saropogon dispar	Coquillett, 1902	Nearctic	0	1	0	USA	Texas	Dimmit	Chaparral Wildlife Management Area	28°19'28"N	99°24'24"W	28.3247	-99.4067	174 m	07 - 08 Jun. 1992	A. Hook	C. R. Nelson, 1993	no	BYU	nontype
BYUC215821	Asilidae	Dasypogoninae	Saropogonini	Saropogon	Saropogon dispar	Coquillett, 1902	Nearctic	1	0	0	USA	Texas	Dimmit	Chaparral Wildlife Management Area	28°19'28"N	99°24'24"W	28.3247	-99.4067	174 m	13 - 15 Jun. 1992	A. Hook, J. Neff	C. R. Nelson, 1993	no	BYU	nontype	left wing pinned underneath
BYUC214524	Asilidae	Dasypogoninae	Saropogonini	Saropogon	Saropogon dispar	Coquillett, 1902	Nearctic	1	0	0	USA	Texas	Dimmit	Chaparral Wildlife Management Area	28°19'28"N	99°24'24"W	28.3247	-99.4067	174 m	13 - 15 Jun. 1992	A. Hook, J. Neff	C. R. Nelson, 1993	no	BYU	nontype
BYUC215970	Asilidae	Dasypogoninae	Saropogonini	Saropogon	Saropogon dispar	Coquillett, 1902	Nearctic	1	0	0	USA	Texas	Dimmit	Chaparral Wildlife Management Area	28°19'28"N	99°24'24"W	28.3247	-99.4067	174 m	13 - 15 Jun. 1992	A. Hook, J. Neff	C. R. Nelson, 1993	no	BYU	nontype	No label, but part of collection by A. Hook and J. Neff, so these collectors are assumed
BYUC215436	Asilidae	Dasypogoninae	Saropogonini	Saropogon	Saropogon dispar	Coquillett, 1902	Nearctic	1	0	0	USA	Texas	Dimmit	Chaparral Wildlife Management Area	28°19'28"N	99°24'24"W	28.3247	-99.4067	174 m	13 - 15 Jun. 1992	A. Hook, J. Neff	C. R. Nelson, 1993	no	BYU	nontype
BYUC215872	Asilidae	Dasypogoninae	Saropogonini	Saropogon	Saropogon dispar	Coquillett, 1902	Nearctic	0	1	0	USA	Texas	Dimmit	Chaparral Wildlife Management Area	28°19'28"N	99°24'24"W	28.3247	-99.4067	174 m	13 - 15 Jun. 1992	A. Hook, J. Neff	C. R. Nelson, 1993	no	BYU	nontype
BYUC215716	Asilidae	Dasypogoninae	Saropogonini	Saropogon	Saropogon dispar	Coquillett, 1902	Nearctic	0	1	0	USA	Texas	Dimmit	Chaparral Wildlife Management Area	28°19'28"N	99°24'24"W	28.3247	-99.4067	174 m	13 - 15 Jun. 1992	A. Hook, J. Neff	C. R. Nelson, 1993	no	BYU	nontype
BYUC215277	Asilidae	Dasypogoninae	Saropogonini	Saropogon	Saropogon dispar	Coquillett, 1902	Nearctic	0	1	0	USA	Texas	Dimmit	Chaparral Wildlife Management Area	28°19'28"N	99°24'24"W	28.3247	-99.4067	174 m	13 - 15 Jun. 1992	A. Hook, J. Neff	C. R. Nelson, 1993	no	BYU	nontype
BYUC215526	Asilidae	Dasypogoninae	Saropogonini	Saropogon	Saropogon dispar	Coquillett, 1902	Nearctic	0	1	0	USA	Texas	Dimmit	Chaparral Wildlife Management Area	28°18'36"N	99°25'48"W	28.31	-99.43	162 m	13 Jun. 1992	A. W. Hook	C. R. Nelson, 1993	no	BYU	nontype
AAM-006400	Asilidae	Dasypogoninae	Saropogonini	Saropogon	Saropogon dispar	Coquillett, 1902	Nearctic	0	1	0	USA	Texas	Dimmit	Chaparral Wildlife Management Area	28°19'33"N	99°24'27"W	28.3258	-99.4075	170 m	13-15 Jun. 1992	A. Hook & J. Neff	C. R. Nelson, 1993	no	AAM (BYU loan)	nontype	Specimen used for Dikow 2009
AAM-006401	Asilidae	Dasypogoninae	Saropogonini	Saropogon	Saropogon dispar	Coquillett, 1902	Nearctic	0	1	0	USA	Texas	Dimmit	Chaparral Wildlife Management Area	28°19'33"N	99°24'27"W	28.3258	-99.4075	170 m	13-15 Jun. 1992	A. Hook & J. Neff	C. R. Nelson, 1993	no	AAM (BYU loan)	nontype	Specimen used for Dikow 2009
AAM-006404	Asilidae	Dasypogoninae	Saropogonini	Saropogon	Saropogon dispar	Coquillett, 1902	Nearctic	1	0	0	USA	Texas	Dimmit	Chaparral Wildlife Management Area	28°19'33"N	99°24'27"W	28.3258	-99.4075	170 m	13-15 Jun. 1992	A. Hook & J. Neff	C. R. Nelson, 1993	no	AAM (BYU loan)	nontype	Specimen used for Dikow 2009
AAM-006405	Asilidae	Dasypogoninae	Saropogonini	Saropogon	Saropogon dispar	Coquillett, 1902	Nearctic	1	0	0	USA	Texas	Dimmit	Chaparral Wildlife Management Area	28°19'33"N	99°24'27"W	28.3258	-99.4075	170 m	13-15 Jun. 1992	A. Hook & J. Neff	C. R. Nelson, 1993	no	AAM (BYU loan)	nontype	Specimen used for Dikow 2009
AAM-006406	Asilidae	Dasypogoninae	Saropogonini	Saropogon	Saropogon dispar	Coquillett, 1902	Nearctic	0	1	0	USA	Texas	Dimmit	Chaparral Wildlife Management Area	28°19'33"N	99°24'27"W	28.3258	-99.4075	170 m	13-15 Jun. 1992	A. Hook & J. Neff	C. R. Nelson, 1993	no	AAM (BYU loan)	nontype	Specimen used for Dikow 2009
AAM-006407	Asilidae	Dasypogoninae	Saropogonini	Saropogon	Saropogon dispar	Coquillett, 1902	Nearctic	1	0	0	USA	Texas	Dimmit	Chaparral Wildlife Management Area	28°19'33"N	99°24'27"W	28.3258	-99.4075	170 m	13-15 Jun. 1992	A. Hook & J. Neff	C. R. Nelson, 1993	no	AAM (BYU loan)	nontype	Specimen used for Dikow 2009
BYUC214798	Asilidae	Dasypogoninae	Saropogonini	Saropogon	Saropogon dispar	Coquillett, 1902	Nearctic	1	0	0	USA	Texas	Dimmit	Chaparral State Wildlife Management Area	28°19'13"N	99°24'35"W	28.3203	-99.41	170 m	19 - 20 Aug. 1994	A. W. Hook, J. L. Neff	C. H. E. Alberts, 2022	no	BYU	nontype
BYUC214694	Asilidae	Dasypogoninae	Saropogonini	Saropogon	Saropogon dispar	Coquillett, 1902	Nearctic	1	0	0	USA	Texas	Dimmit	Chaparral State Wildlife Management Area	28°19'13"N	99°24'35"W	28.3203	-99.41	170 m	19 - 20 Aug. 1994	A. W. Hook, J. L. Neff	C. H. E. Alberts, 2022	no	BYU	nontype
BYUC215933	Asilidae	Dasypogoninae	Saropogonini	Saropogon	Saropogon dispar	Coquillett, 1902	Nearctic	0	1	0	USA	Texas	Dimmit	Chaparral State Wildlife Management Area	28°19'13"N	99°24'35"W	28.3203	-99.41	170 m	19 - 20 Aug. 1994	A. W. Hook, J. L. Neff	C. H. E. Alberts, 2022	no	BYU	nontype
BYUC214477	Asilidae	Dasypogoninae	Saropogonini	Saropogon	Saropogon dispar	Coquillett, 1902	Nearctic	0	1	0	USA	Texas	Dimmit	Chaparral State Wildlife Management Area	28°19'13"N	99°24'35"W	28.3203	-99.41	170 m	19 Aug. 1994	A. W. Hook, J. L. Neff	C. H. E. Alberts, 2022	no	BYU	nontype
BYUC215824	Asilidae	Dasypogoninae	Saropogonini	Saropogon	Saropogon dispar	Coquillett, 1902	Nearctic	1	0	0	USA	Texas	Dimmit	Chaparral State Wildlife Management Area	28°19'13"N	99°24'35"W	28.3203	-99.41	170 m	19 May. 1999	C. R. Nelson	C.. H. E. Alberts, 2022	no	BYU	nontype
BYUC215544	Asilidae	Dasypogoninae	Saropogonini	Saropogon	Saropogon dispar	Coquillett, 1902	Nearctic	1	0	0	USA	Texas	Dimmit	Chaparral State Wildlife Management Area	28°19'13"N	99°24'35"W	28.3203	-99.41	170 m	19 May. 1999	C. R. Nelson	C. H. E. Alberts, 2022	no	BYU	nontype
BYUC215243	Asilidae	Dasypogoninae	Saropogonini	Saropogon	Saropogon dispar	Coquillett, 1902	Nearctic	1	0	0	USA	Texas	Dimmit	Chaparral State Wildlife Management Area, 8 miles West of Artesia Wells	28°19'13"N	99°24'35"W	28.3203	-99.41	170 m	19 May. 1999	C. R. Nelson	C. H. E. Alberts, 2022	yes	BYU	nontype	#6940
BYUC215854	Asilidae	Dasypogoninae	Saropogonini	Saropogon	Saropogon dispar	Coquillett, 1902	Nearctic	1	0	0	USA	Texas	Dimmit	Chaparral State Wildlife Management Area, 8 miles West of Artesia Wells	28°19'13"N	99°24'35"W	28.3203	-99.41	170 m	19 May. 1999	C. R. Nelson	C. H. E. Alberts, 2022	yes	BYU	nontype	#6940
BYUC215392	Asilidae	Dasypogoninae	Saropogonini	Saropogon	Saropogon dispar	Coquillett, 1902	Nearctic	1	0	0	USA	Texas	Dimmit	Chaparral State Wildlife Management Area, 8 miles West of Artesia Wells	28°19'13"N	99°24'35"W	28.3203	-99.41	170 m	19 May. 1999	C. R. Nelson	C. H. E. Alberts, 2022	yes	BYU	nontype	#6940
BYUC215217	Asilidae	Dasypogoninae	Saropogonini	Saropogon	Saropogon dispar	Coquillett, 1902	Nearctic	1	0	0	USA	Texas	Dimmit	Chaparral State Wildlife Management Area, 8 miles West of Artesia Wells	28°19'13"N	99°24'35"W	28.3203	-99.41	170 m	19 May. 1999	C. R. Nelson	C. H. E. Alberts, 2022	yes	BYU	nontype	#6940
BYUC215251	Asilidae	Dasypogoninae	Saropogonini	Saropogon	Saropogon dispar	Coquillett, 1902	Nearctic	1	0	0	USA	Texas	Dimmit	Chaparral State Wildlife Management Area, 8 miles West of Artesia Wells	28°19'13"N	99°24'35"W	28.3203	-99.41	170 m	19 May. 1999	C. R. Nelson	C. H. E. Alberts, 2022	yes	BYU	nontype	#6940
BYUC215979	Asilidae	Dasypogoninae	Saropogonini	Saropogon	Saropogon dispar	Coquillett, 1902	Nearctic	1	0	0	USA	Texas	Dimmit	Chaparral State Wildlife Management Area, 8 miles West of Artesia Wells	28°19'13"N	99°24'35"W	28.3203	-99.41	170 m	19 May. 1999	C. R. Nelson	C. H. E. Alberts, 2022	yes	BYU	nontype	#6940
BYUC215552	Asilidae	Dasypogoninae	Saropogonini	Saropogon	Saropogon dispar	Coquillett, 1902	Nearctic	1	0	0	USA	Texas	Dimmit	Chaparral Wildlife Management Area	28°18'36"N	99°25'48"W	28.31	-99.43	162 m	20 - 30 May 1991	A. W. Hook	C. R. Nelson, 1992	no	BYU	nontype
BYUC214770	Asilidae	Dasypogoninae	Saropogonini	Saropogon	Saropogon dispar	Coquillett, 1902	Nearctic	1	0	0	USA	Texas	Dimmit	Chaparral Wildlife Management Area	28°18'36"N	99°25'48"W	28.31	-99.43	162 m	20 - 30 May 1991	A. W. Hook	C. R. Nelson, 1992	no	BYU	nontype
BYUC214789	Asilidae	Dasypogoninae	Saropogonini	Saropogon	Saropogon dispar	Coquillett, 1902	Nearctic	1	0	0	USA	Texas	Dimmit	Chaparral Wildlife Management Area	28°18'36"N	99°25'48"W	28.31	-99.43	162 m	20 - 30 May 1991	A. W. Hook	C. R. Nelson, 1992	no	BYU	nontype
BYUC215238	Asilidae	Dasypogoninae	Saropogonini	Saropogon	Saropogon dispar	Coquillett, 1902	Nearctic	1	0	0	USA	Texas	Dimmit	Chaparral Wildlife Management Area	28°18'36"N	99°25'48"W	28.31	-99.43	162 m	20 - 30 May 1991	A. W. Hook	C. R. Nelson, 1992	no	BYU	nontype
BYUC214724	Asilidae	Dasypogoninae	Saropogonini	Saropogon	Saropogon dispar	Coquillett, 1902	Nearctic	1	0	0	USA	Texas	Dimmit	Chaparral Wildlife Management Area	28°18'36"N	99°25'48"W	28.31	-99.43	162 m	20 - 30 May 1991	A. W. Hook	C. R. Nelson, 1992	no	BYU	nontype
BYUC215336	Asilidae	Dasypogoninae	Saropogonini	Saropogon	Saropogon dispar	Coquillett, 1902	Nearctic	1	0	0	USA	Texas	Dimmit	Chaparral Wildlife Management Area	28°18'36"N	99°25'48"W	28.31	-99.43	162 m	20 - 30 May 1991	A. W. Hook	C. R. Nelson, 1992	no	BYU	nontype
BYUC215308	Asilidae	Dasypogoninae	Saropogonini	Saropogon	Saropogon dispar	Coquillett, 1902	Nearctic	1	0	0	USA	Texas	Dimmit	Chaparral Wildlife Management Area	28°18'36"N	99°25'48"W	28.31	-99.43	162 m	20 - 30 May 1991	A. W. Hook	C. R. Nelson, 1992	no	BYU	nontype
BYUC215919	Asilidae	Dasypogoninae	Saropogonini	Saropogon	Saropogon dispar	Coquillett, 1902	Nearctic	1	0	0	USA	Texas	Dimmit	Chaparral Wildlife Management Area	28°18'36"N	99°25'48"W	28.31	-99.43	162 m	20 - 30 May 1991	A. W. Hook	C. R. Nelson, 1992	no	BYU	nontype
BYUC215529	Asilidae	Dasypogoninae	Saropogonini	Saropogon	Saropogon dispar	Coquillett, 1902	Nearctic	1	0	0	USA	Texas	Dimmit	Chaparral Wildlife Management Area	28°18'36"N	99°25'48"W	28.31	-99.43	162 m	20 - 30 May 1991	A. W. Hook	C. R. Nelson, 1992	no	BYU	nontype
BYUC215955	Asilidae	Dasypogoninae	Saropogonini	Saropogon	Saropogon dispar	Coquillett, 1902	Nearctic	0	1	0	USA	Texas	Dimmit	Chaparral Wildlife Management Area	28°18'36"N	99°25'48"W	28.31	-99.43	162 m	20 - 30 May 1991	A. W. Hook	C. R. Nelson, 1992	no	BYU	nontype
AAM-006402	Asilidae	Dasypogoninae	Saropogonini	Saropogon	Saropogon dispar	Coquillett, 1902	Nearctic	1	0	0	USA	Texas	Dimmit	Chaparral Wildlife Management Area	28°19'33"N	99°24'27"W	28.3258	-99.4075	170 m	20-30 May 1991	A. W. Hook	T. Dikow	no	AAM (BYU loan)	nontype	Specimen used for Dikow 2009
AAM-006403	Asilidae	Dasypogoninae	Saropogonini	Saropogon	Saropogon dispar	Coquillett, 1902	Nearctic	0	1	0	USA	Texas	Dimmit	Chaparral Wildlife Management Area	28°19'33"N	99°24'27"W	28.3258	-99.4075	170 m	20-30 May 1991	A. W. Hook	T. Dikow	no	AAM (BYU loan)	nontype	Specimen used for Dikow 2009
BYUC215756	Asilidae	Dasypogoninae	Saropogonini	Saropogon	Saropogon dispar	Coquillett, 1902	Nearctic	1	0	0	USA	Texas	Dimmit	Catarina, 12 mi. E.	28°20'43"N	99°24'55"W	28.3454	-99.4154	148 m	24 Jul. 1976		C. R. Nelson, 1991	no	BYU	nontype
BYUC214540	Asilidae	Dasypogoninae	Saropogonini	Saropogon	Saropogon dispar	Coquillett, 1902	Nearctic	0	1	0	USA	Texas	Dimmit	Catarina, 12 mi. E.	28°20'43"N	99°24'55"W	28.3454	-99.4154	148 m	24 Jul. 1976		C. R. Nelson, 1991	no	BYU	nontype
ASUHIC0139572	Asilidae	Dasypogoninae	Saropogonini	Saropogon	Saropogon dispar	Coquillett, 1902	Nearctic	?	?	?	USA	Texas	Duval	San Diego, 4 mi. W.	27°45'50"N	98°18'16"W	27.7639	-98.3045	114 m	14 Jun. 1972	L. Draper, O. Francke, M. A. Cazier	J. Wilcox, 1975	no	ASUHIC	nontype		https://serv.biokic.asu.edu/ecdysis/collections/individual/index.php?occid=624164
ASUHIC0139610	Asilidae	Dasypogoninae	Saropogonini	Saropogon	Saropogon dispar	Coquillett, 1902	Nearctic	?	?	?	USA	Texas	Duval	San Diego, 4 mi. W.	27°45'50"N	98°18'16"W	27.7639	-98.3045	114 m	14 Jun. 1974	L. Draper, O. Francke, M. A. Cazier	J. Wilcox, 1975	no	ASUHIC	nontype		https://serv.biokic.asu.edu/ecdysis/collections/individual/index.php?occid=624166
ASUHIC0139611	Asilidae	Dasypogoninae	Saropogonini	Saropogon	Saropogon dispar	Coquillett, 1902	Nearctic	?	?	?	USA	Texas	Duval	San Diego, 4 mi. W.	27°45'50"N	98°18'16"W	27.7639	-98.3045	114 m	14 Jun. 1974	L. Draper, O. Francke, M. A. Cazier	J. Wilcox, 1975	no	ASUHIC	nontype		https://serv.biokic.asu.edu/ecdysis/collections/individual/index.php?occid=624167
ASUHIC0139612	Asilidae	Dasypogoninae	Saropogonini	Saropogon	Saropogon dispar	Coquillett, 1902	Nearctic	?	?	?	USA	Texas	Duval	San Diego, 4 mi. W.	27°45'50"N	98°18'16"W	27.7639	-98.3045	114 m	14 Jun. 1974	L. Draper, O. Francke, M. A. Cazier	J. Wilcox, 1975	no	ASUHIC	nontype		https://serv.biokic.asu.edu/ecdysis/collections/individual/index.php?occid=624168
ASUHIC0139613	Asilidae	Dasypogoninae	Saropogonini	Saropogon	Saropogon dispar	Coquillett, 1902	Nearctic	?	?	?	USA	Texas	Duval	San Diego, 4 mi. W.	27°45'50"N	98°18'16"W	27.7639	-98.3045	114 m	14 Jun. 1974	L. Draper, O. Francke, M. A. Cazier	J. Wilcox, 1975	no	ASUHIC	nontype		https://serv.biokic.asu.edu/ecdysis/collections/individual/index.php?occid=624169
ASUHIC0139622	Asilidae	Dasypogoninae	Saropogonini	Saropogon	Saropogon dispar	Coquillett, 1902	Nearctic	?	?	?	USA	Texas	Duval	San Diego, 4 mi. W.	27°45'50"N	98°18'16"W	27.7639	-98.3045	114 m	14 Jun. 1974	L. Draper, O. Francke, M. A. Cazier	J. Wilcox, 1975	no	ASUHIC	nontype		https://serv.biokic.asu.edu/ecdysis/collections/individual/index.php?occid=624172
USNMENT01830148	Asilidae	Dasypogoninae	Saropogonini	Saropogon	Saropogon dispar	Coquillett, 1902	Nearctic	0	1	0	USA	Texas	Gonzales	Lulling, 6 mi. SE.	29°37'25"N	97°34'16"W	29.6236	-97.5714	135 m	28 May 1967	P. H. Sullivan	E. M. Fisher	no	USNMENT	nontype	Donated by E. M. Fisher to USNM
USNMENT01830149	Asilidae	Dasypogoninae	Saropogonini	Saropogon	Saropogon dispar	Coquillett, 1902	Nearctic	1	0	0	USA	Texas	Gonzales	Lulling, 6 mi. SE.	29°37'25"N	97°34'16"W	29.6236	-97.5714	135 m	28 May 1967	P. H. Sullivan	E. M. Fisher	no	USNMENT	nontype	Donated by E. M. Fisher to USNM
USNMENT01288379	Asilidae	Dasypogoninae	Saropogonini	Saropogon	Saropogon dispar	Coquillett, 1902	Nearctic	1	0	0	USA	Texas	Hunt	Near Wolf City	33°22'14"N	96°04'07"W	33.3706	-96.0686	212 m	10 Jun. 1971	A. G. Scarbrough	A. G. Scarbrough, 2004	no	USNMENT	nontype
USNMENT01288378	Asilidae	Dasypogoninae	Saropogonini	Saropogon	Saropogon dispar	Coquillett, 1902	Nearctic	1	0	0	USA	Texas	Hunt	Near Wolf City	33°22'14"N	96°04'07"W	33.3706	-96.0686	212 m	11 Jun. 1971	A. G. Scarbrough	A. G. Scarbrough, 2004	no	USNMENT	nontype	with Apis mellifera prey; in C. H. A. Predator-Prey Database
USNMENT01163974	Asilidae	Dasypogoninae	Saropogonini	Saropogon	Saropogon dispar	Coquillett, 1902	Nearctic	0	1	0	USA	Texas	Hunt	Near Wolf City	33°22'14"N	96°04'07"W	33.3706	-96.0686	212 m	11 Jun. 1971	A. G. Scarbrough	A. G. Scarbrough, 2004	no	USNMENT	nontype	with Apis mellifera prey; in C. H. A. Predator-Prey Database
USNMENT01199102	Asilidae	Dasypogoninae	Saropogonini	Saropogon	Saropogon dispar	Coquillett, 1902	Nearctic	1	0	0	USA	Texas	Hunt	Near Wolf City	33°22'14"N	96°04'07"W	33.3706	-96.0686	212 m	11 Jun. 1971	A. G. Scarbrough	A. G. Scarbrough, 2004	no	USNMENT	nontype	extra labels: 5a [white]; terminalia dissected
USNMENT01199065	Asilidae	Dasypogoninae	Saropogonini	Saropogon	Saropogon dispar	Coquillett, 1902	Nearctic	1	0	0	USA	Texas	Hunt	Near Wolf City	33°22'14"N	96°04'07"W	33.3706	-96.0686	212 m	11 Jun. 1971	A. G. Scarbrough	A. G. Scarbrough, 2004	no	USNMENT	nontype	6a
USNMENT01199080	Asilidae	Dasypogoninae	Saropogonini	Saropogon	Saropogon dispar	Coquillett, 1902	Nearctic	1	0	0	USA	Texas	Hunt	Near Wolf City	33°22'14"N	96°04'07"W	33.3706	-96.0686	212 m	11 Jun. 1971	A. G. Scarbrough	A. G. Scarbrough, 2004	no	USNMENT	nontype	2a
USNMENT01199109	Asilidae	Dasypogoninae	Saropogonini	Saropogon	Saropogon dispar	Coquillett, 1902	Nearctic	0	1	0	USA	Texas	Hunt	Near Wolf City	33°22'14"N	96°04'07"W	33.3706	-96.0686	212 m	11 Jun. 1971	A. G. Scarbrough	A. G. Scarbrough, 2004	no	USNMENT	nontype	7a
USNMENT01199091	Asilidae	Dasypogoninae	Saropogonini	Saropogon	Saropogon dispar	Coquillett, 1902	Nearctic	0	1	0	USA	Texas	Hunt	Near Wolf City	33°22'14"N	96°04'07"W	33.3706	-96.0686	212 m	11 Jun. 1971	A. G. Scarbrough	A. G. Scarbrough, 2004	no	USNMENT	nontype	8
USNMENT01199090	Asilidae	Dasypogoninae	Saropogonini	Saropogon	Saropogon dispar	Coquillett, 1902	Nearctic	0	1	0	USA	Texas	Hunt	Near Wolf City	33°22'14"N	96°04'07"W	33.3706	-96.0686	212 m	11 Jun. 1971	A. G. Scarbrough	A. G. Scarbrough, 2004	no	USNMENT	nontype	7
USNMENT01830155	Asilidae	Dasypogoninae	Saropogonini	Saropogon	Saropogon dispar	Coquillett, 1902	Nearctic	1	0	0	USA	Texas	Jackson	Point Comfort, 10 mi. NE.	30°02'52"N	98°45'55"W	30.0478	-98.7653	477 m	29 Jun. 1961	R. L. Westcott	E. M. Fisher	no	USNMENT	nontype	Donated by E. M. Fisher to USNM
CASENT842796	Asilidae	Dasypogoninae	Saropogonini	Saropogon	Saropogon dispar	Coquillett, 1902	Nearctic	0	1	0	USA	Texas	Kleberg	Kingsville, 26 mi. S.	27°07'34"N	97°51'21"W	27.1261	-97.8561	15 m	24 Jul. 1962	R. H. Painter, E. M. Painter	Coquillett	no	CASENT	nontype	with Apis mellifera prey; in C. H. A. Predator-Prey Database
CASENT8427297	Asilidae	Dasypogoninae	Saropogonini	Saropogon	Saropogon dispar	Coquillett, 1902	Nearctic	0	1	0	USA	Texas	Kleberg	Kingsville, 26 mi. S.	27°8'19"N	97°51'7"W	27.1387	-97.8521	14 m	24 Jul. 1962	R. H. Painter, E. M. Painter	J. Wilcox, 1969	no	CASENT	nontype
CASENT8427299	Asilidae	Dasypogoninae	Saropogonini	Saropogon	Saropogon dispar	Coquillett, 1902	Nearctic	1	0	0	USA	Texas	Kleberg	South Pasture, Kingsville	27°30'57"N	97°51'21"W	27.5159	-97.8561	18 m	26 Jun. 1969	J. E. Gillaspy	J. Wilcox, 1975	no	CASENT	nontype
BYUC215588	Asilidae	Dasypogoninae	Saropogonini	Saropogon	Saropogon dispar	Coquillett, 1902	Nearctic	1	0	0	USA	Texas	La Salle	Chaparral State Wildlife Management Area	28°19'13"N	99°24'35"W	28.3203	-99.41	170 m	19 Aug. 1994	J. L. Neff, A. Hook	C. H. E. Alberts, 2022	no	BYU	nontype	6898
TAMU-ENTOX1521491	Asilidae	Dasypogoninae	Saropogonini	Saropogon	Saropogon dispar	Coquillett, 1902	Nearctic	0	1	0	USA	Texas	McLennan	McLennan Co.	31°05'05"N	97°10'44"W	31.5181	-97.1789	171 m	14 Jun. 1934	T. McGregor	Coquillett	no	TAMUIC	nontype	with Apis mellifera prey; in C. H. A. Predator-Prey Database
ASUHIC0139547	Asilidae	Dasypogoninae	Saropogonini	Saropogon	Saropogon dispar	Coquillett, 1902	Nearctic	?	?	?	USA	Texas	Milam	Thorndale	30°36'49"N	97°12'19"W	30.6138	-97.2055	139 m	20 Jul. 1975	Brian M. Beard	J. Wilcox, 1975	no	ASUHIC	nontype	found on ground	https://serv.biokic.asu.edu/ecdysis/collections/individual/index.php?occid=624162
BYUC215851	Asilidae	Dasypogoninae	Saropogonini	Saropogon	Saropogon dispar	Coquillett, 1902	Nearctic	1	0	0	USA	Texas	Rains	Lake Tawakoni	32°52'55"N	95°59'32"W	32.8821	-95.9923	131 m	04 Jul. 1978	J. L. Neff	C. H. E. Alberts, 2022	no	BYU	nontype
USNMENT01830145	Asilidae	Dasypogoninae	Saropogonini	Saropogon	Saropogon dispar	Coquillett, 1902	Nearctic	1	0	0	USA	Texas	Robertson	New Baden, 2 mi. SW.	31°1'39"N	96°27'5"W	31.0278	-96.4516	134 m	26 Jul. 1972	R. L. Westcott	E. M. Fisher, 1973	no	USNMENT	nontype	Donated by E. M. Fisher to USNM
USNMENT01830154	Asilidae	Dasypogoninae	Saropogonini	Saropogon	Saropogon dispar	Coquillett, 1902	Nearctic	0	1	0	USA	Texas	Robertson	New Baden, 2 mi. SW.	31°02'39"N	96°27'39"W	31.0442	-96.4608	127 m	26 Jul. 1972	R. L. Westcott	E. M. Fisher, 1973	no	USNMENT	nontype	Donated by E. M. Fisher to USNM
USNMENT01830146	Asilidae	Dasypogoninae	Saropogonini	Saropogon	Saropogon dispar	Coquillett, 1902	Nearctic	0	1	0	USA	Texas	Webb	Carrizo Springs, 38 mi. S.	27°58'31"N	99°52'59"W	27.9753	-99.8833	0 m	03 Jul. 1961	R. L. Westcott	E. M. Fisher, 1966	no	USNMENT	nontype	Donated by E. M. Fisher to USNM
ASUHIC0139549	Asilidae	Dasypogoninae	Saropogonini	Saropogon	Saropogon dispar	Coquillett, 1902	Nearctic	?	?	?	USA	Texas	Webb	Catarina, 20 mi. S.	28°03'18"N	99°36'48"W	28.0551	-99.6134	224 m	12 Jun. 1974	L. Draper, O. Francke, M. A. Cazier	J. Wilcox, 1975	no	ASUHIC	nontype
ASUHIC0139550	Asilidae	Dasypogoninae	Saropogonini	Saropogon	Saropogon dispar	Coquillett, 1902	Nearctic	?	?	?	USA	Texas	Webb	Catarina, 20 mi. S.	28°03'18"N	99°36'48"W	28.0551	-99.6134	224 m	12 Jun. 1974	L. Draper, O. Francke, M. A. Cazier	J. Wilcox, 1975	no	ASUHIC	nontype
ASUHIC0139551	Asilidae	Dasypogoninae	Saropogonini	Saropogon	Saropogon dispar	Coquillett, 1902	Nearctic	?	?	?	USA	Texas	Webb	Catarina, 20 mi. S.	28°03'18"N	99°36'48"W	28.0551	-99.6134	224 m	12 Jun. 1974	L. Draper, O. Francke, M. A. Cazier	J. Wilcox, 1975	no	ASUHIC	nontype
ASUHIC0139552	Asilidae	Dasypogoninae	Saropogonini	Saropogon	Saropogon dispar	Coquillett, 1902	Nearctic	?	?	?	USA	Texas	Webb	Catarina, 20 mi. S.	28°03'18"N	99°36'48"W	28.0551	-99.6134	224 m	12 Jun. 1974	L. Draper, O. Francke, M. A. Cazier	J. Wilcox, 1975	no	ASUHIC	nontype
ASUHIC0139553	Asilidae	Dasypogoninae	Saropogonini	Saropogon	Saropogon dispar	Coquillett, 1902	Nearctic	?	?	?	USA	Texas	Webb	Catarina, 20 mi. S.	28°03'18"N	99°36'48"W	28.0551	-99.6134	224 m	12 Jun. 1974	L. Draper, O. Francke, M. A. Cazier	J. Wilcox, 1975	no	ASUHIC	nontype
ASUHIC0139554	Asilidae	Dasypogoninae	Saropogonini	Saropogon	Saropogon dispar	Coquillett, 1902	Nearctic	?	?	?	USA	Texas	Webb	Catarina, 20 mi. S.	28°03'18"N	99°36'48"W	28.0551	-99.6134	224 m	12 Jun. 1974	L. Draper, O. Francke, M. A. Cazier	J. Wilcox, 1975	no	ASUHIC	nontype
ASUHIC0139555	Asilidae	Dasypogoninae	Saropogonini	Saropogon	Saropogon dispar	Coquillett, 1902	Nearctic	?	?	?	USA	Texas	Webb	Catarina, 20 mi. S.	28°03'18"N	99°36'48"W	28.0551	-99.6134	224 m	12 Jun. 1974	L. Draper, O. Francke, M. A. Cazier	J. Wilcox, 1975	no	ASUHIC	nontype
ASUHIC0139556	Asilidae	Dasypogoninae	Saropogonini	Saropogon	Saropogon dispar	Coquillett, 1902	Nearctic	?	?	?	USA	Texas	Webb	Catarina, 20 mi. S.	28°03'18"N	99°36'48"W	28.0551	-99.6134	224 m	12 Jun. 1974	L. Draper, O. Francke, M. A. Cazier	J. Wilcox, 1975	no	ASUHIC	nontype
ASUHIC0139557	Asilidae	Dasypogoninae	Saropogonini	Saropogon	Saropogon dispar	Coquillett, 1902	Nearctic	?	?	?	USA	Texas	Webb	Catarina, 20 mi. S.	28°03'18"N	99°36'48"W	28.0551	-99.6134	224 m	12 Jun. 1974	L. Draper, O. Francke, M. A. Cazier	J. Wilcox, 1975	no	ASUHIC	nontype
ASUHIC0139558	Asilidae	Dasypogoninae	Saropogonini	Saropogon	Saropogon dispar	Coquillett, 1902	Nearctic	?	?	?	USA	Texas	Webb	Catarina, 20 mi. S.	28°03'18"N	99°36'48"W	28.0551	-99.6134	224 m	12 Jun. 1974	L. Draper, O. Francke, M. A. Cazier	J. Wilcox, 1975	no	ASUHIC	nontype
ASUHIC0139559	Asilidae	Dasypogoninae	Saropogonini	Saropogon	Saropogon dispar	Coquillett, 1902	Nearctic	?	?	?	USA	Texas	Webb	Catarina, 20 mi. S.	28°03'18"N	99°36'48"W	28.0551	-99.6134	224 m	12 Jun. 1974	L. Draper, O. Francke, M. A. Cazier	J. Wilcox, 1975	no	ASUHIC	nontype
ASUHIC0139560	Asilidae	Dasypogoninae	Saropogonini	Saropogon	Saropogon dispar	Coquillett, 1902	Nearctic	?	?	?	USA	Texas	Webb	Catarina, 20 mi. S.	28°03'18"N	99°36'48"W	28.0551	-99.6134	224 m	12 Jun. 1974	L. Draper, O. Francke, M. A. Cazier	J. Wilcox, 1975	no	ASUHIC	nontype
ASUHIC0139561	Asilidae	Dasypogoninae	Saropogonini	Saropogon	Saropogon dispar	Coquillett, 1902	Nearctic	?	?	?	USA	Texas	Webb	Catarina, 20 mi. S.	28°03'18"N	99°36'48"W	28.0551	-99.6134	224 m	12 Jun. 1974	L. Draper, O. Francke, M. A. Cazier	J. Wilcox, 1975	no	ASUHIC	nontype
ASUHIC0139562	Asilidae	Dasypogoninae	Saropogonini	Saropogon	Saropogon dispar	Coquillett, 1902	Nearctic	?	?	?	USA	Texas	Webb	Catarina, 20 mi. S.	28°03'18"N	99°36'48"W	28.0551	-99.6134	224 m	12 Jun. 1974	L. Draper, O. Francke, M. A. Cazier	J. Wilcox, 1975	no	ASUHIC	nontype
ASUHIC0139563	Asilidae	Dasypogoninae	Saropogonini	Saropogon	Saropogon dispar	Coquillett, 1902	Nearctic	?	?	?	USA	Texas	Webb	Catarina, 20 mi. S.	28°03'18"N	99°36'48"W	28.0551	-99.6134	224 m	12 Jun. 1974	L. Draper, O. Francke, M. A. Cazier	J. Wilcox, 1975	no	ASUHIC	nontype
ASUHIC0139564	Asilidae	Dasypogoninae	Saropogonini	Saropogon	Saropogon dispar	Coquillett, 1902	Nearctic	?	?	?	USA	Texas	Webb	Catarina, 20 mi. S.	28°03'18"N	99°36'48"W	28.0551	-99.6134	224 m	12 Jun. 1974	L. Draper, O. Francke, M. A. Cazier	J. Wilcox, 1975	no	ASUHIC	nontype
ASUHIC0139565	Asilidae	Dasypogoninae	Saropogonini	Saropogon	Saropogon dispar	Coquillett, 1902	Nearctic	?	?	?	USA	Texas	Webb	Catarina, 20 mi. S.	28°03'18"N	99°36'48"W	28.0551	-99.6134	224 m	12 Jun. 1974	L. Draper, O. Francke, M. A. Cazier	J. Wilcox, 1975	no	ASUHIC	nontype
ASUHIC0139566	Asilidae	Dasypogoninae	Saropogonini	Saropogon	Saropogon dispar	Coquillett, 1902	Nearctic	?	?	?	USA	Texas	Webb	Catarina, 20 mi. S.	28°03'18"N	99°36'48"W	28.0551	-99.6134	224 m	12 Jun. 1974	L. Draper, O. Francke, M. A. Cazier	J. Wilcox, 1975	no	ASUHIC	nontype
ASUHIC0139567	Asilidae	Dasypogoninae	Saropogonini	Saropogon	Saropogon dispar	Coquillett, 1902	Nearctic	?	?	?	USA	Texas	Webb	Catarina, 20 mi. S.	28°03'18"N	99°36'48"W	28.0551	-99.6134	224 m	12 Jun. 1974	L. Draper, O. Francke, M. A. Cazier	J. Wilcox, 1975	no	ASUHIC	nontype
ASUHIC0139568	Asilidae	Dasypogoninae	Saropogonini	Saropogon	Saropogon dispar	Coquillett, 1902	Nearctic	?	?	?	USA	Texas	Webb	Catarina, 20 mi. S.	28°03'18"N	99°36'48"W	28.0551	-99.6134	224 m	12 Jun. 1974	L. Draper, O. Francke, M. A. Cazier	J. Wilcox, 1975	no	ASUHIC	nontype
ASUHIC0139569	Asilidae	Dasypogoninae	Saropogonini	Saropogon	Saropogon dispar	Coquillett, 1902	Nearctic	?	?	?	USA	Texas	Webb	Catarina, 20 mi. S.	28°03'18"N	99°36'48"W	28.0551	-99.6134	224 m	12 Jun. 1974	L. Draper, O. Francke, M. A. Cazier	J. Wilcox, 1975	no	ASUHIC	nontype
ASUHIC0139570	Asilidae	Dasypogoninae	Saropogonini	Saropogon	Saropogon dispar	Coquillett, 1902	Nearctic	?	?	?	USA	Texas	Webb	Catarina, 20 mi. S.	28°03'18"N	99°36'48"W	28.0551	-99.6134	224 m	12 Jun. 1974	L. Draper, O. Francke, M. A. Cazier	J. Wilcox, 1975	no	ASUHIC	nontype
ASUHIC0139571	Asilidae	Dasypogoninae	Saropogonini	Saropogon	Saropogon dispar	Coquillett, 1902	Nearctic	?	?	?	USA	Texas	Webb	Catarina, 20 mi. S.	28°03'18"N	99°36'48"W	28.0551	-99.6134	224 m	12 Jun. 1974	L. Draper, O. Francke, M. A. Cazier	J. Wilcox, 1975	no	ASUHIC	nontype
ASUHIC0139574	Asilidae	Dasypogoninae	Saropogonini	Saropogon	Saropogon dispar	Coquillett, 1902	Nearctic	?	?	?	USA	Texas	Webb	Catarina, 20 mi. S.	28°03'18"N	99°36'48"W	28.0551	-99.6134	224 m	12 Jun. 1974	L. Draper, O. Francke, M. A. Cazier	J. Wilcox, 1975	no	ASUHIC	nontype
ASUHIC0139575	Asilidae	Dasypogoninae	Saropogonini	Saropogon	Saropogon dispar	Coquillett, 1902	Nearctic	?	?	?	USA	Texas	Webb	Catarina, 20 mi. S.	28°03'18"N	99°36'48"W	28.0551	-99.6134	224 m	12 Jun. 1974	L. Draper, O. Francke, M. A. Cazier	J. Wilcox, 1975	no	ASUHIC	nontype
ASUHIC0139576	Asilidae	Dasypogoninae	Saropogonini	Saropogon	Saropogon dispar	Coquillett, 1902	Nearctic	?	?	?	USA	Texas	Webb	Catarina, 20 mi. S.	28°03'18"N	99°36'48"W	28.0551	-99.6134	224 m	12 Jun. 1974	L. Draper, O. Francke, M. A. Cazier	J. Wilcox, 1975	no	ASUHIC	nontype
ASUHIC0139577	Asilidae	Dasypogoninae	Saropogonini	Saropogon	Saropogon dispar	Coquillett, 1902	Nearctic	?	?	?	USA	Texas	Webb	Catarina, 20 mi. S.	28°03'18"N	99°36'48"W	28.0551	-99.6134	224 m	12 Jun. 1974	L. Draper, O. Francke, M. A. Cazier	J. Wilcox, 1975	no	ASUHIC	nontype
ASUHIC0139578	Asilidae	Dasypogoninae	Saropogonini	Saropogon	Saropogon dispar	Coquillett, 1902	Nearctic	?	?	?	USA	Texas	Webb	Catarina, 20 mi. S.	28°03'18"N	99°36'48"W	28.0551	-99.6134	224 m	12 Jun. 1974	L. Draper, O. Francke, M. A. Cazier	J. Wilcox, 1975	no	ASUHIC	nontype
ASUHIC0139579	Asilidae	Dasypogoninae	Saropogonini	Saropogon	Saropogon dispar	Coquillett, 1902	Nearctic	?	?	?	USA	Texas	Webb	Catarina, 20 mi. S.	28°03'18"N	99°36'48"W	28.0551	-99.6134	224 m	12 Jun. 1974	L. Draper, O. Francke, M. A. Cazier	J. Wilcox, 1975	no	ASUHIC	nontype
ASUHIC0139580	Asilidae	Dasypogoninae	Saropogonini	Saropogon	Saropogon dispar	Coquillett, 1902	Nearctic	?	?	?	USA	Texas	Webb	Catarina, 20 mi. S.	28°03'18"N	99°36'48"W	28.0551	-99.6134	224 m	12 Jun. 1974	L. Draper, O. Francke, M. A. Cazier	J. Wilcox, 1975	no	ASUHIC	nontype
ASUHIC0139581	Asilidae	Dasypogoninae	Saropogonini	Saropogon	Saropogon dispar	Coquillett, 1902	Nearctic	?	?	?	USA	Texas	Webb	Catarina, 20 mi. S.	28°03'18"N	99°36'48"W	28.0551	-99.6134	224 m	12 Jun. 1974	L. Draper, O. Francke, M. A. Cazier	J. Wilcox, 1975	no	ASUHIC	nontype
ASUHIC0139582	Asilidae	Dasypogoninae	Saropogonini	Saropogon	Saropogon dispar	Coquillett, 1902	Nearctic	?	?	?	USA	Texas	Webb	Catarina, 20 mi. S.	28°03'18"N	99°36'48"W	28.0551	-99.6134	224 m	12 Jun. 1974	L. Draper, O. Francke, M. A. Cazier	J. Wilcox, 1975	no	ASUHIC	nontype
ASUHIC0139583	Asilidae	Dasypogoninae	Saropogonini	Saropogon	Saropogon dispar	Coquillett, 1902	Nearctic	?	?	?	USA	Texas	Webb	Catarina, 20 mi. S.	28°03'18"N	99°36'48"W	28.0551	-99.6134	224 m	12 Jun. 1974	L. Draper, O. Francke, M. A. Cazier	J. Wilcox, 1975	no	ASUHIC	nontype
ASUHIC0139584	Asilidae	Dasypogoninae	Saropogonini	Saropogon	Saropogon dispar	Coquillett, 1902	Nearctic	?	?	?	USA	Texas	Webb	Catarina, 20 mi. S.	28°03'18"N	99°36'48"W	28.0551	-99.6134	224 m	12 Jun. 1974	L. Draper, O. Francke, M. A. Cazier	J. Wilcox, 1975	no	ASUHIC	nontype
ASUHIC0139585	Asilidae	Dasypogoninae	Saropogonini	Saropogon	Saropogon dispar	Coquillett, 1902	Nearctic	?	?	?	USA	Texas	Webb	Catarina, 20 mi. S.	28°03'18"N	99°36'48"W	28.0551	-99.6134	224 m	12 Jun. 1974	L. Draper, O. Francke, M. A. Cazier	J. Wilcox, 1975	no	ASUHIC	nontype
ASUHIC0139586	Asilidae	Dasypogoninae	Saropogonini	Saropogon	Saropogon dispar	Coquillett, 1902	Nearctic	?	?	?	USA	Texas	Webb	Catarina, 20 mi. S.	28°03'18"N	99°36'48"W	28.0551	-99.6134	224 m	12 Jun. 1974	L. Draper, O. Francke, M. A. Cazier	J. Wilcox, 1975	no	ASUHIC	nontype
ASUHIC0139587	Asilidae	Dasypogoninae	Saropogonini	Saropogon	Saropogon dispar	Coquillett, 1902	Nearctic	?	?	?	USA	Texas	Webb	Catarina, 20 mi. S.	28°03'18"N	99°36'48"W	28.0551	-99.6134	224 m	12 Jun. 1974	L. Draper, O. Francke, M. A. Cazier	J. Wilcox, 1975	no	ASUHIC	nontype
ASUHIC0139588	Asilidae	Dasypogoninae	Saropogonini	Saropogon	Saropogon dispar	Coquillett, 1902	Nearctic	?	?	?	USA	Texas	Webb	Catarina, 20 mi. S.	28°03'18"N	99°36'48"W	28.0551	-99.6134	224 m	12 Jun. 1974	L. Draper, O. Francke, M. A. Cazier	J. Wilcox, 1975	no	ASUHIC	nontype
ASUHIC0139589	Asilidae	Dasypogoninae	Saropogonini	Saropogon	Saropogon dispar	Coquillett, 1902	Nearctic	?	?	?	USA	Texas	Webb	Catarina, 20 mi. S.	28°03'18"N	99°36'48"W	28.0551	-99.6134	224 m	12 Jun. 1974	L. Draper, O. Francke, M. A. Cazier	J. Wilcox, 1975	no	ASUHIC	nontype
ASUHIC0139590	Asilidae	Dasypogoninae	Saropogonini	Saropogon	Saropogon dispar	Coquillett, 1902	Nearctic	?	?	?	USA	Texas	Webb	Catarina, 20 mi. S.	28°03'18"N	99°36'48"W	28.0551	-99.6134	224 m	12 Jun. 1974	L. Draper, O. Francke, M. A. Cazier	J. Wilcox, 1975	no	ASUHIC	nontype
ASUHIC0139591	Asilidae	Dasypogoninae	Saropogonini	Saropogon	Saropogon dispar	Coquillett, 1902	Nearctic	?	?	?	USA	Texas	Webb	Catarina, 20 mi. S.	28°03'18"N	99°36'48"W	28.0551	-99.6134	224 m	12 Jun. 1974	L. Draper, O. Francke, M. A. Cazier	J. Wilcox, 1975	no	ASUHIC	nontype
ASUHIC0139592	Asilidae	Dasypogoninae	Saropogonini	Saropogon	Saropogon dispar	Coquillett, 1902	Nearctic	?	?	?	USA	Texas	Webb	Catarina, 20 mi. S.	28°03'18"N	99°36'48"W	28.0551	-99.6134	224 m	12 Jun. 1974	L. Draper, O. Francke, M. A. Cazier	J. Wilcox, 1975	no	ASUHIC	nontype
ASUHIC0139593	Asilidae	Dasypogoninae	Saropogonini	Saropogon	Saropogon dispar	Coquillett, 1902	Nearctic	?	?	?	USA	Texas	Webb	Catarina, 20 mi. S.	28°03'18"N	99°36'48"W	28.0551	-99.6134	224 m	12 Jun. 1974	L. Draper, O. Francke, M. A. Cazier	J. Wilcox, 1975	no	ASUHIC	nontype
ASUHIC0139594	Asilidae	Dasypogoninae	Saropogonini	Saropogon	Saropogon dispar	Coquillett, 1902	Nearctic	?	?	?	USA	Texas	Webb	Catarina, 20 mi. S.	28°03'18"N	99°36'48"W	28.0551	-99.6134	224 m	12 Jun. 1974	L. Draper, O. Francke, M. A. Cazier	J. Wilcox, 1975	no	ASUHIC	nontype
ASUHIC0139595	Asilidae	Dasypogoninae	Saropogonini	Saropogon	Saropogon dispar	Coquillett, 1902	Nearctic	?	?	?	USA	Texas	Webb	Catarina, 20 mi. S.	28°03'18"N	99°36'48"W	28.0551	-99.6134	224 m	12 Jun. 1974	L. Draper, O. Francke, M. A. Cazier	J. Wilcox, 1975	no	ASUHIC	nontype
ASUHIC0139596	Asilidae	Dasypogoninae	Saropogonini	Saropogon	Saropogon dispar	Coquillett, 1902	Nearctic	?	?	?	USA	Texas	Webb	Catarina, 20 mi. S.	28°03'18"N	99°36'48"W	28.0551	-99.6134	224 m	12 Jun. 1974	L. Draper, O. Francke, M. A. Cazier	J. Wilcox, 1975	no	ASUHIC	nontype
ASUHIC0139597	Asilidae	Dasypogoninae	Saropogonini	Saropogon	Saropogon dispar	Coquillett, 1902	Nearctic	?	?	?	USA	Texas	Webb	Catarina, 20 mi. S.	28°03'18"N	99°36'48"W	28.0551	-99.6134	224 m	12 Jun. 1974	L. Draper, O. Francke, M. A. Cazier	J. Wilcox, 1975	no	ASUHIC	nontype
ASUHIC0139598	Asilidae	Dasypogoninae	Saropogonini	Saropogon	Saropogon dispar	Coquillett, 1902	Nearctic	?	?	?	USA	Texas	Webb	Catarina, 20 mi. S.	28°03'18"N	99°36'48"W	28.0551	-99.6134	224 m	12 Jun. 1974	L. Draper, O. Francke, M. A. Cazier	J. Wilcox, 1975	no	ASUHIC	nontype
ASUHIC0139599	Asilidae	Dasypogoninae	Saropogonini	Saropogon	Saropogon dispar	Coquillett, 1902	Nearctic	?	?	?	USA	Texas	Webb	Catarina, 20 mi. S.	28°03'18"N	99°36'48"W	28.0551	-99.6134	224 m	12 Jun. 1974	L. Draper, O. Francke, M. A. Cazier	J. Wilcox, 1975	no	ASUHIC	nontype
ASUHIC0139600	Asilidae	Dasypogoninae	Saropogonini	Saropogon	Saropogon dispar	Coquillett, 1902	Nearctic	?	?	?	USA	Texas	Webb	Catarina, 20 mi. S.	28°03'18"N	99°36'48"W	28.0551	-99.6134	224 m	12 Jun. 1974	L. Draper, O. Francke, M. A. Cazier	J. Wilcox, 1975	no	ASUHIC	nontype
ASUHIC0139601	Asilidae	Dasypogoninae	Saropogonini	Saropogon	Saropogon dispar	Coquillett, 1902	Nearctic	?	?	?	USA	Texas	Webb	Catarina, 20 mi. S.	28°03'18"N	99°36'48"W	28.0551	-99.6134	224 m	12 Jun. 1974	L. Draper, O. Francke, M. A. Cazier	J. Wilcox, 1975	no	ASUHIC	nontype
ASUHIC0139602	Asilidae	Dasypogoninae	Saropogonini	Saropogon	Saropogon dispar	Coquillett, 1902	Nearctic	?	?	?	USA	Texas	Webb	Catarina, 20 mi. S.	28°03'18"N	99°36'48"W	28.0551	-99.6134	224 m	12 Jun. 1974	L. Draper, O. Francke, M. A. Cazier	J. Wilcox, 1975	no	ASUHIC	nontype
ASUHIC0139603	Asilidae	Dasypogoninae	Saropogonini	Saropogon	Saropogon dispar	Coquillett, 1902	Nearctic	?	?	?	USA	Texas	Webb	Catarina, 20 mi. S.	28°03'18"N	99°36'48"W	28.0551	-99.6134	224 m	12 Jun. 1974	L. Draper, O. Francke, M. A. Cazier	J. Wilcox, 1975	no	ASUHIC	nontype
ASUHIC0139604	Asilidae	Dasypogoninae	Saropogonini	Saropogon	Saropogon dispar	Coquillett, 1902	Nearctic	?	?	?	USA	Texas	Webb	Catarina, 20 mi. S.	28°03'18"N	99°36'48"W	28.0551	-99.6134	224 m	12 Jun. 1974	L. Draper, O. Francke, M. A. Cazier	J. Wilcox, 1975	no	ASUHIC	nontype
ASUHIC0139605	Asilidae	Dasypogoninae	Saropogonini	Saropogon	Saropogon dispar	Coquillett, 1902	Nearctic	?	?	?	USA	Texas	Webb	Catarina, 20 mi. S.	28°03'18"N	99°36'48"W	28.0551	-99.6134	224 m	12 Jun. 1974	L. Draper, O. Francke, M. A. Cazier	J. Wilcox, 1975	no	ASUHIC	nontype
ASUHIC0139606	Asilidae	Dasypogoninae	Saropogonini	Saropogon	Saropogon dispar	Coquillett, 1902	Nearctic	?	?	?	USA	Texas	Webb	Catarina, 20 mi. S.	28°03'18"N	99°36'48"W	28.0551	-99.6134	224 m	12 Jun. 1974	L. Draper, O. Francke, M. A. Cazier	J. Wilcox, 1975	no	ASUHIC	nontype
ASUHIC0139607	Asilidae	Dasypogoninae	Saropogonini	Saropogon	Saropogon dispar	Coquillett, 1902	Nearctic	?	?	?	USA	Texas	Webb	Catarina, 20 mi. S.	28°03'18"N	99°36'48"W	28.0551	-99.6134	224 m	12 Jun. 1974	L. Draper, O. Francke, M. A. Cazier	J. Wilcox, 1975	no	ASUHIC	nontype
ASUHIC0139608	Asilidae	Dasypogoninae	Saropogonini	Saropogon	Saropogon dispar	Coquillett, 1902	Nearctic	?	?	?	USA	Texas	Webb	Catarina, 20 mi. S.	28°03'18"N	99°36'48"W	28.0551	-99.6134	224 m	12 Jun. 1974	L. Draper, O. Francke, M. A. Cazier	J. Wilcox, 1975	no	ASUHIC	nontype
ASUHIC0139609	Asilidae	Dasypogoninae	Saropogonini	Saropogon	Saropogon dispar	Coquillett, 1902	Nearctic	?	?	?	USA	Texas	Webb	Catarina, 20 mi. S.	28°03'18"N	99°36'48"W	28.0551	-99.6134	224 m	12 Jun. 1974	L. Draper, O. Francke, M. A. Cazier	J. Wilcox, 1975	no	ASUHIC	nontype
ASUHIC0139616	Asilidae	Dasypogoninae	Saropogonini	Saropogon	Saropogon dispar	Coquillett, 1902	Nearctic	?	?	?	USA	Texas	Webb	Catarina, 20 mi. S.	28°03'18"N	99°36'48"W	28.0551	-99.6134	224 m	12 Jun. 1974	L. Draper, O. Francke, M. A. Cazier	J. Wilcox, 1975	no	ASUHIC	nontype
ASUHIC0139617	Asilidae	Dasypogoninae	Saropogonini	Saropogon	Saropogon dispar	Coquillett, 1902	Nearctic	?	?	?	USA	Texas	Webb	Catarina, 20 mi. S.	28°03'18"N	99°36'48"W	28.0551	-99.6134	224 m	12 Jun. 1974	L. Draper, O. Francke, M. A. Cazier	J. Wilcox, 1975	no	ASUHIC	nontype
ASUHIC0139618	Asilidae	Dasypogoninae	Saropogonini	Saropogon	Saropogon dispar	Coquillett, 1902	Nearctic	?	?	?	USA	Texas	Webb	Catarina, 20 mi. S.	28°03'18"N	99°36'48"W	28.0551	-99.6134	224 m	12 Jun. 1974	L. Draper, O. Francke, M. A. Cazier	J. Wilcox, 1975	no	ASUHIC	nontype
ASUHIC0139619	Asilidae	Dasypogoninae	Saropogonini	Saropogon	Saropogon dispar	Coquillett, 1902	Nearctic	?	?	?	USA	Texas	Webb	Catarina, 20 mi. S.	28°03'18"N	99°36'48"W	28.0551	-99.6134	224 m	12 Jun. 1974	L. Draper, O. Francke, M. A. Cazier	J. Wilcox, 1975	no	ASUHIC	nontype
ASUHIC0139620	Asilidae	Dasypogoninae	Saropogonini	Saropogon	Saropogon dispar	Coquillett, 1902	Nearctic	?	?	?	USA	Texas	Webb	Catarina, 20 mi. S.	28°03'18"N	99°36'48"W	28.0551	-99.6134	224 m	12 Jun. 1974	L. Draper, O. Francke, M. A. Cazier	J. Wilcox, 1975	no	ASUHIC	nontype
ASUHIC - N/A	Asilidae	Dasypogoninae	Saropogonini	Saropogon	Saropogon dispar	Coquillett, 1902	Nearctic	?	?	?	USA	Texas	Webb	Catarina, 20 mi. S.	28°03'18"N	99°36'48"W	28.0551	-99.6134	224 m	12 Jun. 1974	L. Draper, O. Francke, M. A. Cazier	J. Wilcox, 1975	no	ASUHIC	nontype
USNMENT0280640	Asilidae	Dasypogoninae	Saropogonini	Saropogon	Saropogon dispar	Coquillett, 1902	Nearctic	0	1	0	USA	Texas	Webb	Catarina, 20 mi. S.	28°3'7"N	99°36'56"W	28.0542	-99.6141	219 m	12 Jun. 1974	L. Draper, O. Francke, M. A. Cazier	J. Wilcox, 1975	no	USNMENT	nontype	Donated by E. M. Fisher to USNM - Left wing pinned under specimen. Imaged for Alberts & Fisher, 2022
USNMENT01830147	Asilidae	Dasypogoninae	Saropogonini	Saropogon	Saropogon dispar	Coquillett, 1902	Nearctic	1	0	0	USA	Texas	Webb	Catarina, 20 mi. S.	28°3'7"N	99°36'56"W	28.0542	-99.6141	219 m	12 Jun. 1974	L. Draper, O. Francke, M. A. Cazier	J. Wilcox, 1975	no	USNMENT	nontype	Donated by E. M. Fisher to USNM
CASENT8427300	Asilidae	Dasypogoninae	Saropogonini	Saropogon	Saropogon dispar	Coquillett, 1902	Nearctic	1	0	0	USA	Texas	Webb	Catarina, 20 mi. S.	28°3'7"N	99°36'56"W	28.0521	-99.6157	219 m	12 Jun. 1974	L. Draper, O. Francke, M. A. Cazier	J. Wilcox, 1975	no	CASENT	nontype
CASENT8427302	Asilidae	Dasypogoninae	Saropogonini	Saropogon	Saropogon dispar	Coquillett, 1902	Nearctic	0	1	0	USA	Texas	Webb	Catarina, 20 mi. S.	28°3'7"N	99°36'56"W	28.0521	-99.6157	219 m	12 Jun. 1974	L. Draper, O. Francke, M. A. Cazier	J. Wilcox, 1975	no	CASENT	nontype
USNMENT01819158	Asilidae	Dasypogoninae	Saropogonini	Saropogon	Saropogon dispar	Coquillett, 1902	Nearctic	1	0	0	USA	Texas	Webb	Catarina, 20 mi. S.	28°3'7"N	99°36'56"W	28.0521	-99.6157	219 m	12 Jun. 1974	L. Draper, O. Francke, M. A. Cazier	J. Wilcox, 1975	no	USNMENT	nontype	Donated by E. M. Fisher to USNM - Left wing pinned under specimen. Imaged for Alberts & Fisher, 2022
USNMENT01830150	Asilidae	Dasypogoninae	Saropogonini	Saropogon	Saropogon dispar	Coquillett, 1902	Nearctic	0	1	0	USA	Texas	Webb	Catarina, 20 mi. S.	28°3'7"N	99°36'56"W	28.0521	-99.6157	219 m	12 Jun. 1974	L. Draper, O. Francke, M. A. Cazier	J. Wilcox, 1975	no	USNMENT	nontype	Donated by E. M. Fisher to USNM
USNMENT01830151	Asilidae	Dasypogoninae	Saropogonini	Saropogon	Saropogon dispar	Coquillett, 1902	Nearctic	1	0	0	USA	Texas	Webb	Catarina, 20 mi. S.	28°3'7"N	99°36'56"W	28.0521	-99.6157	219 m	12 Jun. 1974	L. Draper, O. Francke, M. A. Cazier	J. Wilcox, 1975	no	USNMENT	nontype	Donated by E. M. Fisher to USNM
USNMENT01830152	Asilidae	Dasypogoninae	Saropogonini	Saropogon	Saropogon dispar	Coquillett, 1902	Nearctic	1	0	0	USA	Texas	Webb	Catarina, 20 mi. S.	28°3'7"N	99°36'56"W	28.0521	-99.6157	219 m	12 Jun. 1974	L. Draper, O. Francke, M. A. Cazier	J. Wilcox, 1975	no	USNMENT	nontype	Donated by E. M. Fisher to USNM
USNMENT01830153	Asilidae	Dasypogoninae	Saropogonini	Saropogon	Saropogon dispar	Coquillett, 1902	Nearctic	1	0	0	USA	Texas	Webb	Laredo, 24 mi. N.	27°52'40"N	99°30'07"W	27.8778	-99.5019	229 m	14 Jun. 1974	L. Draper, O. Francke, M. A. Cazier	J. Wilcox, 1975	no	USNMENT	nontype	Donated by E. M. Fisher to USNM
ASUHIC0139573	Asilidae	Dasypogoninae	Saropogonini	Saropogon	Saropogon dispar	Coquillett, 1902	Nearctic	?	?	?	USA	Texas	Webb	Laredo, 24 mi. W.	27°51'17"N	99°30'27"W	27.855	-99.5075	213 m	14 Jun. 1974	L. Draper, O. Francke, M. A. Cazier	J. Wilcox, 1975	no	ASUHIC	nontype		https://serv.biokic.asu.edu/ecdysis/collections/individual/index.php?occid=624165
ASUHIC0139614	Asilidae	Dasypogoninae	Saropogonini	Saropogon	Saropogon dispar	Coquillett, 1902	Nearctic	?	?	?	USA	Texas	Webb	Laredo, 24 mi. W.	27°30'21"N	99°54'01"W	27.5059	-99.9005	222 m	14 Jun. 1974	L. Draper, O. Francke, M. A. Cazier	J. Wilcox, 1975	no	ASUHIC	nontype		https://serv.biokic.asu.edu/ecdysis/collections/individual/index.php?occid=624170
ASUHIC0139615	Asilidae	Dasypogoninae	Saropogonini	Saropogon	Saropogon dispar	Coquillett, 1902	Nearctic	?	?	?	USA	Texas	Webb	Laredo, 24 mi. W.	27°30'21"N	99°54'01"W	27.5059	-99.9005	222 m	14 Jun. 1974	L. Draper, O. Francke, M. A. Cazier	J. Wilcox, 1975	no	ASUHIC	nontype		https://serv.biokic.asu.edu/ecdysis/collections/individual/index.php?occid=624171
ASUHIC0139548	Asilidae	Dasypogoninae	Saropogonini	Saropogon	Saropogon dispar	Coquillett, 1902	Nearctic	?	?	?	USA	Texas	Willacy	Lyford	26°24'44"N	97°47'22"W	26.4123	-97.7897	11 m	20 May 1965	[Collector unknown]	J. Wilcox, 1975	no	ASUHIC	nontype		https://serv.biokic.asu.edu/ecdysis/collections/individual/index.php?occid=624163
UAIC - N/A	Asilidae	Dasypogoninae	Saropogonini	Saropogon	Saropogon dispar	Coquillett, 1902	Nearctic	1	0	0	USA	Texas	Wilson	Floresville	29°08'00"N	98°09'22"W	29.1333	-98.1561	112 m	07 Jul. 1952	F. Werner	C. H. E. Alberts, 2022	no	UAIC	nontype
BYUC215493	Asilidae	Dasypogoninae	Saropogonini	Saropogon	Saropogon fletcheri	Bromley, 1934	Nearctic	1	0	0	Mexico	Sonora	San Carlos Nuevo Guaymas	San Carlos	27°57'57"N	111°04'01"W	27.966	-111.067	205 m	13 Jun. 1993	J. A. Robertson	C. H. E. Alberts, 2022	no	BYU	nontype
USNMENT01819450	Asilidae	Dasypogoninae	Saropogonini	Saropogon	Saropogon fletcheri	Bromley, 1934	Nearctic	0	1	0	USA	Arizona	Maricopa	Morales	34°02'56"N	111°05'37"W	34.0489	-111.094	1496 m	27 Aug. 1913	W. D. Pierce	A. E. Pritchard, 1940	no	USNMENT	nontype	yellow blank label
BYUC215555	Asilidae	Dasypogoninae	Saropogonini	Saropogon	Saropogon fletcheri	Bromley, 1934	Nearctic	0	1	0	USA	N/A	N/A	N/A	N/A	N/A	N/A	N/A	N/A	N/A		C. H. E. Alberts, 2022	no	BYU	nontype	No locallity label
BYUC214493	Asilidae	Dasypogoninae	Saropogonini	Saropogon	Saropogon fletcheri	Bromley, 1934	Nearctic	1	0	0	USA	Texas	Blanco	Pedernales Falls State Park, falls area	30°18'28"N	98°14'37"W	30.308	-98.2436	271 m	15 Jun 1993	C. R. Nelson, A. W. Hook, J. Field	C. H. E. Alberts, 2022	no	BYU	nontype	#5977
BYUC215282	Asilidae	Dasypogoninae	Saropogonini	Saropogon	Saropogon fletcheri	Bromley, 1934	Nearctic	1	0	0	USA	Texas	Brewster	Big Bend National Park, Hot Springs	29°04'08"N	103°27'01"W	29.0689	-103.45	637 m	10 Aug. 1993	C. R. Nelson	C. H. E. Alberts, 2022	no	BYU	nontype	Has wasp pinned under it, presumably prey of specimen (Hymenoptera: Vespidae)
USNMENT01819597	Asilidae	Dasypogoninae	Saropogonini	Saropogon	Saropogon fletcheri	Bromley, 1934	Nearctic	1	0	0	USA	Texas	Culberson	Van Horn	31°02'21"N	104°53'07"W	31.0392	-104.885	0 m	19 Jun. 1909	F. C. Bishopp	A. E. Pritchard, 1940	no	USNMENT	nontype	yellow blank label; AE Pritchard collection [Blue, Green, & White]
TAMUIC - N/A	Asilidae	Dasypogoninae	Saropogonini	Saropogon	Saropogon fletcheri	Bromley, 1934	Nearctic	1	0	0	USA	Texas	Kendall	Comfort	29°58'03"N	98°54'18"W	29.9675	-98.905	426 m	19 Jul. 1921	R. K. Fletcher	Bromley	no	TAMUIC	Holotype	pictures available and hopefully published online.
CASENT8427304	Asilidae	Dasypogoninae	Saropogonini	Saropogon	Saropogon fletcheri	Bromley, 1934	Nearctic	0	1	0	USA	Texas	Kleberg	Kingsville	27°33'41"N	97°56'5"W	27.5615	-97.9348	29 m	12 Oct. 1951		J. Wilcox, 1973	no	CASENT	nontype
UCBMEP0280504	Asilidae	Dasypogoninae	Saropogonini	Saropogon	Saropogon fletcheri	Bromley, 1934	Nearctic	1	0	0	USA	Texas	Pecos	Sheffield, 10 mi E.	30°41'10"N	101°43'16"W	30.6862	-101.721	0 m	17 Jun. 1972	A. S. Menke	L. G. Bezark, 1975	no	BME	nontype
UAIC - N/A	Asilidae	Dasypogoninae	Saropogonini	Saropogon	Saropogon fletcheri	Bromley, 1934	Nearctic	1	0	0	USA	Texas	Terrell	Sheffield, 28 mi. SW., rd. J48	30°27'05"N	102°12'14"W	30.4514	-102.204	872 m	23 May 1983	Olson, Burno	A. G. Scarbrough	no	UAIC	nontype	label is difficult to read
BYUC215540	Asilidae	Dasypogoninae	Saropogonini	Saropogon	Saropogon fletcheri	Bromley, 1934	Nearctic	1	0	0	USA	Texas	Val Verde	Devils River, Dolan Falls, hillside above cabin	29°53'04"N	100°59'37"W	29.8846	-100.994	403 m	18 May 1993	C. R. Nelson, D. P. Koenig, D. M. Wood	C. R. Nelson, 1994	no	BYU	nontype
BYUC215473	Asilidae	Dasypogoninae	Saropogonini	Saropogon	Saropogon fletcheri	Bromley, 1934	Nearctic	1	0	0	USA	Texas	Val Verde	Devils River, Dolan Falls	29°53'04"N	100°59'37"W	29.8846	-100.994	403 m	19 May 1993	C. R. Nelson	C. H. E. Alberts, 2022	no	BYU	nontype	#5938; pinned with prey underneath (Buprestidae: Acmaeodera bowditchi Fall) Identified by R. L. Westcott
BYUC215293	Asilidae	Dasypogoninae	Saropogonini	Saropogon	Saropogon fletcheri	Bromley, 1934	Nearctic	0	1	0	USA	Texas	Val Verde	Devils River, Dolan Falls	29°53'04"N	100°59'37"W	29.8846	-100.994	403 m	19 May 1999	C. R. Nelson	C. H. E. Alberts, 2022	no	BYU	nontype	#5938
BYUC215683	Asilidae	Dasypogoninae	Saropogonini	Saropogon	Saropogon fletcheri	Bromley, 1934	Nearctic	0	1	0	USA	Texas	Val Verde	rock art, head of canyon above Grassy Patch Spring, above the Devils River	29°43'53"N	101°01'50"W	29.7315	-101.031	368 m	05 Jun. 2001	C. R. Nelson	C. H. E. Alberts, 2022	no	BYU	nontype	#7269
BYUC214645	Asilidae	Dasypogoninae	Saropogonini	Saropogon	Saropogon fletcheri	Bromley, 1934	Nearctic	1	0	0	USA	Texas	Val Verde	rock art, head of canyon above Grassy Patch Spring, above the Devils River	29°43'53"N	101°01'50"W	29.7315	-101.031	368 m	05 Jun. 2001	C. R. Nelson	C. H. E. Alberts, 2022	no	BYU	nontype
BYUC215484	Asilidae	Dasypogoninae	Saropogonini	Saropogon	Saropogon fletcheri	Bromley, 1934	Nearctic	1	0	0	USA	Texas	Val Verde	rock art, head of canyon above Grassy Patch Spring, above the Devils River	29°43'53"N	101°01'50"W	29.7315	-101.031	368 m	05 Jun. 2001	C. R. Nelson	C. H. E. Alberts, 2022	no	BYU	nontype	#7269
BYUC214523	Asilidae	Dasypogoninae	Saropogonini	Saropogon	Saropogon fletcheri	Bromley, 1934	Nearctic	1	0	0	USA	Texas	Val Verde	rock art, head of canyon above Grassy Patch Spring, above the Devils River	29°43'53"N	101°01'50"W	29.7315	-101.031	368 m	05 Jun. 2001	C. R. Nelson	C. H. E. Alberts, 2022	no	BYU	nontype	#7269
BYUC214517	Asilidae	Dasypogoninae	Saropogonini	Saropogon	Saropogon fletcheri	Bromley, 1934	Nearctic	1	0	0	USA	Texas	Val Verde	rock art, head of canyon above Grassy Patch Spring, above the Devils River	29°43'53"N	101°01'50"W	29.7315	-101.031	368 m	05 Jun. 2001	C. R. Nelson	C. H. E. Alberts, 2022	no	BYU	nontype	#7269
BYUC215232	Asilidae	Dasypogoninae	Saropogonini	Saropogon	Saropogon fletcheri	Bromley, 1934	Nearctic	1	0	0	USA	Texas	Val Verde	rock art, head of canyon above Grassy Patch Spring, above the Devils River	29°56'17"N	101°05'44"W	29.9382	-101.096	445 m	05 Jun. 2001	C. R. Nelson	C. H. E. Alberts, 2022	no	BYU	nontype	#7269
BYUC214722	Asilidae	Dasypogoninae	Saropogonini	Saropogon	Saropogon fletcheri	Bromley, 1934	Nearctic	1	0	0	USA	Texas	Val Verde	rock art, head of canyon above Grassy Patch Spring, above the Devils River	29°43'53"N	101°01'50"W	29.7315	-101.031	368 m	05 Jun. 2001	C. R. Nelson	C. H. E. Alberts, 2022	no	BYU	nontype	#7269
BYUC215479	Asilidae	Dasypogoninae	Saropogonini	Saropogon	Saropogon fletcheri	Bromley, 1934	Nearctic	1	0	0	USA	Texas	Val Verde	rock art, head of canyon above Grassy Patch Spring, above the Devils River	29°43'53"N	101°01'50"W	29.7315	-101.031	368 m	05 Jun. 2001	C. R. Nelson	C. H. E. Alberts, 2022	no	BYU	nontype	#7269
BYUC215489	Asilidae	Dasypogoninae	Saropogonini	Saropogon	Saropogon fletcheri	Bromley, 1934	Nearctic	1	0	0	USA	Texas	Val Verde	rock art, head of canyon above Grassy Patch Spring, above the Devils River	29°43'53"N	101°01'50"W	29.7315	-101.031	368 m	05 Jun. 2001	C. R. Nelson	C. H. E. Alberts, 2022	no	BYU	nontype	#7269
BYUC215486	Asilidae	Dasypogoninae	Saropogonini	Saropogon	Saropogon fletcheri	Bromley, 1934	Nearctic	1	0	0	USA	Texas	Val Verde	rock art, head of canyon above Grassy Patch Spring, above the Devils River	29°43'53"N	101°01'50"W	29.7315	-101.031	368 m	05 Jun. 2001	C. R. Nelson	C. H. E. Alberts, 2022	no	BYU	nontype	#7269
BYUC214749	Asilidae	Dasypogoninae	Saropogonini	Saropogon	Saropogon fletcheri	Bromley, 1934	Nearctic	1	0	0	USA	Texas	Val Verde	Devils River above Dolan Falls	29°53'08"N	100°59'39"W	29.8856	-100.994	411 m	07 - 09 Jun. 1999	C. R. Nelson	C. H. E. Alberts, 2022	no	BYU	nontype	#6952 & class
BYUC214585	Asilidae	Dasypogoninae	Saropogonini	Saropogon	Saropogon fletcheri	Bromley, 1934	Nearctic	0	1	0	USA	Texas	Val Verde	Devils River above Dolan Falls	29°53'08"N	100°59'39"W	29.8856	-100.994	411 m	07 - 09 Jun. 1999	B. D. Wofford	C. H. E. Alberts, 2022	no	BYU	nontype
BYUC215535	Asilidae	Dasypogoninae	Saropogonini	Saropogon	Saropogon fletcheri	Bromley, 1934	Nearctic	0	1	0	USA	Texas	Val Verde	Devils River below Dolan Falls, walk to polymorphic oaks	29°52'21"N	100°59'31"W	29.8725	-100.992	409 m	10 Jun. 1999	B. D. Wofford	C. H. E. Alberts, 2022	yes	BYU	nontype
BYUC214526	Asilidae	Dasypogoninae	Saropogonini	Saropogon	Saropogon fletcheri	Bromley, 1934	Nearctic	1	0	0	USA	Texas	Val Verde	Devils River, Dolan Falls	29°53'04"N	100°59'37"W	29.8846	-100.994	403 m	12 Jun. 1994	C. R. Nelson & Family	C. H. E. Alberts, 2022	no	BYU	nontype	#6100; With Coleoptera (Buprestidae) prey pinned underneath
BYUC215554	Asilidae	Dasypogoninae	Saropogonini	Saropogon	Saropogon fletcheri	Bromley, 1934	Nearctic	0	1	0	USA	Texas	Val Verde	Devils River below Dolan Falls	29°53'04"N	100°59'37"W	29.8846	-100.994	403 m	16 - 19 Jun. 1995	A. Hook, O. Hernandez	C. H. E. Alberts, 2022	no	BYU	nontype
BYUC215528	Asilidae	Dasypogoninae	Saropogonini	Saropogon	Saropogon fletcheri	Bromley, 1934	Nearctic	1	0	0	USA	Texas	Val Verde	Devils River, Dolan Falls, hillside above the cabin	29°53'04"N	100°59'37"W	29.8846	-100.994	403 m	16 Jul. 1993	C. R. Nelson	C. H. E. Alberts, 2022	no	BYU	nontype	#5990; pinned with wasp prey underneath (Hymenoptera: Scoliidae)
BYUC215286	Asilidae	Dasypogoninae	Saropogonini	Saropogon	Saropogon fletcheri	Bromley, 1934	Nearctic	1	0	0	USA	Texas	Val Verde	Devils River, Dolan Falls, hillside above the cabin	29°53'04"N	100°59'37"W	29.8846	-100.994	403 m	16 Jul. 1993	C. R. Nelson	C. H. E. Alberts, 2022	no	BYU	nontype	#5990
BYUC215543	Asilidae	Dasypogoninae	Saropogonini	Saropogon	Saropogon fletcheri	Bromley, 1934	Nearctic	0	1	0	USA	Texas	Val Verde	Devils River, Dolan Falls	29°53'04"N	100°59'37"W	29.8846	-100.994	403 m	17 - 19 Jun. 1993	A. Hook, R. Nelson	C. H. E. Alberts, 2022	no	BYU	nontype
BYUC215546	Asilidae	Dasypogoninae	Saropogonini	Saropogon	Saropogon fletcheri	Bromley, 1934	Nearctic	0	1	0	USA	Texas	Val Verde	Devils River, Dolan Falls	29°53'04"N	100°59'37"W	29.8846	-100.994	403 m	17 - 19 Jun. 1993	A. W. Hook, R. Nelson	C. H. E. Alberts, 2022	no	BYU	nontype
BYUC215310	Asilidae	Dasypogoninae	Saropogonini	Saropogon	Saropogon fletcheri	Bromley, 1934	Nearctic	1	0	0	USA	Texas	Val Verde	Devils River, Dolan Falls Ranch	29°53'04"N	100°59'37"W	29.8846	-100.994	403 m	17 - 19 Jun. 1993	A. Hook, R. Nelson	C. H. E. Alberts, 2022	no	BYU	nontype	only has 2 apical scutellar macrosetae
BYUC215538	Asilidae	Dasypogoninae	Saropogonini	Saropogon	Saropogon fletcheri	Bromley, 1934	Nearctic	1	0	0	USA	Texas	Val Verde	Dolan Creek above Devils River	29°53'24"N	100°59'13"W	29.9013	-100.992	416 m	18 Jul. 2000	C. R. Nelson, O. Hernandez	C. H. E. Alberts, 2022	yes	BYU	nontype	#7106
BYUC215959	Asilidae	Dasypogoninae	Saropogonini	Saropogon	Saropogon fletcheri	Bromley, 1934	Nearctic	0	1	0	USA	Texas	Val Verde	Devils River, Dolan Falls	29°53'04"N	100°59'37"W	29.8846	-100.994	403 m	24 - 26 Jun. 1994	A. Hook, O. Hernandez	C. H. E. Alberts, 2022	no	BYU	nontype
BYUC215395	Asilidae	Dasypogoninae	Saropogonini	Saropogon	Saropogon fletcheri	Bromley, 1934	Nearctic	0	1	0	USA	Texas	Val Verde	Devils River, Dolan Falls	29°53'04"N	100°59'37"W	29.8846	-100.994	403 m	24 - 26 Jun. 1994	A. Hook, O. Hernandez	C. H. E. Alberts, 2022	no	BYU	nontype
BYUC215659	Asilidae	Dasypogoninae	Saropogonini	Saropogon	Saropogon fletcheri	Bromley, 1934	Nearctic	1	0	0	USA	Texas	Val Verde	Devils River below Dolan Falls	29°53'04"N	100°59'37"W	29.8846	-100.994	403 m	26 - 28 Jun. 1995	A. W. Hook	C. H. E. Alberts, 2022	no	BYU	nontype
BYUC215928	Asilidae	Dasypogoninae	Saropogonini	Saropogon	Saropogon fletcheri	Bromley, 1934	Nearctic	1	0	0	USA	Texas	Val Verde	Devils River, Dolan Falls	29°56'17"N	101°05'47"W	29.9382	-101.096	440 m	26 - 28 Jun. 1995	A. W. Hook	C. H. E. Alberts, 2022	no	BYU	nontype	with bee pinned underneath, presumably prey of the specimen (Hymenoptera: Apidae)
BYUC215718	Asilidae	Dasypogoninae	Saropogonini	Saropogon	Saropogon fletcheri	Bromley, 1934	Nearctic	1	0	0	USA	Texas	Val Verde	Devils River, Dolan Falls	29°53'04"N	100°59'37"W	29.8846	-100.994	403 m	26 - 29 May 1994	A. Hook, O. Hernandez	C. H. E. Alberts, 2022	no	BYU	nontype
BYUC215281	Asilidae	Dasypogoninae	Saropogonini	Saropogon	Saropogon fletcheri	Bromley, 1934	Nearctic	1	0	0	USA	Texas	Val Verde	Devils River, Dolan Falls	29°53'04"N	100°59'37"W	29.8846	-100.994	403 m	26 - 29 May 1994	A. Hook, O. Hernandez	C. H. E. Alberts, 2022	no	BYU	nontype
BYUC215545	Asilidae	Dasypogoninae	Saropogonini	Saropogon	Saropogon fletcheri	Bromley, 1934	Nearctic	1	0	0	USA	Texas	Val Verde	Devils River, Dolan Falls	29°53'04"N	100°59'37"W	29.8846	-100.994	403 m	26-29 May 1994	A. Hook, O. Hernandez	C. H. E. Alberts, 2022	no	BYU	nontype
BYUC215365	Asilidae	Dasypogoninae	Saropogonini	Saropogon	Saropogon fletcheri	Bromley, 1934	Nearctic	0	1	0	USA	Texas	Val Verde	Devils River, Dolan Falls	29°53'04"N	100°59'37"W	29.8846	-100.994	403 m	29 Apr. - 1 May 1994	A. W. Hook, J. L. Neff	C. H. E. Alberts, 2022	no	BYU	nontype
BYUC215887	Asilidae	Dasypogoninae	Saropogonini	Saropogon	Saropogon fletcheri (?)	Bromley, 1934	Nearctic	0	1	0	USA	Texas	Val Verde	Devils River, Dolan Falls	29°56'17"N	101°05'47"W	29.9382	-101.096	440 m	10 Jun. 1994	C. R. Nelson & family	C. H. E. Alberts, 2022	no	BYU	nontype	Very light female; only has 2 apical scutellar macrosetae; lots of extra wing veins; prey pinned underneath (Hymenoptera: Chalcidoidea)
BYUC215658	Asilidae	Dasypogoninae	Saropogonini	Saropogon	Saropogon fletcheri (?)	Bromley, 1934	Nearctic	0	1	0	USA	Texas	Val Verde	Devils River, Dolan Falls	29°53'08"N	100°59'39"W	29.8856	-100.994	411 m	12 Jun. 1994	C. R. Nelson & family	C. H. E. Alberts, 2022	no	BYU	nontype	Very light female; 3 apical scutellar macrosetae (one reduced)
ASUHIC0139630	Asilidae	Dasypogoninae	Saropogonini	Saropogon	Saropogon hyalinus	Coquillett, 1904	Nearctic	?	?	?	Mexico	Baja California	Comondu	San Juanico	26°15'00"N	112°24'00"W	26.25	-112.4	68 m	01 Jul. 1968	N. Leppla, J. Davidson, J. Bigelow, M. Bentzien, W. Fox, S. Williams, M. Cazier	J. Wilcox, 1972	no	ASUHIC	nontype		https://serv.biokic.asu.edu/ecdysis/collections/individual/index.php?occid=624180
CASENT8427309	Asilidae	Dasypogoninae	Saropogonini	Saropogon	Saropogon hyalinus	Coquillett, 1904	Nearctic	0	1	0	Mexico	Baja California	El Crucero	El Crucero, 28 mi. SW.	28°58'0"N	114°30'17"W	28.9669	-114.505	32 m	27 Jul. 1968	M. Cazier, J. Davidson, J. Bigelow, M. Bentzien, W. Fox, S. Williams	J. Wilcox, 1972	no	CASENT	nontype
ASUHIC0139623	Asilidae	Dasypogoninae	Saropogonini	Saropogon	Saropogon hyalinus	Coquillett, 1904	Nearctic	?	?	?	Mexico	Baja California	Ensenada	El Crucero, 28 mi. SW.	28°57'03"N	114°29'05"W	28.951	-114.485	10 m	27 Jul. 1968	M. Cazier, J. Davidson, J. Bigelow, M. Bentzien, S. Williams	J. Wilcox, 1972	no	ASUHIC	nontype		https://serv.biokic.asu.edu/ecdysis/collections/individual/index.php?occid=624173
ASUHIC0139624	Asilidae	Dasypogoninae	Saropogonini	Saropogon	Saropogon hyalinus	Coquillett, 1904	Nearctic	?	?	?	Mexico	Baja California	Ensenada	El Crucero, 28 mi. SW.	28°57'03"N	114°29'05"W	28.951	-114.485	10 m	27 Jul. 1968	M. Cazier, J. Davidson, J. Bigelow, M. Bentzien, S. Williams	J. Wilcox, 1972	no	ASUHIC	nontype		https://serv.biokic.asu.edu/ecdysis/collections/individual/index.php?occid=624174
ASUHIC0139625	Asilidae	Dasypogoninae	Saropogonini	Saropogon	Saropogon hyalinus	Coquillett, 1904	Nearctic	?	?	?	Mexico	Baja California	Ensenada	El Crucero, 28 mi. SW.	28°57'03"N	114°29'05"W	28.951	-114.485	10 m	27 Jul. 1968	M. Cazier, J. Davidson, J. Bigelow, M. Bentzien, S. Williams	J. Wilcox, 1972	no	ASUHIC	nontype		https://serv.biokic.asu.edu/ecdysis/collections/individual/index.php?occid=624175
ASUHIC0139626	Asilidae	Dasypogoninae	Saropogonini	Saropogon	Saropogon hyalinus	Coquillett, 1904	Nearctic	?	?	?	Mexico	Baja California	Ensenada	El Crucero, 28 mi. SW.	28°57'03"N	114°29'05"W	28.951	-114.485	10 m	27 Jul. 1968	M. Cazier, J. Davidson, J. Bigelow, M. Bentzien, S. Williams	J. Wilcox, 1972	no	ASUHIC	nontype		https://serv.biokic.asu.edu/ecdysis/collections/individual/index.php?occid=624176
ASUHIC0139627	Asilidae	Dasypogoninae	Saropogonini	Saropogon	Saropogon hyalinus	Coquillett, 1904	Nearctic	?	?	?	Mexico	Baja California	Ensenada	El Crucero, 28 mi. SW.	28°57'03"N	114°29'05"W	28.951	-114.485	10 m	27 Jul. 1968	M. Cazier, J. Davidson, J. Bigelow, M. Bentzien, S. Williams	J. Wilcox, 1972	no	ASUHIC	nontype		https://serv.biokic.asu.edu/ecdysis/collections/individual/index.php?occid=624177
ASUHIC0139628	Asilidae	Dasypogoninae	Saropogonini	Saropogon	Saropogon hyalinus	Coquillett, 1904	Nearctic	?	?	?	Mexico	Baja California	Ensenada	El Crucero, 28 mi. SW.	28°57'03"N	114°29'05"W	28.951	-114.485	10 m	27 Jul. 1968	M. Cazier, J. Davidson, J. Bigelow, M. Bentzien, S. Williams	J. Wilcox, 1972	no	ASUHIC	nontype		https://serv.biokic.asu.edu/ecdysis/collections/individual/index.php?occid=624178
ASUHIC0139629	Asilidae	Dasypogoninae	Saropogonini	Saropogon	Saropogon hyalinus	Coquillett, 1904	Nearctic	?	?	?	Mexico	Baja California	Ensenada	El Crucero, 28 mi. SW.	28°57'03"N	114°29'05"W	28.951	-114.485	10 m	27 Jul. 1968	M. Cazier, J. Davidson, J. Bigelow, M. Bentzien, S. Williams	J. Wilcox, 1972	no	ASUHIC	nontype		https://serv.biokic.asu.edu/ecdysis/collections/individual/index.php?occid=624179
ASUHIC0139631	Asilidae	Dasypogoninae	Saropogonini	Saropogon	Saropogon hyalinus	Coquillett, 1904	Nearctic	?	?	?	Mexico	Baja California	Ensenada	San Juan	30°08'48"N	115°07'46"W	30.1469	-115.13	1211 m	29 Jun. 1968	N. Leppla, J. Davidson, J. Bigelow, M. Bentzien, W. Fox, S. Williams, M. Cazier	J. Wilcox, 1972	no	ASUHIC	nontype		https://serv.biokic.asu.edu/ecdysis/collections/individual/index.php?occid=624181
ASUHIC0139633	Asilidae	Dasypogoninae	Saropogonini	Saropogon	Saropogon hyalinus	Coquillett, 1904	Nearctic	?	?	?	Mexico	Baja California	Ensenada	La Laguna, 33 mi. S.	31°30'06"N	116°17'32"W	31.5017	-116.292	490 m	30 Jun. 1968	N. Leppla, J. Davidson, J. Bigelow, M. Bentzien, W. Fox, S. Williams, M. Cazier	J. Wilcox, 1972	no	ASUHIC	nontype		https://serv.biokic.asu.edu/ecdysis/collections/individual/index.php?occid=624183
ASUHIC0139632	Asilidae	Dasypogoninae	Saropogonini	Saropogon	Saropogon hyalinus	Coquillett, 1904	Nearctic	?	?	?	Mexico	Baja California	Tecate	San Angel	32°30'05"N	116°33'54"W	32.5014	-116.565	776 m	29 Jun. 1968	N. Leppla, J. Davidson, J. Bigelow, M. Bentzien, W. Fox, S. Williams, M. Cazier	J. Wilcox, 1972	no	ASUHIC	nontype		https://serv.biokic.asu.edu/ecdysis/collections/individual/index.php?occid=624182
UCBMEP0280608	Asilidae	Dasypogoninae	Saropogonini	Saropogon	Saropogon hyalinus	Coquillett, 1904	Nearctic	0	1	0	USA	California	Fresno	Monocline Ridge Monvero Dunes	36°32'04"N	120°33'4"W	36.5344	-120.551	344 m	25 May 2014	UCD Entomology Club	C. H. E. Alberts, 2022	yes	BME	nontype
UCBMEP0280603	Asilidae	Dasypogoninae	Saropogonini	Saropogon	Saropogon hyalinus	Coquillett, 1904	Nearctic	1	0	0	USA	California	Fresno	Monocline Ridge Monvero Dunes	36°32'04"N	120°33'4"W	36.5344	-120.551	344 m	25 May 2014	UCD Entomology Club	C. H. E. Alberts, 2022	yes	BME	nontype
UCBMEP0280562	Asilidae	Dasypogoninae	Saropogonini	Saropogon	Saropogon hyalinus	Coquillett, 1904	Nearctic	1	0	0	USA	California	Fresno	Monocline Ridge Monvero Dunes	36°32'04"N	120°33'4"W	36.5344	-120.551	344 m	25 May 2014	UCD Entomology Club	C. H. E. Alberts, 2022	yes	BME	nontype
UCBMEP0280602	Asilidae	Dasypogoninae	Saropogonini	Saropogon	Saropogon hyalinus	Coquillett, 1904	Nearctic	1	0	0	USA	California	Fresno	Monocline Ridge Monvero Dunes	36°32'04"N	120°33'4"W	36.5344	-120.551	344 m	25 May 2014	UCD Entomology Club	C. H. E. Alberts, 2022	yes	BME	nontype
UCBMEP0280545	Asilidae	Dasypogoninae	Saropogonini	Saropogon	Saropogon hyalinus	Coquillett, 1904	Nearctic	0	1	0	USA	California	Fresno	Monocline Ridge Monvero Dunes	36°32'04"N	120°33'4"W	36.5344	-120.551	344 m	25 May 2014	UCD Entomology Club	C. H. E. Alberts, 2022	yes	BME	nontype
CASENT8427305	Asilidae	Dasypogoninae	Saropogonini	Saropogon	Saropogon hyalinus	Coquillett, 1904	Nearctic	0	1	0	USA	California	Fresno	Firebaugh	36°51'31"N	120°27'21"W	36.8588	-120.456	44 m	01 Jun. 1974	L. Bezark	L. Bezark, 1974	no	CASENT	nontype
CASENT8427306	Asilidae	Dasypogoninae	Saropogonini	Saropogon	Saropogon hyalinus	Coquillett, 1904	Nearctic	1	0	0	USA	California	Fresno	Firebaugh	36°51'31"N	120°27'21"W	36.8588	-120.456	44 m	01 Jun. 1974	L. Bezark	L. Bezark, 1974	no	CASENT	nontype
CASENT8427307	Asilidae	Dasypogoninae	Saropogonini	Saropogon	Saropogon hyalinus	Coquillett, 1904	Nearctic	1	0	0	USA	California	Fresno	S. Joaquin	36°51'31"N	120°27'21"W	36.8588	-120.456	44 m	14 Jul. 1960	R. R. Snelling	J. Wilcox, 1964	no	CASENT	nontype
USNMENT01819465	Asilidae	Dasypogoninae	Saropogonini	Saropogon	Saropogon hyalinus	Coquillett, 1904	Nearctic	0	1	0	USA	California	Fresno	Jct. I-5-Hwy 33N., 10 mi. N.	36°59'2"N	119°13'55"W	36.9859	-119.232	1168 m	22 Jun. 1973	R. L. Westcott	E. M. Fisher, 1974	no	USNMENT	nontype	Donated by E. M. Fisher to USNM - Left wing pinned under specimen. Imaged for Alberts & Fisher, 2022
UCBMEP0280604	Asilidae	Dasypogoninae	Saropogonini	Saropogon	Saropogon hyalinus	Coquillett, 1904	Nearctic	1	0	0	USA	California	Fresno	Monocline Ridge top MT	36°29'41"N	120°32'20"W	36.495	-120.539	578 m	30 Jun. 2015	M. Powers	C. H. E. Alberts, 2019	yes	BME	nontype
USNMENT01830158	Asilidae	Dasypogoninae	Saropogonini	Saropogon	Saropogon hyalinus	Coquillett, 1904	Nearctic	0	1	0	USA	California	Fresno	Firebaugh	36°51'31"N	120°27'21"W	36.8588	-120.456	44 m	Jul. 1974	L. Bezark	C. H. E. Alberts, 2018	no	USNMENT	nontype	Donated by E. M. Fisher to USNM
USNMENT01819480	Asilidae	Dasypogoninae	Saropogonini	Saropogon	Saropogon hyalinus	Coquillett, 1904	Nearctic	0	1	0	USA	California	Imperial	Kane Springs	33°06'33"N	115°50'08"W	33.1092	-115.836	-43 m	07 Sept. 1976	C. Dammers	J. Wilcox, 1966	no	USNMENT	nontype	ALMelander Collection 1961
UCBMEP0280503	Asilidae	Dasypogoninae	Saropogonini	Saropogon	Saropogon hyalinus	Coquillett, 1904	Nearctic	1	0	0	USA	California	Inyo	Batchelder Spring	37°14'37"N	118°11'42"W	37.2438	-118.195	1856 m	10 Jul. 1967	R. M. Bohart	J. Wilcox, 1968	no	BME	nontype
UCBMEP0280501	Asilidae	Dasypogoninae	Saropogonini	Saropogon	Saropogon hyalinus	Coquillett, 1904	Nearctic	1	0	0	USA	California	Inyo	Keeler, 12 mi. E.	36°29'7"N	117°39'36"W	36.4853	-117.66	1766 m	27 Jul. 1980	C. A. Toft	L. G. Bezark	no	BME	nontype
UCBMEP0280500	Asilidae	Dasypogoninae	Saropogonini	Saropogon	Saropogon hyalinus	Coquillett, 1904	Nearctic	1	0	0	USA	California	Inyo	Keller M, 12 mi E.	36°28'56"N	117°38'58"W	36.4822	-117.649	2966 m	27 Jul. 1980	C. A. Toft	L.G.Bezark	no	UCBME	nontype	wing removed for imaging in Alberts & Fisher, 2022; Most likely Keeler not Keller; terminalia dissected
USNMENT01830157	Asilidae	Dasypogoninae	Saropogonini	Saropogon	Saropogon hyalinus	Coquillett, 1904	Nearctic	0	1	0	USA	California	Kern	Red Rock C.	35°22'22"N	117°59'25"W	35.3728	-117.99	790 m	04 Jul. 1962	W. E. Simonds	L. G. Bezark	no	USNMENT	nontype	Donated by E. M. Fisher to USNM (L wing pinned in capsul underneath)
USNMENT01830161	Asilidae	Dasypogoninae	Saropogonini	Saropogon	Saropogon hyalinus	Coquillett, 1904	Nearctic	1	0	0	USA	California	Kern	Bakers field, 7 mi. W.	35°21'38"N	119°8'24"W	35.3608	-119.14	111 m	20 Aug. 1978	R. W. Brooks	C. H. E. Alberts, 2018	no	USNMENT	nontype	Donated by E. M. Fisher to USNM
CASENT8427308	Asilidae	Dasypogoninae	Saropogonini	Saropogon	Saropogon hyalinus	Coquillett, 1904	Nearctic	0	1	0	USA	California	Kern	Taft	35°8'32"N	119°27'23"W	35.1425	-119.457	291 m	25 Jul. 1956	T. R. Haig	J. Wilcox, 1964	no	CASENT	nontype
USNMENT01830078	Asilidae	Dasypogoninae	Saropogonini	Saropogon	Saropogon hyalinus	Coquillett, 1904	Nearctic	0	1	0	USA	California	Los Angeles	Devil's Punchbowl Co. Pk.	34°24'52"N	99°52'59"W	34.4144	-117.859	1449 m	16-20 Jul. 1973	P. H. Sullivan	E. M. Fisher	no	USNMENT	nontype	Donated by E. M. Fisher to USNM
USNMENT01199005	Asilidae	Dasypogoninae	Saropogonini	Saropogon	Saropogon hyalinus	Coquillett, 1904	Nearctic	0	1	0	USA	California	Los Angeles	Los Angeles Co.	34°03'08"N	118°14'37"W	34.0522	-118.244	97 m	N/A	Coquillett	Coquillett	no	USNMENT	Holotype	Type No 8037 U.S.N.M.
UCBMEP0280499	Asilidae	Dasypogoninae	Saropogonini	Saropogon	Saropogon hyalinus	Coquillett, 1904	Nearctic	1	0	0	USA	California	San Bernardino	Adelanto	34°34'57"N	117°24'33"W	34.5828	-117.409	876 m	23 Jul. 1963	J. A. Froebe	J. Wilcox, 1965	no	BME	nontype
UCBMEP0280501	Asilidae	Dasypogoninae	Saropogonini	Saropogon	Saropogon hyalinus	Coquillett, 1904	Nearctic	1	0	0	USA	California	San Bernardino	Adelanto, 10 mi. S.	34°25'29"N	117°25'5"W	34.4248	-117.418	1104 m	23 Jul. 1963	J. A. Froebe	J. Wilcox, 1965	no	BME	nontype
UCBMEP0280502	Asilidae	Dasypogoninae	Saropogonini	Saropogon	Saropogon hyalinus	Coquillett, 1904	Nearctic	0	0	1	USA	California	San Bernardino	Adelanto, 10 mi. S.	34°25'29"N	117°25'5"W	34.4248	-117.418	1104 m	23 Jul. 1963	J. A. Froebe	J. Wilcox, 1965	no	BME	nontype
USNMENT01830159	Asilidae	Dasypogoninae	Saropogonini	Saropogon	Saropogon hyalinus	Coquillett, 1904	Nearctic	0	1	0	USA	California	San Bernardino	Victorville	34°29'49"N	117°29'20"W	34.4971	-117.489	1012 m	27 Jun. 1965	D. S. Verity	C. H. E. Alberts, 2018	no	EMF	nontype	Donated by E. M. Fisher to USNM
USNMENT01830160	Asilidae	Dasypogoninae	Saropogonini	Saropogon	Saropogon hyalinus	Coquillett, 1904	Nearctic	0	1	0	USA	California	San Luis Obispo	Cholame, 2 mi. SE.	35°41'56"N	120°16'42"W	35.699	-120.278	506 m	11 Sept. 1964	J. Powell	J. Wilcox, 1964	no	USNMENT	nontype	Donated by E. M. Fisher to USNM
USNMENT01819470	Asilidae	Dasypogoninae	Saropogonini	Saropogon	Saropogon hyalinus	Coquillett, 1904	Nearctic	1	0	0	USA	California	San Luis Obispo	Simmler,10 mi. W.	35°21'06"N	119°48'24"W	35.3517	-119.807	827 m	15 Jun. 1976	R. W. Thorp	C. H. E. Alberts, 2021	no	USNMENT	nontype	prey pinned underneath (Apidae)
USNMENT01830164	Asilidae	Dasypogoninae	Saropogonini	Saropogon	Saropogon hypomelas	Loew, 1866	Nearctic	0	1	0	Mexico	Coahuila	Allende	Allende, 20 mi. S.	28°3'27"N	100°50'31"W	28.0578	-100.842	673 m	08 Jul. 1980	T. W. Taylor, P. H. Sullivan	E. M. Fisher	no	USNMENT	nontype	Donated by E. M. Fisher to USNM
CASENT8427317	Asilidae	Dasypogoninae	Saropogonini	Saropogon	Saropogon hypomelas	Loew, 1866	Nearctic	0	1	0	USA	Arizona	Maricopa	Gila Bend, 3 mi. N.	32°58'43"N	112°42'56"W	32.9787	-112.716	205 m	27 Jul. 1969	H. A. Smith	J. Wilcox	no	CASENT	nontype
LACMENT579085	Asilidae	Dasypogoninae	Saropogonini	Saropogon	Saropogon hypomelas	Loew, 1866	Nearctic	?	?	?	USA	Arizona	Pima	Madera Canyon, Santa Rita Mountains	31°43'30"N	110°52'48"W	31.725	-110.88	1503 m	13 Sep. 1964	R. H. Crandall		no	LACM ENT	nontype
USNMENT01830394	Asilidae	Dasypogoninae	Saropogonini	Saropogon	Saropogon hypomelas	Loew, 1866	Nearctic	0	1	0	USA	Arizona	Pima	Madera Canyon, Santa Rita Mountains	31°43'30"N	110°52'48"W	31.725	-110.88	1503 m	14 Jul. 1980	T. L. McKenzie	C. H. E. Alberts, 2022	no	USNMENT	nontype	Donated by E. M. Fisher to USNM
USNMENT01819183	Asilidae	Dasypogoninae	Saropogonini	Saropogon	Saropogon hypomelas	Loew, 1866	Nearctic	0	1	0	USA	California	Imperial	Yume, 20 mi. W, Sand Hills	32°42'33"N	114°51'17"W	32.7092	-114.855	76 m	11 Sept. 1924	R. & H.	C. H. E. Alberts, 2022	no	USNMENT	nontype	SW Bromley Collection 1955
MCZ-ENT00012822	Asilidae	Dasypogoninae	Saropogonini	Saropogon	Saropogon hypomelas	Loew, 1866	Nearctic	0	1	0	USA	New Mexico	N/A	N/A	34°17'53"N	106°17'01"W	34.2983	-106.284	2069 m	09 July	Loew	Loew	no	MCZ	Syntype	Type No. 12822; Listed originally on MCZBase as Deromyia hypomelas; https://mczbase.mcz.harvard.edu/name/Deromyia%20hypomelas
CASENT8427315	Asilidae	Dasypogoninae	Saropogonini	Saropogon	Saropogon hypomelas	Loew, 1866	Nearctic	0	1	0	USA	Texas	Atascosa	Atascosa Co.	28°51'58"N	98°34'19"W	28.8661	-98.5721	144 m	15-16 Sept. 1972	P. W. Treptow III	J. Wilcox, 1973	no	CASENT	nontype
USNMENT01819157	Asilidae	Dasypogoninae	Saropogonini	Saropogon	Saropogon hypomelas	Loew, 1866	Nearctic	1	0	0	USA	Texas	Bexar	San Antonio	29°25'26"N	98°29'37"W	29.4239	-98.4936	204 m	12 Aug. 1939	Vick	C. H. E. Alberts, 2021	no	USNMENT	nontype
USNMENT01830175	Asilidae	Dasypogoninae	Saropogonini	Saropogon	Saropogon hypomelas	Loew, 1866	Nearctic	0	1	0	USA	Texas	Bexar	San Antonio, 10 mi. S.	29°15'57"N	98°29'41"W	29.2658	-98.4947	156 m	13 Jul. 1933	R. Nabours, C. Sabrosky	J. Wilcox, 1969	no	USNMENT	nontype	Donated by E. M. Fisher to USNM
CASENT8427313	Asilidae	Dasypogoninae	Saropogonini	Saropogon	Saropogon hypomelas	Loew, 1866	Nearctic	1	0	0	USA	Texas	Bexar	Fort Sam Houston	29°27'25"N	98°26'45"W	29.457	-98.4458	229 m	20 Jun. 1952	B. Adelson	J. Wilcox, 1971	no	CASENT	nontype
USNMENT01819535	Asilidae	Dasypogoninae	Saropogonini	Saropogon	Saropogon hypomelas	Loew, 1866	Nearctic	1	0	0	USA	Texas	Bexar	Bexar Co	29°25'12"N	98°34'19"W	29.42	-98.5719	221 m	20 Jun. 1963	J. F. Reinert	C. H. E. Alberts, 2021	no	USNMENT	nontype
USNMENT01819177	Asilidae	Dasypogoninae	Saropogonini	Saropogon	Saropogon hypomelas	Loew, 1866	Nearctic	1	0	0	USA	Texas	Bexar	Bexar Co	29°25'12"N	98°34'19"W	29.42	-98.5719	221 m	20 Jun. 1963	J. F. Reinert	C. H. E. Alberts, 2021	no	USNMENT	nontype
USNMENT01819136	Asilidae	Dasypogoninae	Saropogonini	Saropogon	Saropogon hypomelas	Loew, 1866	Nearctic	0	1	0	USA	Texas	Bexar	Bexar Co	29°25'12"N	98°34'19"W	29.42	-98.5719	221 m	20 Jun. 1963	J. F. Reinert	C. H. E. Alberts, 2021	no	USNMENT	nontype
CASENT8427314	Asilidae	Dasypogoninae	Saropogonini	Saropogon	Saropogon hypomelas	Loew, 1866	Nearctic	0	1	0	USA	Texas	Bexar	San Antonio, 20 mi. N.	29°43'21"N	98°32'33"W	29.7226	-98.5426	387 m	22 Jun. 1942	E. S. Rose	J. Wilcox, 1970	no	CASENT	nontype
CASENT8427316	Asilidae	Dasypogoninae	Saropogonini	Saropogon	Saropogon hypomelas	Loew, 1866	Nearctic	0	1	0	USA	Texas	Brewster	Black Gap Wildlife Management Area	29°33'48"N	102°53'52"W	29.5635	-102.898	678 m	20-23 Jul. 1968	D. G. Marqua	E. M. Fisher, 1970	no	CASENT	nontype
USNMENT01830162	Asilidae	Dasypogoninae	Saropogonini	Saropogon	Saropogon hypomelas	Loew, 1866	Nearctic	1	0	0	USA	Texas	Cameron	Cameron Co.	26°7'42"N	97°31'29"W	26.1285	-97.5247	8 m	20 Jun. 1962	R. B. Eads	E. M. Fisher, 1975	no	USNMENT	nontype	Donated by E. M. Fisher to USNM
UCBMEP0280498	Asilidae	Dasypogoninae	Saropogonini	Saropogon	Saropogon hypomelas	Loew, 1866	Nearctic	1	0	0	USA	Texas	Cameron	Brownsville	25°54'6"N	97°29'50"W	25.9017	-97.4975	9 m	Apr. 1967		J. Wilcox, 1975	no	BME	nontype
USNMENT01819557	Asilidae	Dasypogoninae	Saropogonini	Saropogon	Saropogon hypomelas	Loew, 1866	Nearctic	0	1	0	USA	Texas	Davis	Toyahvale, J., 3 mi. S.	30°54'1"N	103°47'24"W	30.8996	-103.788	1087 m	12-13 Aug. 1962	E. M. Fisher	E. M. Fisher, 1966	no	USNMENT	nontype	Donated by E. M. Fisher to USNM - Left wing pinned under specimen. Imaged for Alberts & Fisher, 2022
USNMENT01830166	Asilidae	Dasypogoninae	Saropogonini	Saropogon	Saropogon hypomelas	Loew, 1866	Nearctic	1	0	0	USA	Texas	Davis	Toyahvale, J., 3 mi. S.	30°54'1"N	103°47'24"W	30.8996	-103.788	1087 m	12-13 Aug. 1962	E. M. Fisher	E. M. Fisher, 1966	no	USNMENT	nontype	Donated by E. M. Fisher to USNM
USNMENT01830167	Asilidae	Dasypogoninae	Saropogonini	Saropogon	Saropogon hypomelas	Loew, 1866	Nearctic	1	0	0	USA	Texas	Davis	Toyahvale, J., 3 mi. S.	30°54'1"N	103°47'24"W	30.8996	-103.788	1087 m	12-13 Aug. 1962	E. M. Fisher	E. M. Fisher, 1966	no	USNMENT	nontype	Donated by E. M. Fisher to USNM
USNMENT01830168	Asilidae	Dasypogoninae	Saropogonini	Saropogon	Saropogon hypomelas	Loew, 1866	Nearctic	1	0	0	USA	Texas	Davis	Toyahvale, J., 3 mi. S.	30°54'1"N	103°47'24"W	30.8996	-103.788	1087 m	12-13 Aug. 1962	E. M. Fisher	E. M. Fisher, 1966	no	USNMENT	nontype	Donated by E. M. Fisher to USNM
USNMENT01830169	Asilidae	Dasypogoninae	Saropogonini	Saropogon	Saropogon hypomelas	Loew, 1866	Nearctic	1	0	0	USA	Texas	Davis	Toyahvale, J., 3 mi. S.	30°54'1"N	103°47'24"W	30.8996	-103.788	1087 m	12-13 Aug. 1962	E. M. Fisher	E. M. Fisher, 1966	no	USNMENT	nontype	Donated by E. M. Fisher to USNM
USNMENT01830170	Asilidae	Dasypogoninae	Saropogonini	Saropogon	Saropogon hypomelas	Loew, 1866	Nearctic	1	0	0	USA	Texas	Davis	Toyahvale, J., 3 mi. S.	30°54'1"N	103°47'24"W	30.8996	-103.788	1087 m	12-13 Aug. 1962	E. M. Fisher	E. M. Fisher, 1966	no	USNMENT	nontype	Donated by E. M. Fisher to USNM
USNMENT01830171	Asilidae	Dasypogoninae	Saropogonini	Saropogon	Saropogon hypomelas	Loew, 1866	Nearctic	0	1	0	USA	Texas	Davis	Toyahvale, J., 3 mi. S.	30°54'1"N	103°47'24"W	30.8996	-103.788	1087 m	12-13 Aug. 1962	E. M. Fisher	E. M. Fisher, 1966	no	USNMENT	nontype	Donated by E. M. Fisher to USNM
USNMENT01830172	Asilidae	Dasypogoninae	Saropogonini	Saropogon	Saropogon hypomelas	Loew, 1866	Nearctic	1	0	0	USA	Texas	Davis	Toyahvale, J., 3 mi. S.	30°54'1"N	103°47'24"W	30.8996	-103.788	1087 m	12-13 Aug. 1962	E. M. Fisher	E. M. Fisher, 1966	no	USNMENT	nontype	Donated by E. M. Fisher to USNM
USNMENT01830173	Asilidae	Dasypogoninae	Saropogonini	Saropogon	Saropogon hypomelas	Loew, 1866	Nearctic	0	1	0	USA	Texas	Davis	Toyahvale, J., 3 mi. S.	30°54'1"N	103°47'24"W	30.8996	-103.788	1087 m	12-13 Aug. 1962	E. M. Fisher	E. M. Fisher, 1966	no	USNMENT	nontype	Donated by E. M. Fisher to USNM
ASUHIC0139634	Asilidae	Dasypogoninae	Saropogonini	Saropogon	Saropogon hypomelas	Loew, 1866	Nearctic	?	?	?	USA	Texas	Duval	San Diego, 4 mi. W.	27°45'50"N	98°18'16"W	27.7639	-98.3045	114 m	14 Jun. 1974	L. Draper, O. Francke, M. A. Cazier	J. Wilcox, 1975	no	ASUHIC	nontype		https://serv.biokic.asu.edu/ecdysis/collections/individual/index.php?occid=624184
ASUHIC0139635	Asilidae	Dasypogoninae	Saropogonini	Saropogon	Saropogon hypomelas	Loew, 1866	Nearctic	?	?	?	USA	Texas	Duval	San Diego, 4 mi. W.	27°45'50"N	98°18'16"W	27.7639	-98.3045	114 m	14 Jun. 1974	L. Draper, O. Francke, M. A. Cazier	J. Wilcox, 1975	no	ASUHIC	nontype		https://serv.biokic.asu.edu/ecdysis/collections/individual/index.php?occid=624185
BYUC215542	Asilidae	Dasypogoninae	Saropogonini	Saropogon	Saropogon hypomelas	(Loew, 1866)	Nearctic	1	0	0	USA	Texas	Garza	Justiceburg Hwy 84, Double Mt. Fork, Brazos R.	33°02'34"N	101°12'10"W	33.0429	-101.203	687 m	01 Jul. 1993	A. W. Hook	C. R. Nelson, 1996	no	BYU	nontype
BYUC215880	Asilidae	Dasypogoninae	Saropogonini	Saropogon	Saropogon hypomelas	Loew, 1866	Nearctic	0	1	0	USA	Texas	Karnes	Falls City, 14 mi. SW.	28°49'43"N	98°11'36"W	28.8286	-98.1936	109 m	11 Aug. 1990	J. L. Neff	C. H. E. Alberts, 2022	no	BYU	nontype
BYUC215706	Asilidae	Dasypogoninae	Saropogonini	Saropogon	Saropogon hypomelas	Loew, 1866	Nearctic	0	1	0	USA	Texas	Karnes	Falls City, 15 mi. SW.	28°49'43"N	98°11'36"W	28.8286	-98.1936	109 m	11 Aug. 1990	A. Hook	C. H. E. Alberts, 2022	no	BYU	nontype
BYUC215852	Asilidae	Dasypogoninae	Saropogonini	Saropogon	Saropogon hypomelas	Loew, 1866	Nearctic	0	1	0	USA	Texas	Karnes	Falls City, 15 mi. SW.	28°49'43"N	98°11'36"W	28.8286	-98.1936	109 m	11 Aug. 1990	A. Hook	C. H. E. Alberts, 2022	no	BYU	nontype
CASENT8427312	Asilidae	Dasypogoninae	Saropogonini	Saropogon	Saropogon hypomelas	Loew, 1866	Nearctic	1	0	0	USA	Texas	Kerr	Kerrville	30°2'50"N	99°8'25"W	30.0474	-99.1403	499 m	20 Jun. 1942	E. S. Rose	J. Wilcox, 1970	no	CASENT	nontype
USNMENT01830165	Asilidae	Dasypogoninae	Saropogonini	Saropogon	Saropogon hypomelas	Loew, 1866	Nearctic	1	0	0	USA	Texas	Kleberg	South Pasture	27°30'57"N	97°51'21"W	27.4308	-97.6982	18 m	02 Jul. 1970	J. E. Gilllaspy	J. Wilcox, 1973	no	USNMENT	nontype	Donated by E. M. Fisher to USNM
CASENT8427311	Asilidae	Dasypogoninae	Saropogonini	Saropogon	Saropogon hypomelas	Loew, 1866	Nearctic	1	0	0	USA	Texas	Kleberg	South Pasture	27°30'57"N	97°51'21"W	27.5159	-97.8561	18 m	18 Jul. 1964	J. E. Gillaspy	J. Wilcox, 1973	no	CASENT	nontype
CASENT8427310	Asilidae	Dasypogoninae	Saropogonini	Saropogon	Saropogon hypomelas	Loew, 1866	Nearctic	0	1	0	USA	Texas	Kleberg	South Pasture	27°30'57"N	97°51'21"W	27.5159	-97.8561	18 m	25 Jun. 1969	J. E. Gillaspy	J. Wilcox, 1973	no	CASENT	nontype
USNMENT01819172	Asilidae	Dasypogoninae	Saropogonini	Saropogon	Saropogon hypomelas	Loew, 1866	Nearctic	1	0	0	USA	Texas	Reeves	Balmorhea Lake	30°57'46"N	103°43'25"W	30.9628	-103.724	973 m	12 Aug. 2010	G. F. Hevel	C. H. E. Alberts, 2021	yes	USNMENT	nontype
USNMENT01830079	Asilidae	Dasypogoninae	Saropogonini	Saropogon	Saropogon hypomelas	Loew, 1866	Nearctic	1	0	0	USA	Texas	Reeves	Toyahvale 3 mi. S.	30°53'58"N	103°47'17"W	30.8996	-103.788	1089 m	13 Aug. 1963	E. M. Fisher	E. M. Fisher	no	USNMENT	nontype	Donated by E. M. Fisher to USNM
USNMENT01830080	Asilidae	Dasypogoninae	Saropogonini	Saropogon	Saropogon hypomelas	Loew, 1866	Nearctic	0	1	0	USA	Texas	Reeves	Toyahvale 3 mi. S.	30°53'58"N	103°47'17"W	30.8996	-103.788	1089 m	13 Aug. 1963	E. M. Fisher	E. M. Fisher	no	USNMENT	nontype	Donated by E. M. Fisher to USNM
USNMENT01830163	Asilidae	Dasypogoninae	Saropogonini	Saropogon	Saropogon hypomelas	Loew, 1866	Nearctic	0	1	0	USA	Texas	Reeves	Toyahvale 3 mi. S.	30°54'1"N	103°47'24"W	30.9004	-103.79	1087 m	13 Aug. 1963	E. M. Fisher	E. M. Fisher	no	USNMENT	nontype	Donated by E. M. Fisher to USNM
USNMENT01819170	Asilidae	Dasypogoninae	Saropogonini	Saropogon	Saropogon hypomelas	Loew, 1866	Nearctic	1	0	0	USA	Texas	Reeves	Toyahvale 3 mi. S.	30°54'1"N	103°47'24"W	30.9004	-103.79	1087 m	24 Jun. 1964	E. M. Fisher	E. M. Fisher	no	USNMENT	nontype	Donated by E. M. Fisher to USNM - Left wing pinned under specimen. Imaged for Alberts & Fisher, 2022
USNMENT01830174	Asilidae	Dasypogoninae	Saropogonini	Saropogon	Saropogon hypomelas	Loew, 1866	Nearctic	0	1	0	USA	Texas	Reeves	Toyahvale 3 mi. S.	30°54'1"N	103°47'24"W	30.9003	-103.79	1087 m	24 Jun. 1964	E. M. Fisher	E. M. Fisher, 1966	no	USNMENT	nontype	Donated by E. M. Fisher to USNM; with Hymenoptera prey pinned underneath (Polistes); C. H. A. Predator-Prey Database
BYUC215556	Asilidae	Dasypogoninae	Saropogonini	Saropogon	Saropogon hypomelas	(Loew, 1866)	Nearctic	0	1	0	USA	Texas	Val Verde	Devils River, Dolan Falls	29°53'04"N	100°59'37"W	29.8846	-100.994	403 m	18 Jul. 2000	C. R. Nelson	C. H. E. Alberts, 2022	yes	BYU	nontype	#7105
ASUHIC0139636	Asilidae	Dasypogoninae	Saropogonini	Saropogon	Saropogon hypomelas	Loew, 1866	Nearctic	?	?	?	USA	Texas	Webb	Laredo, 24 mi. W.	27°30'21"N	99°54'01"W	27.5059	-99.9005	222 m	14 Jun. 1974	L. Draper, O. Francke, M. A. Cazier	J. Wilcox, 1975	no	ASUHIC	nontype		https://serv.biokic.asu.edu/ecdysis/collections/individual/index.php?occid=624186
ASUHIC0139637	Asilidae	Dasypogoninae	Saropogonini	Saropogon	Saropogon hypomelas	Loew, 1866	Nearctic	?	?	?	USA	Texas	Webb	Laredo, 24 mi. W.	27°30'21"N	99°54'01"W	27.5059	-99.9005	222 m	14 Jun. 1974	L. Draper, O. Francke, M. A. Cazier	J. Wilcox, 1975	no	ASUHIC	nontype		https://serv.biokic.asu.edu/ecdysis/collections/individual/index.php?occid=624187
iNat - 29317657	Asilidae	Dasypogoninae	Saropogonini	Saropogon	Saropogon hypomelas	Loew, 1866	Nearctic	1	0	0	USA	Arizona	Pima	Tucson	31°49'31"N	111°21'04"W	31.8255	-111.351	989 m	22 Jul. 2019	O. Johnson	C. H. E. Alberts, 2022	yes	iNaturalist	nontype	photographer - henicorhina (Oscar Johnson)	https://www.inaturalist.org/observations/29317657
USNMENT01830180	Asilidae	Dasypogoninae	Saropogonini	Saropogon	Saropogon laparoides	Bromley, 1951	Nearctic	0	1	0	USA	Texas	Brewster	Big Bend National Park Road W Boquillas Canyon	29°11'45"N	102°55'30"W	29.1958	-102.925	579 m	01 Jul. 1972	R. L. Westcott	E. M. Fisher, 1973	no	USNMENT	nontype	Donated by E. M. Fisher to USNM
USNMENT01830176	Asilidae	Dasypogoninae	Saropogonini	Saropogon	Saropogon laparoides	Bromley, 1951	Nearctic	1	0	0	USA	Texas	Brewster	Big Bend National Park, 6-9 mi. E. Panther Jct.	29°19'39"N	103°5'31"W	29.3277	-103.092	798 m	01 Jul. 1972	R. L. Westcott	E. M. Fisher, 1973	no	USNMENT	nontype	Donated by E. M. Fisher to USNM
USNMENT01819592	Asilidae	Dasypogoninae	Saropogonini	Saropogon	Saropogon laparoides	Bromley, 1951	Nearctic	0	1	0	USA	Texas	Brewster	Big Bend National Park, 6-9 mi. E. Panther Jct.	29°19'39"N	103°5'31"W	29.3277	-103.092	798 m	01 Jul. 1972	R. L. Westcott	E. M. Fisher, 1973	no	USNMENT	nontype	Donated by E. M. Fisher to USNM - Left wing pinned under specimen. Imaged for Alberts & Fisher, 2022
USNMENT01819567	Asilidae	Dasypogoninae	Saropogonini	Saropogon	Saropogon laparoides	Bromley, 1951	Nearctic	1	0	0	USA	Texas	Brewster	Big Bend National Park, 6-9 mi. E. Panther Jct.	29°19'39"N	103°5'31"W	29.3277	-103.092	798 m	01 Jul. 1972	R. L. Westcott	E. M. Fisher, 1973	no	USNMENT	nontype	Donated by E. M. Fisher to USNM - Left wing pinned under specimen. Imaged for Alberts & Fisher, 2022
USNMENT01819182	Asilidae	Dasypogoninae	Saropogonini	Saropogon	Saropogon laparoides	Bromley, 1951	Nearctic	0	1	0	USA	Texas	Presidio	Chinati Mountains	29°54'17"N	104°27'49"W	29.9047	-104.464	1924 m	04 Aug. 1924	E. R. Tinkham	S. W. Bromley	no	USNMENT	nontype	SW Bromley Collection 1955
USNMENT01830178	Asilidae	Dasypogoninae	Saropogonini	Saropogon	Saropogon laparoides	Bromley, 1951	Nearctic	1	0	0	USA	Texas	Presidio	Ruidosa, 15 mi. NE.	30°7'18"N	104°29'33"W	30.1219	-104.493	1648 m	18 Jul. 1984	W. F. Barr	E. M. Fisher, 1987	no	USNMENT	nontype	Donated by E. M. Fisher to USNM
USNMENT01830177	Asilidae	Dasypogoninae	Saropogonini	Saropogon	Saropogon laparoides	Bromley, 1951	Nearctic	0	1	0	USA	Texas	Presidio	Ruidosa, 15 mi. NE.	30°7'18"N	104°29'33"W	30.1219	-104.493	1648 m	18 Jul. 1984	W. F. Barr	E. M. Fisher, 1987	no	USNMENT	nontype	Donated by E. M. Fisher to USNM
USNMENT01830179	Asilidae	Dasypogoninae	Saropogonini	Saropogon	Saropogon laparoides	Bromley, 1951	Nearctic	1	0	0	USA	Texas	Presidio	Ruidosa, 15 mi. NE.	30°7'18"N	104°29'33"W	30.1219	-104.493	1648 m	18 Jul. 1984	W. F. Barr	E. M. Fisher, 1987	no	USNMENT	nontype	Donated by E. M. Fisher to USNM
AMNH - N/A	Asilidae	Dasypogoninae	Saropogonini	Saropogon	Saropogon laparoides	Bromley, 1951	Nearctic	0	1	0	USA	Texas	Presidio	Presidio	29°33'38"N	104°22'19"W	29.5606	-104.372	787 m	04 Aug. 1929	E. R. Tinkham	Bromley	no	AMNH	Holotype	examined from picture for this manuscript
USNMENT01830248	Asilidae	Dasypogoninae	Saropogonini	Saropogon	Saropogon luteus	Coquillett, 1904	Nearctic	0	1	0	Mexico	Baja California	Ensenada	Sierra de San Pedro Martin, 6.4 mi. NE Rcho. El Coyote	30°45'00"N	115°13'00"W	30.75	-115.217	3500 ft.	09 Jun. 1974	R. L. Westcott	E. M. Fisher	no	USNMENT	nontype	Donated by E. M. Fisher to USNM
USNMENT01830247	Asilidae	Dasypogoninae	Saropogonini	Saropogon	Saropogon luteus	Coquillett, 1904	Nearctic	0	1	0	Mexico	Baja California	Ojos Negros	Ojos Negros, 6 mi. E.	31°55'02'N	116°10'10"W	31.9172	-116.169	824 m	09 Jun. 1980	Brown & Faulkner	E. M. Fisher	no	USNMENT	nontype	Donated by E. M. Fisher to USNM
USNMENT01830246	Asilidae	Dasypogoninae	Saropogonini	Saropogon	Saropogon luteus	Coquillett, 1904	Nearctic	1	0	0	Mexico	Baja California	Playas de Rosarito	Rosarito, 12 km NW.	32°28'38"N	117°06'01"W	32.4772	-117.1	0 m	12 Apr. 1977	E. M. Fisher	E. M. Fisher	no	USNMENT	nontype	Donated by E. M. Fisher to USNM
USNMENT01830245	Asilidae	Dasypogoninae	Saropogonini	Saropogon	Saropogon luteus	Coquillett, 1904	Nearctic	1	0	0	Mexico	Baja California	Playas de Rosarito	Rosarito, 15 km S.	32°17'27"N	116°57'11"W	32.2908	-116.953	272 m	12 Apr. 1977	E. M. Fisher	E. M. Fisher	no	USNMENT	nontype	Donated by E. M. Fisher to USNM
USNMENT01830241	Asilidae	Dasypogoninae	Saropogonini	Saropogon	Saropogon luteus	Coquillett, 1904	Nearctic	0	1	0	Mexico	Baja California	Progreso	El Progreso, 2 km NW.	32°31'48"N	117°04'52"W	32.53	-117.081	117 m	01 May 1975	E. M. Fisher	E. M. Fisher	no	USNMENT	nontype	Donated by E. M. Fisher to USNM
USNMENT01830242	Asilidae	Dasypogoninae	Saropogonini	Saropogon	Saropogon luteus	Coquillett, 1904	Nearctic	1	0	0	Mexico	Baja California	Progreso	El Progreso, 2 km NW.	32°31'48"N	117°04'52"W	32.53	-117.081	117 m	01 May 1975	E. M. Fisher	E. M. Fisher	no	USNMENT	nontype	Donated by E. M. Fisher to USNM
USNMENT01830243	Asilidae	Dasypogoninae	Saropogonini	Saropogon	Saropogon luteus	Coquillett, 1904	Nearctic	1	0	0	Mexico	Baja California	Progreso	El Progreso, 2 km NW.	32°31'48"N	117°04'52"W	32.53	-117.081	117 m	01 May 1975	E. M. Fisher	E. M. Fisher	no	USNMENT	nontype	Donated by E. M. Fisher to USNM
USNMENT01830244	Asilidae	Dasypogoninae	Saropogonini	Saropogon	Saropogon luteus	Coquillett, 1904	Nearctic	1	0	0	Mexico	Baja California	Progreso	El Progreso, 2 km NW.	32°31'48"N	117°04'52"W	32.53	-117.081	117 m	01 May 1975	E. M. Fisher	E. M. Fisher	no	USNMENT	nontype	Donated by E. M. Fisher to USNM
USNMENT01830249	Asilidae	Dasypogoninae	Saropogonini	Saropogon	Saropogon luteus	Coquillett, 1904	Nearctic	1	0	0	Mexico	Baja California	San Quintín	Bahía de Los Ángeles, 33 km W.	32°22'15"N	117°03'46"W	32.3708	-117.063	26 m	10 May 1977	E. M. Fisher	E. M. Fisher	no	USNMENT	nontype	Donated by E. M. Fisher to USNM
BYUC215492	Asilidae	Dasypogoninae	Saropogonini	Saropogon	Saropogon luteus	Coquillett, 1904	Nearctic	0	1	0	Mexico	Baja California N.	Ensenada	Meling Ranch	30°58'21"N	115°44'39"W	30.9726	-115.744	644 m	23 Jun. 1988	S. S. Pedro	C. H. E. Alberts, 2022	no	BYU	nontype
USNMENT01830240	Asilidae	Dasypogoninae	Saropogonini	Saropogon	Saropogon luteus	Coquillett, 1904	Nearctic	0	1	0	Mexico	Baja California Norte	Chapala	Roho Laguna Chapala, 83 km SE.	29°22'41"N	114°21'07"W	29.3781	-114.352	657 m	26 May 1973	E. L. Sleeper	E. M. Fisher	no	USNMENT	nontype	Donated by E. M. Fisher to USNM; 29114Ca (Visc. #2)
USNMENT01830238	Asilidae	Dasypogoninae	Saropogonini	Saropogon	Saropogon luteus	Coquillett, 1904	Nearctic	0	1	0	Mexico	Baja California Norte	Ensenada	Valle de Trinidad, 6.4 mi N.	31°29'32"N	115°43'35"W	31.4922	-115.726	945 m	04 Jul. 1975	R. L. Westcott	E. M. Fisher	no	USNMENT	nontype	Donated by E. M. Fisher to USNM
USNMENT01830226	Asilidae	Dasypogoninae	Saropogonini	Saropogon	Saropogon luteus	Coquillett, 1904	Nearctic	0	1	0	Mexico	Baja California Norte	Ensenada	Obs. Rd. 47 km E San Telmo	31°00'24"N	115°35'50"W	31.0067	-115.597	950 m	29 Jun. 1980	Bellamy, R. L. Westcott	E. M. Fisher	no	USNMENT	nontype	Donated by E. M. Fisher to USNM
USNMENT01830227	Asilidae	Dasypogoninae	Saropogonini	Saropogon	Saropogon luteus	Coquillett, 1904	Nearctic	1	0	0	Mexico	Baja California Norte	Ensenada	Obs. Rd. 47 km E San Telmo	31°00'24"N	115°35'50"W	31.0067	-115.597	950 m	29 Jun. 1980	Bellamy, R. L. Westcott	E. M. Fisher	no	USNMENT	nontype	Donated by E. M. Fisher to USNM
USNMENT01830228	Asilidae	Dasypogoninae	Saropogonini	Saropogon	Saropogon luteus	Coquillett, 1904	Nearctic	0	1	0	Mexico	Baja California Norte	Ensenada	Obs. Rd. 47 km E San Telmo	31°00'24"N	115°35'50"W	31.0067	-115.597	950 m	29 Jun. 1980	Bellamy, R. L. Westcott	E. M. Fisher	no	USNMENT	nontype	Donated by E. M. Fisher to USNM
USNMENT01830229	Asilidae	Dasypogoninae	Saropogonini	Saropogon	Saropogon luteus	Coquillett, 1904	Nearctic	1	0	0	Mexico	Baja California Norte	Ensenada	Obs. Rd. 47 km E San Telmo	31°00'24"N	115°35'50"W	31.0067	-115.597	950 m	29 Jun. 1980	Bellamy, R. L. Westcott	E. M. Fisher	no	USNMENT	nontype	Donated by E. M. Fisher to USNM
USNMENT01830230	Asilidae	Dasypogoninae	Saropogonini	Saropogon	Saropogon luteus	Coquillett, 1904	Nearctic	1	0	0	Mexico	Baja California Norte	Ensenada	Obs. Rd. 47 km E San Telmo	31°00'24"N	115°35'50"W	31.0067	-115.597	950 m	29 Jun. 1980	Bellamy, R. L. Westcott	E. M. Fisher	no	USNMENT	nontype	Donated by E. M. Fisher to USNM
USNMENT01830233	Asilidae	Dasypogoninae	Saropogonini	Saropogon	Saropogon luteus	Coquillett, 1904	Nearctic	1	0	0	Mexico	Baja California Norte	Mulegé	Punta Prieta, 12 mi. NE.	28°55'44"N	114°09'20"W	28.9289	-114.156	208 m	06 Jul. 1973	R. L. Westcott, E. M. Fisher	E. M. Fisher	no	USNMENT	nontype	Donated by E. M. Fisher to USNM
USNMENT01830234	Asilidae	Dasypogoninae	Saropogonini	Saropogon	Saropogon luteus	Coquillett, 1904	Nearctic	0	1	0	Mexico	Baja California Norte	Mulegé	Punta Prieta, 12 mi. NE.	28°55'44"N	114°09'20"W	28.9289	-114.156	209 m	06 Jul. 1973	R. L. Westcott, E. M. Fisher	E. M. Fisher	no	USNMENT	nontype	Donated by E. M. Fisher to USNM
USNMENT01830235	Asilidae	Dasypogoninae	Saropogonini	Saropogon	Saropogon luteus	Coquillett, 1904	Nearctic	1	0	0	Mexico	Baja California Norte	Mulegé	Punta Prieta, 12 mi. NE.	28°55'44"N	114°09'20"W	28.9289	-114.156	210 m	06 Jul. 1973	R. L. Westcott, E. M. Fisher	E. M. Fisher	no	USNMENT	nontype	Donated by E. M. Fisher to USNM
USNMENT01830239	Asilidae	Dasypogoninae	Saropogonini	Saropogon	Saropogon luteus	Coquillett, 1904	Nearctic	0	1	0	Mexico	Baja California Norte	Mulegé	vic. Bachandres SW of Punta Prieta	28°55'44"N	114°09'20"W	28.9289	-114.156	208 m	26 Jun. 1980	Bellamy, R. L. Westcott	E. M. Fisher	no	USNMENT	nontype	Donated by E. M. Fisher to USNM
USNMENT01830236	Asilidae	Dasypogoninae	Saropogonini	Saropogon	Saropogon luteus	Coquillett, 1904	Nearctic	0	1	0	Mexico	Baja California Norte	Rosarito	Rosarito, 8 mi. NW.	32°26'46"N	116°58'14"W	32.4461	-116.971	349 m	02 Jul. 1973	E. M. Fisher, R. L. Westcott	E. M. Fisher, 1973	no	USNMENT	nontype	Donated by E. M. Fisher to USNM
USNMENT01830237	Asilidae	Dasypogoninae	Saropogonini	Saropogon	Saropogon luteus	Coquillett, 1904	Nearctic	0	1	0	Mexico	Baja California Norte	Santo Tomás	Santo Tomás, 10.5 mi SE.	31°28'20"N	116°17'10"W	31.4722	-116.286	290 m	05 Jul. 1975	R. L. Westcott	E. M. Fisher	no	USNMENT	nontype	Donated by E. M. Fisher to USNM
USNMENT01830231	Asilidae	Dasypogoninae	Saropogonini	Saropogon	Saropogon luteus	Coquillett, 1904	Nearctic	1	0	0	Mexico	Baja California Norte	Santo Tomás	Santo Tomás, 16.7 mi. SE.	31°47'54"N	116°24'38"W	31.7983	-116.411	150 m	05 Jul. 1975	R. L. Westcott	E. M. Fisher	no	USNMENT	nontype	Donated by E. M. Fisher to USNM
USNMENT01830232	Asilidae	Dasypogoninae	Saropogonini	Saropogon	Saropogon luteus	Coquillett, 1904	Nearctic	0	1	0	Mexico	Baja California Norte	Santo Tomás	Santo Tomás, 16.7 mi. SE.	31°47'54"N	116°24'38"W	31.7983	-116.411	150 m	05 Jul. 1975	R. L. Westcott	E. M. Fisher	no	USNMENT	nontype	Donated by E. M. Fisher to USNM
UCBMEP0073722	Asilidae	Dasypogoninae	Saropogonini	Saropogon	Saropogon luteus	Coquillett, 1904	Nearctic	0	0	1	USA	California	Idyllwild	San Jacinto Mountains, Marion Mountain Camp	34°26'8"N	119°49'39"N	34.4358	-119.828	2013 m	01 Jul. 1952	R. L. Anderson	C. H. E. Alberts, 2022	no	BME	nontype
UCBMEP0002997	Asilidae	Dasypogoninae	Saropogonini	Saropogon	Saropogon luteus	Coquillett, 1904	Nearctic	1	0	0	USA	California	Idyllwild	San Jacinto Mountains, Marion Mountain Camp	34°26'8"N	119°49'39"N	34.4358	-119.828	2013 m	01 Jul. 1952	R. L. Anderson	C. H. E. Alberts, 2022	no	BME	nontype
USNMENT01830225	Asilidae	Dasypogoninae	Saropogonini	Saropogon	Saropogon luteus	Coquillett, 1904	Nearctic	0	1	0	USA	California	Imperial	Mountain Spring	32°40'29"N	116°06'20"W	32.6747	-116.106	709 m	03 Jul. 1965	D. S. Verity	E. M. Fisher	no	USNMENT	nontype	Donated by E. M. Fisher to USNM
USNMENT01830218	Asilidae	Dasypogoninae	Saropogonini	Saropogon	Saropogon luteus	Coquillett, 1904	Nearctic	0	1	0	USA	California	Inyo	Big Pine Creek	37°08'12"N	118°19'58"W	37.1367	-118.333	1569 m	15 Jul. 1977	N. J. Smith	E. M. Fisher	no	USNMENT	nontype	Donated by E. M. Fisher to USNM
USNMENT01830219	Asilidae	Dasypogoninae	Saropogonini	Saropogon	Saropogon luteus	Coquillett, 1904	Nearctic	1	0	0	USA	California	Inyo	Big Pine Creek	37°08'12"N	118°19'58"W	37.1367	-118.333	1570 m	15 Jul. 1977	N. J. Smith	E. M. Fisher	no	USNMENT	nontype	Donated by E. M. Fisher to USNM
UAIC - N/A	Asilidae	Dasypogoninae	Saropogonini	Saropogon	Saropogon luteus	Coquillett, 1904	Nearctic	0	1	0	USA	California	Inyo	Walker Creek 5 km S Olaucha; malaise in oak woodland nr. Water	36°14.56"N	118°03.46" W	36.2333	-118.05	1530 m	16-30 Jul. 2010	M. E. Irwin	C. H. E. Alberts, 2022	yes	UAIC	nontype
UCBMEP0003006	Asilidae	Dasypogoninae	Saropogonini	Saropogon	Saropogon luteus	Coquillett, 1904	Nearctic	0	1	0	USA	California	Kern	Shafter, 13 mi. S.	35°18'18"N	119°16'58"W	35.3052	-119.283	93 m	16 May 1965	L. A. Stange	C. H. E. Alberts, 2022	no	BME	nontype
UCBMEP0003165	Asilidae	Dasypogoninae	Saropogonini	Saropogon	Saropogon luteus	Coquillett, 1904	Nearctic	1	0	0	USA	California	Kern	Shafter, 13 mi. S.	35°18'18"N	119°16'58"W	35.3052	-119.283	93 m	03 Jun. 1962	A. S. Menke	C. H. E. Alberts, 2022	no	BME	nontype
UCBMEP0003163	Asilidae	Dasypogoninae	Saropogonini	Saropogon	Saropogon luteus	Coquillett, 1904	Nearctic	0	1	0	USA	California	Kern	Shafter, 13 mi. S.	35°18'18"N	119°16'58"W	35.3052	-119.283	93 m	03 Jun. 1962	A. S. Menke	C. H. E. Alberts, 2022	no	BME	nontype
USNMENT01830214	Asilidae	Dasypogoninae	Saropogonini	Saropogon	Saropogon luteus	Coquillett, 1904	Nearctic	0	1	0	USA	California	Kern	Lost Hills	35°36'58"N	119°41'39"W	35.6161	-119.694	91 m	04 Jul. 1963	D. S. Verity	E. M. Fisher	no	USNMENT	nontype	Donated by E. M. Fisher to USNM
USNMENT01830215	Asilidae	Dasypogoninae	Saropogonini	Saropogon	Saropogon luteus	Coquillett, 1904	Nearctic	0	1	0	USA	California	Kern	Lost Hills	35°36'58"N	119°41'39"W	35.6161	-119.694	92 m	04 Jul. 1963	D. S. Verity	E. M. Fisher	no	USNMENT	nontype	Donated by E. M. Fisher to USNM
UCBMEP0073780	Asilidae	Dasypogoninae	Saropogonini	Saropogon	Saropogon luteus	Coquillett, 1904	Nearctic	1	0	0	USA	California	Kern	Mill Potrero	34°51'8"N	110°10'3"W	34.8525	-119.168	1642 m	06 Jul. 1959	A. E. Menke	C. H. E. Alberts, 2022	no	BME	nontype
UCBMEP0003164	Asilidae	Dasypogoninae	Saropogonini	Saropogon	Saropogon luteus	Coquillett, 1904	Nearctic	1	0	0	USA	California	Kern	Mill Potrero	34°51'8"N	110°10'3"W	34.8525	-119.168	1642 m	06 Jul. 1959	R. W. Spore	C. H. E. Alberts, 2022	no	BME	nontype
UAIC - N/A	Asilidae	Dasypogoninae	Saropogonini	Saropogon	Saropogon luteus	Coquillett, 1904	Nearctic	1	0	0	USA	California	Kern	Canebrak Creek, hwy 178; malaise in creek bottom	35°41.27"N	118°03.14"W	35.7161	-118.05	1350 m	16-30 Aug. 2010	M. E. Irwin	C. H. E. Alberts, 2022	yes	UAIC	nontype
UAIC - N/A	Asilidae	Dasypogoninae	Saropogonini	Saropogon	Saropogon luteus	Coquillett, 1904	Nearctic	1	0	0	USA	California	Kern	Canebrak Creek, hwy 178; malaise in creek bottom	35°41.27"N	118°03.14"W	35.7161	-118.05	1350 m	16-30 Aug. 2010	M. E. Irwin	C. H. E. Alberts, 2022	yes	UAIC	nontype
UAIC - N/A	Asilidae	Dasypogoninae	Saropogonini	Saropogon	Saropogon luteus	Coquillett, 1904	Nearctic	1	0	0	USA	California	Kern	Canebrak Creek, hwy 178; malaise in creek bottom	35°41.27"N	118°03.14"W	35.7161	-118.05	1350 m	16-30 Aug. 2010	M. E. Irwin	C. H. E. Alberts, 2022	yes	UAIC	nontype
USNMENT01830217	Asilidae	Dasypogoninae	Saropogonini	Saropogon	Saropogon luteus	Coquillett, 1904	Nearctic	0	1	0	USA	California	Kings	Guernsey (nr. Jct. 11th Ave & Kansas Ave) Melga Res.	36°12'40"N	119°39'27"W	36.2111	-119.657	121 ft. (gps)	16 Jun. 2007	C. L. Bellamy	E. M. Fisher	yes	USNMENT	nontype	Donated by E. M. Fisher to USNM; CLB 986
USNMENT01830188	Asilidae	Dasypogoninae	Saropogonini	Saropogon	Saropogon luteus	Coquillett, 1904	Nearctic	0	1	0	USA	California	Los Angeles	Santa Monica Mountains, Beverly Glen Canyon	34°06'27"N	118°26'33"W	34.1075	-118.442	281 m	20 May 1962	E. M. Fisher	E. M. Fisher	no	USNMENT	nontype	Donated by E. M. Fisher to USNM
LACMENT579086	Asilidae	Dasypogoninae	Saropogonini	Saropogon	Saropogon luteus	Coquillett, 1904	Nearctic	?	?	?	USA	California	Los Angeles	Palmdale, 5 mi. SE.	34°31'22"N	118°02'41"W	34.5228	-118.045	936 m	23 May 1965	R. H. Crandall		no	LACMENT	nontype
LACMENT579090	Asilidae	Dasypogoninae	Saropogonini	Saropogon	Saropogon luteus	Coquillett, 1904	Nearctic	?	?	?	USA	California	Los Angeles	Palmdale, 5 mi. SE.	34°31'22"N	118°02'41"W	34.5228	-118.045	936 m	30 May 1965	R. H. Crandall		no	LACMENT	nontype
LACMENT579091	Asilidae	Dasypogoninae	Saropogonini	Saropogon	Saropogon luteus	Coquillett, 1904	Nearctic	?	?	?	USA	California	Los Angeles	Palmdale, 5 mi. SE.	34°31'22"N	118°02'41"W	34.5228	-118.045	936 m	30 May 1965	R. H. Crandall		no	LACMENT	nontype
LACMENT579087	Asilidae	Dasypogoninae	Saropogonini	Saropogon	Saropogon luteus	Coquillett, 1904	Nearctic	?	?	?	USA	California	Los Angeles	Palmdale, 5 mi. SE.	34°31'22"N	118°02'41"W	34.5228	-118.045	936 m	30 May 1965	R. H. Crandall, Jr.		no	LACMENT	nontype
LACMENT579089	Asilidae	Dasypogoninae	Saropogonini	Saropogon	Saropogon luteus	Coquillett, 1904	Nearctic	?	?	?	USA	California	Los Angeles	Palmdale, 5 mi. SE.	34°31'22"N	118°02'41"W	34.5228	-118.045	936 m	30 May 1965	R. H. Crandall, Jr.		no	LACMENT	nontype
LACMENT579088	Asilidae	Dasypogoninae	Saropogonini	Saropogon	Saropogon luteus	Coquillett, 1904	Nearctic	?	?	?	USA	California	Los Angeles	Palmdale, 5 mi. SE.	34°31'22"N	118°02'41"W	34.5228	-118.045	936 m	21 May 1973	R. H. Crandall		no	LACMENT	nontype
LACMENT579111	Asilidae	Dasypogoninae	Saropogonini	Saropogon	Saropogon luteus	Coquillett, 1904	Nearctic	?	?	?	USA	California	Los Angeles	Altadena	34°11'24"N	118°07'52"W	34.19	-118.131	421 m	29 May 1974	R. H. Crandall		no	LACMENT	nontype
UCBMEP0003034	Asilidae	Dasypogoninae	Saropogonini	Saropogon	Saropogon luteus	Coquillett, 1904	Nearctic	1	0	0	USA	California	Los Angeles	Tanbark Flats	34°12'14"N	117°45'38"W	34.2039	-117.761	811 m	01 Jul. 1950	W. O. Marshall	C. H. E. Alberts, 2022	no	BME	nontype
USNMENT01819590	Asilidae	Dasypogoninae	Saropogonini	Saropogon	Saropogon luteus	Coquillett, 1904	Nearctic	1	0	0	USA	California	Los Angeles	Los Angeles Co.	34°03'08"N	118°14'37"W	34.0522	-118.244	96 m	01 Jun. 1978	Dennis Can House	C. H. E. Alberts, 2021	no	USNMENT	nontype
USNMENT01830194	Asilidae	Dasypogoninae	Saropogonini	Saropogon	Saropogon luteus	Coquillett, 1904	Nearctic	1	0	0	USA	California	Los Angeles	Santa Monica Mountains, Sepulveda Canyon	34°04'23"N	118°27'59"W	34.0731	-118.466	146 m	01 Sep. 1962	E. M. Fisher	E. M. Fisher	no	USNMENT	nontype	Donated by E. M. Fisher to USNM
LACMENT579093	Asilidae	Dasypogoninae	Saropogonini	Saropogon	Saropogon luteus	Coquillett, 1904	Nearctic	?	?	?	USA	California	Los Angeles	Altadena	34°11'24"N	118°07'52"W	34.19	-118.131	421 m	02 Sep. 1977	R. H. Crandall		no	LACMENT	nontype
LACMENT579094	Asilidae	Dasypogoninae	Saropogonini	Saropogon	Saropogon luteus	Coquillett, 1904	Nearctic	?	?	?	USA	California	Los Angeles	Altadena	34°11'24"N	118°07'52"W	34.19	-118.131	421 m	02 Sep. 1977	R. H. Crandall		no	LACMENT	nontype
UCBMEP0003055	Asilidae	Dasypogoninae	Saropogonini	Saropogon	Saropogon luteus	Coquillett, 1904	Nearctic	1	0	0	USA	California	Los Angeles	Tanbark Flats	34°12'14"N	117°45'38"W	34.2039	-117.761	811 m	04 Jul. 1950	D. C. Blodget	C. H. E. Alberts, 2022	no	BME	nontype
UCBMEP0003044	Asilidae	Dasypogoninae	Saropogonini	Saropogon	Saropogon luteus	Coquillett, 1904	Nearctic	1	0	0	USA	California	Los Angeles	Tanbark Flats	34°12'14"N	117°45'38"W	34.2039	-117.761	811 m	04 Jul. 1950	W. A. McDonald	C. H. E. Alberts, 2022	no	BME	nontype
UCBMEP0073762	Asilidae	Dasypogoninae	Saropogonini	Saropogon	Saropogon luteus	Coquillett, 1904	Nearctic	1	0	0	USA	California	Los Angeles	Tanbark Flats	34°12'14"N	117°45'38"W	34.2039	-117.761	811 m	05 Jul. 1952	D. S. Thompson	C. H. E. Alberts, 2022	no	BME	nontype
UCBMEP0003045	Asilidae	Dasypogoninae	Saropogonini	Saropogon	Saropogon luteus	Coquillett, 1904	Nearctic	1	0	0	USA	California	Los Angeles	Tanbark Flats	34°12'14"N	117°45'38"W	34.2039	-117.761	811 m	05 Jul. 1952	R. M. Bohart	C. H. E. Alberts, 2022	no	BME	nontype
UCBMEP0073736	Asilidae	Dasypogoninae	Saropogonini	Saropogon	Saropogon luteus	Coquillett, 1904	Nearctic	1	0	0	USA	California	Los Angeles	Tanbark Flats	34°12'14"N	117°45'38"W	34.2039	-117.761	811 m	05 Jul. 1952	R. M. Bohart	C. H. E. Alberts, 2022	no	BME	nontype
UCBMEP0073737	Asilidae	Dasypogoninae	Saropogonini	Saropogon	Saropogon luteus	Coquillett, 1904	Nearctic	1	0	0	USA	California	Los Angeles	Tanbark Flats	34°12'14"N	117°45'38"W	34.2039	-117.761	811 m	05 Jul. 1952	R. M. Bohart	C. H. E. Alberts, 2022	no	BME	nontype
UCBMEP0003040	Asilidae	Dasypogoninae	Saropogonini	Saropogon	Saropogon luteus	Coquillett, 1904	Nearctic	1	0	0	USA	California	Los Angeles	Tanbark Flats	34°12'14"N	117°45'38"W	34.2039	-117.761	811 m	05 Jul. 1952	R. M. Bohart	C. H. E. Alberts, 2022	no	BME	nontype
UCBMEP0003135	Asilidae	Dasypogoninae	Saropogonini	Saropogon	Saropogon luteus	Coquillett, 1904	Nearctic	0	1	0	USA	California	Los Angeles	Tanbark Flats	34°12'14"N	117°45'38"W	34.2039	-117.761	811 m	05 Jul. 1952	R. M. Bohart	C. H. E. Alberts, 2022	no	BME	nontype
UCBMEP0073763	Asilidae	Dasypogoninae	Saropogonini	Saropogon	Saropogon luteus	Coquillett, 1904	Nearctic	1	0	0	USA	California	Los Angeles	Tanbark Flats	34°12'14"N	117°45'38"W	34.2039	-117.761	811 m	05 Jul. 1952	R. M. Bohart	C. H. E. Alberts, 2022	no	BME	nontype
UCBMEP0003110	Asilidae	Dasypogoninae	Saropogonini	Saropogon	Saropogon luteus	Coquillett, 1904	Nearctic	1	0	0	USA	California	Los Angeles	Tanbark Flats	34°12'14"N	117°45'38"W	34.2039	-117.761	811 m	05 Jul. 1952	R. M. Bohart	C. H. E. Alberts, 2022	no	BME	nontype
LACMENT579096	Asilidae	Dasypogoninae	Saropogonini	Saropogon	Saropogon luteus	Coquillett, 1904	Nearctic	?	?	?	USA	California	Los Angeles	San Gabriel Mountains, vic Tie Canyon	34°17'30"N	117°39'24"W	34.2917	-117.657	2682 m	05 Sep. 1977	R. H. Crandall		no	LACMENT	nontype
UCBMEP0003107	Asilidae	Dasypogoninae	Saropogonini	Saropogon	Saropogon luteus	Coquillett, 1904	Nearctic	1	0	0	USA	California	Los Angeles	Tanbark Flats	34°12'14"N	117°45'38"W	34.2039	-117.761	811 m	06 Jul. 1952	J. H. Nakata	C. H. E. Alberts, 2022	no	BME	nontype
UCBMEP0003033	Asilidae	Dasypogoninae	Saropogonini	Saropogon	Saropogon luteus	Coquillett, 1904	Nearctic	1	1	0	USA	California	Los Angeles	Tanbark Flats	34°12'14"N	117°45'38"W	34.2039	-117.761	811 m	07 Jul. 1950	H. F. Robinson	C. H. E. Alberts, 2022	no	BME	nontype
LACMENT579095	Asilidae	Dasypogoninae	Saropogonini	Saropogon	Saropogon luteus	Coquillett, 1904	Nearctic	?	?	?	USA	California	Los Angeles	Altadena	34°11'24"N	118°07'52"W	34.19	-118.131	421 m	07 Sep. 1977	R. H. Crandall		no	LACMENT	nontype
UCBMEP0003046	Asilidae	Dasypogoninae	Saropogonini	Saropogon	Saropogon luteus	Coquillett, 1904	Nearctic	1	0	0	USA	California	Los Angeles	Tanbark Flats	34°12'14"N	117°45'38"W	34.2039	-117.761	811 m	11 Jun. 1952	R. M. Bohart	C. H. E. Alberts, 2022	no	BME	nontype
UCBMEP0073768	Asilidae	Dasypogoninae	Saropogonini	Saropogon	Saropogon luteus	Coquillett, 1904	Nearctic	0	1	0	USA	California	Los Angeles	Valyermo, 2 mi. SSW.	34°12'14"N	117°45'38"W	34.2039	-117.761	14 m	11 Jun. 1964	J. S. Buckett	C. H. E. Alberts, 2022	no	BME	nontype
UCBMEP0073767	Asilidae	Dasypogoninae	Saropogonini	Saropogon	Saropogon luteus	Coquillett, 1904	Nearctic	1	0	0	USA	California	Los Angeles	Valyermo, 2 mi. SSW.	34°12'14"N	117°45'38"W	34.2039	-117.761	14 m	11 Jun. 1964	J. S. Buckett	C. H. E. Alberts, 2022	no	BME	nontype
UCBMEP0003133	Asilidae	Dasypogoninae	Saropogonini	Saropogon	Saropogon luteus	Coquillett, 1904	Nearctic	1	0	0	USA	California	Los Angeles	Valyermo, 2 mi. SSW.	34°12'14"N	117°45'38"W	34.4186	-117.864	14 m	11 Jun. 1964	J. S. Buckett	C. H. E. Alberts, 2022	no	BME	nontype
LACMENT579099	Asilidae	Dasypogoninae	Saropogonini	Saropogon	Saropogon luteus	Coquillett, 1904	Nearctic	?	?	?	USA	California	Los Angeles	San Gabriel Mountains, vic Tie Canyon	34°17'30"N	117°39'24"W	34.2917	-117.657	2682 m	12 Aug. 1977	R. H. Crandall		no	LACMENT	nontype
UCBMEP0003032	Asilidae	Dasypogoninae	Saropogonini	Saropogon	Saropogon luteus	Coquillett, 1904	Nearctic	0	1	0	USA	California	Los Angeles	Tanbark Flats	34°12'14"N	117°45'38"W	34.2039	-117.761	811 m	13 Jul. 1950	H. F. Robinson	C. H. E. Alberts, 2022	no	BME	nontype
UCBMEP0003108	Asilidae	Dasypogoninae	Saropogonini	Saropogon	Saropogon luteus	Coquillett, 1904	Nearctic	1	0	0	USA	California	Los Angeles	Tanbark Flats	34°12'14"N	117°45'38"W	34.2039	-117.761	811 m	13 Jul. 1952	D. E. Barcus	C. H. E. Alberts, 2022	no	BME	nontype
AAM-005846	Asilidae	Dasypogoninae	Saropogonini	Saropogon	Saropogon luteus	Coquillett, 1904	Nearctic	0	0	1	USA	California	Los Angeles	Tanbark Flats	34°12'14"N	117°45'38"W	34.2039	-117.761	815 m	14 Jul. 1950	R.M. Bohart	C. H. E. Alberts, 2022	no	AMNH	nontype	Specimen used for Dikow 2009
UCBMEP0003027	Asilidae	Dasypogoninae	Saropogonini	Saropogon	Saropogon luteus	Coquillett, 1904	Nearctic	0	1	0	USA	California	Los Angeles	Tanbark Flats	34°12'14"N	117°45'38"W	34.2039	-117.761	811 m	14 Jul. 1956	B. M. Bartosh	C. H. E. Alberts, 2022	no	BME	nontype
UCBMEP0003025	Asilidae	Dasypogoninae	Saropogonini	Saropogon	Saropogon luteus	Coquillett, 1904	Nearctic	1	0	0	USA	California	Los Angeles	Tanbark Flats	34°12'14"N	117°45'38"W	34.2039	-117.761	811 m	14 Jul. 1956	J. C. Hall	C. H. E. Alberts, 2022	no	BME	nontype
UCBMEP0003012	Asilidae	Dasypogoninae	Saropogonini	Saropogon	Saropogon luteus	Coquillett, 1904	Nearctic	1	0	0	USA	California	Los Angeles	Tanbark Flats	34°12'14"N	117°45'38"W	34.2039	-117.761	811 m	14 Jul. 1956	R. C. Bechtel	C. H. E. Alberts, 2022	no	BME	nontype
UCBMEP0003037	Asilidae	Dasypogoninae	Saropogonini	Saropogon	Saropogon luteus	Coquillett, 1904	Nearctic	1	0	0	USA	California	Los Angeles	Tanbark Flats	34°12'14"N	117°45'38"W	34.2039	-117.761	811 m	14 Jul. 1956	R. C. Bechtel	C. H. E. Alberts, 2022	no	BME	nontype
UCBMEP0003018	Asilidae	Dasypogoninae	Saropogonini	Saropogon	Saropogon luteus	Coquillett, 1904	Nearctic	0	1	0	USA	California	Los Angeles	Tanbark Flats	34°12'14"N	117°45'38"W	34.2039	-117.761	811 m	14 Jul. 1956	R. M. Bohart	C. H. E. Alberts, 2022	no	BME	nontype
UCBMEP0003048	Asilidae	Dasypogoninae	Saropogonini	Saropogon	Saropogon luteus	Coquillett, 1904	Nearctic	1	0	0	USA	California	Los Angeles	Tanbark Flats	34°12'14"N	117°45'38"W	34.2039	-117.761	811 m	14 Jul. 1956	R. M. Bohart	C. H. E. Alberts, 2022	no	BME	nontype
UCBMEP0003023	Asilidae	Dasypogoninae	Saropogonini	Saropogon	Saropogon luteus	Coquillett, 1904	Nearctic	1	0	0	USA	California	Los Angeles	Tanbark Flats	34°12'14"N	117°45'38"W	34.2039	-117.761	811 m	14 Jul. 1956	R. M. Bohart	C. H. E. Alberts, 2022	no	BME	nontype
USNMENT01830191	Asilidae	Dasypogoninae	Saropogonini	Saropogon	Saropogon luteus	Coquillett, 1904	Nearctic	0	1	0	USA	California	Los Angeles	Santa Monica Mountains, Sepulveda Canyon	34°04'23"N	118°27'59"W	34.0731	-118.466	146 m	15 Aug. 1960	E. M. Fisher	E. M. Fisher	no	USNMENT	nontype	Donated by E. M. Fisher to USNM
USNMENT01830192	Asilidae	Dasypogoninae	Saropogonini	Saropogon	Saropogon luteus	Coquillett, 1904	Nearctic	1	0	0	USA	California	Los Angeles	Santa Monica Mountains, Sepulveda Canyon	34°04'23"N	118°27'59"W	34.0731	-118.466	146 m	15 Aug. 1960	E. M. Fisher	E. M. Fisher	no	USNMENT	nontype	Donated by E. M. Fisher to USNM
UCBMEP0003112	Asilidae	Dasypogoninae	Saropogonini	Saropogon	Saropogon luteus	Coquillett, 1904	Nearctic	0	1	0	USA	California	Los Angeles	Tanbark Flats	34°12'14"N	117°45'38"W	34.2039	-117.761	811 m	15 Jul. 1952	A. T. McClay	C. H. E. Alberts, 2022	no	BME	nontype
LACMENT579116	Asilidae	Dasypogoninae	Saropogonini	Saropogon	Saropogon luteus	Coquillett, 1904	Nearctic	?	?	?	USA	California	Los Angeles	San Gabriel Mountains, Red Box Ranger Station	34°17'30"N	117°39'24"W	34.2917	-117.657	2682 m	15 Jun. 1969	R. H. Crandall		no	LACMENT	nontype
LACMENT579121	Asilidae	Dasypogoninae	Saropogonini	Saropogon	Saropogon luteus	Coquillett, 1904	Nearctic	?	?	?	USA	California	Los Angeles	San Gabriel Mountains, Charlton Flat	34°17'30"N	117°39'24"W	34.2917	-117.657	2682 m	15 Jun. 1976	P.H. Sullivan		no	LACMENT	nontype
UCBMEP0003047	Asilidae	Dasypogoninae	Saropogonini	Saropogon	Saropogon luteus	Coquillett, 1904	Nearctic	1	0	0	USA	California	Los Angeles	Tanbark Flats	34°12'14"N	117°45'38"W	34.2039	-117.761	811 m	16 Jul. 1956	A. T. McClay	C. H. E. Alberts, 2022	no	BME	nontype
UCBMEP0003010	Asilidae	Dasypogoninae	Saropogonini	Saropogon	Saropogon luteus	Coquillett, 1904	Nearctic	1	0	0	USA	California	Los Angeles	Tanbark Flats	34°12'14"N	117°45'38"W	34.2039	-117.761	811 m	16 Jul. 1956	H. R. Moffitt	C. H. E. Alberts, 2022	no	BME	nontype
UCBMEP0003013	Asilidae	Dasypogoninae	Saropogonini	Saropogon	Saropogon luteus	Coquillett, 1904	Nearctic	1	0	0	USA	California	Los Angeles	Tanbark Flats	34°12'14"N	117°45'38"W	34.2039	-117.761	811 m	16 Jul. 1956	R. M. Bohart	C. H. E. Alberts, 2022	no	BME	nontype
USNMENT01830187	Asilidae	Dasypogoninae	Saropogonini	Saropogon	Saropogon luteus	Coquillett, 1904	Nearctic	0	1	0	USA	California	Los Angeles	Santa Monica Mountains, Beverly Glen Canyon	34°06'27"N	118°26'33"W	34.1075	-118.442	281 m	16 Jun. 1968	E. M. Fisher	E. M. Fisher	no	USNMENT	nontype	Donated by E. M. Fisher to USNM
USNMENT01830185	Asilidae	Dasypogoninae	Saropogonini	Saropogon	Saropogon luteus	Coquillett, 1904	Nearctic	0	1	0	USA	California	Los Angeles	Santa Monica Mountains, Sepulveda Canyon	34°04'23"N	118°27'59"W	34.0731	-118.466	146 m	16 Jun. 1972	E. M. Fisher	E. M. Fisher	no	USNMENT	nontype	Donated by E. M. Fisher to USNM
USNMENT01830186	Asilidae	Dasypogoninae	Saropogonini	Saropogon	Saropogon luteus	Coquillett, 1904	Nearctic	1	0	0	USA	California	Los Angeles	Santa Monica Mountains, Sepulveda Canyon	34°04'23"N	118°27'59"W	34.0731	-118.466	146 m	16 Jun. 1972	E. M. Fisher	E. M. Fisher	no	USNMENT	nontype	Donated by E. M. Fisher to USNM
USNMENT01830200	Asilidae	Dasypogoninae	Saropogonini	Saropogon	Saropogon luteus	Coquillett, 1904	Nearctic	0	1	0	USA	California	Los Angeles	Devil's Punchbowl Co. Pk.	34°25'12"N	117°51'08"W	34.42	-117.852	1354 m	16-20 Jul. 1973	P. H. Sullivan	E. M. Fisher	no	USNMENT	nontype	Donated by E. M. Fisher to USNM
USNMENT01830201	Asilidae	Dasypogoninae	Saropogonini	Saropogon	Saropogon luteus	Coquillett, 1904	Nearctic	1	0	0	USA	California	Los Angeles	Devil's Punchbowl Co. Pk.	34°25'12"N	117°51'08"W	34.42	-117.852	1355 m	16-20 Jul. 1973	P. H. Sullivan	E. M. Fisher	no	USNMENT	nontype	Donated by E. M. Fisher to USNM
USNMENT01830216	Asilidae	Dasypogoninae	Saropogonini	Saropogon	Saropogon luteus	Coquillett, 1904	Nearctic	0	1	0	USA	California	Los Angeles	San Gabriel Mountains, Vasquez Rocks	34°29'18"N	118°19'17"W	34.4883	-118.321	760 m	17 Jul. 1964	R. R. Snelling	E. M. Fisher	no	USNMENT	nontype	Donated by E. M. Fisher to USNM
UCBMEP0003036	Asilidae	Dasypogoninae	Saropogonini	Saropogon	Saropogon luteus	Coquillett, 1904	Nearctic	1	0	0	USA	California	Los Angeles	Tanbark Flats	34°12'14"N	117°45'38"W	34.2039	-117.761	811 m	17 Jun. 1956	R. M. Bohart	C. H. E. Alberts, 2022	no	BME	nontype
UCBMEP0003113	Asilidae	Dasypogoninae	Saropogonini	Saropogon	Saropogon luteus	Coquillett, 1904	Nearctic	1	0	0	USA	California	Los Angeles	Tanbark Flats	34°12'14"N	117°45'38"W	34.2039	-117.761	811 m	19 Jun. 1950	K. G. Whitesell	C. H. E. Alberts, 2022	no	BME	nontype
UCBMEP0003031	Asilidae	Dasypogoninae	Saropogonini	Saropogon	Saropogon luteus	Coquillett, 1904	Nearctic	0	1	0	USA	California	Los Angeles	Tanbark Flats	34°12'14"N	117°45'38"W	34.2039	-117.761	811 m	19 Jun. 1950	K. G. Whitesell	C. H. E. Alberts, 2022	no	BME	nontype
UCBMEP0003039	Asilidae	Dasypogoninae	Saropogonini	Saropogon	Saropogon luteus	Coquillett, 1904	Nearctic	1	0	0	USA	California	Los Angeles	Tanbark Flats	34°12'14"N	117°45'38"W	34.2039	-117.761	811 m	19 Jun. 1950	K. G. Whitesell	C. H. E. Alberts, 2022	no	BME	nontype
UCBMEP0003024	Asilidae	Dasypogoninae	Saropogonini	Saropogon	Saropogon luteus	Coquillett, 1904	Nearctic	0	1	0	USA	California	Los Angeles	Tanbark Flats	34°12'14"N	117°45'38"W	34.2039	-117.761	811 m	19 Jun. 1956	R. W. Bushing	C. H. E. Alberts, 2022	no	BME	nontype
UCBMEP0003019	Asilidae	Dasypogoninae	Saropogonini	Saropogon	Saropogon luteus	Coquillett, 1904	Nearctic	1	0	0	USA	California	Los Angeles	Tanbark Flats	34°12'14"N	117°45'38"W	34.2039	-117.761	811 m	20 Jun. 1950	W. O. Marshall	C. H. E. Alberts, 2022	no	BME	nontype
UCBMEP0003035	Asilidae	Dasypogoninae	Saropogonini	Saropogon	Saropogon luteus	Coquillett, 1904	Nearctic	1	0	0	USA	California	Los Angeles	Tanbark Flats	34°12'14"N	117°45'38"W	34.2039	-117.761	811 m	20 Jun. 1950		C. H. E. Alberts, 2022	no	BME	nontype
LACMENT579112	Asilidae	Dasypogoninae	Saropogonini	Saropogon	Saropogon luteus	Coquillett, 1904	Nearctic	?	?	?	USA	California	Los Angeles	San Gabriel Mountains	34°17'30"N	117°39'24"W	34.2917	-117.657	2682 m	20 Jun. 1962	R. H. Crandall		no	LACMENT	nontype
USNMENT01830189	Asilidae	Dasypogoninae	Saropogonini	Saropogon	Saropogon luteus	Coquillett, 1904	Nearctic	0	1	0	USA	California	Los Angeles	Santa Monica Mountains, Beverly Glen Canyon	34°06'27"N	118°26'33"W	34.1075	-118.442	281 m	20 Jun. 1966	E. M. Fisher	E. M. Fisher	no	USNMENT	nontype	Donated by E. M. Fisher to USNM
LACMENT579098	Asilidae	Dasypogoninae	Saropogonini	Saropogon	Saropogon luteus	Coquillett, 1904	Nearctic	?	?	?	USA	California	Los Angeles	San Gabriel Mountains, vic Tie Canyon	34°17'30"N	117°39'24"W	34.2917	-117.657	2682 m	20 Jun. 1979	R. H. Crandall		no	LACMENT	nontype
LACMENT579113	Asilidae	Dasypogoninae	Saropogonini	Saropogon	Saropogon luteus	Coquillett, 1904	Nearctic	?	?	?	USA	California	Los Angeles	San Gabriel Mountains	34°17'30"N	117°39'24"W	34.2917	-117.657	2682 m	21 Aug. 1964	R. H. Crandall, Jr.		no	LACMENT	nontype
UCBMEP0003038	Asilidae	Dasypogoninae	Saropogonini	Saropogon	Saropogon luteus	Coquillett, 1904	Nearctic	0	1	0	USA	California	Los Angeles	Tanbark Flats	34°12'14"N	117°45'38"W	34.2039	-117.761	811 m	21 Jun. 1950	W. O. Marshall	C. H. E. Alberts, 2022	no	BME	nontype
UCBMEP0003115	Asilidae	Dasypogoninae	Saropogonini	Saropogon	Saropogon luteus	Coquillett, 1904	Nearctic	0	1	0	USA	California	Los Angeles	Tanbark Flats	34°12'14"N	117°45'38"W	34.2039	-117.761	811 m	22 Jun. 1950	H. F. Robinson	C. H. E. Alberts, 2022	no	BME	nontype
UCBMEP0073765	Asilidae	Dasypogoninae	Saropogonini	Saropogon	Saropogon luteus	Coquillett, 1904	Nearctic	1	0	0	USA	California	Los Angeles	Tanbark Flats	34°12'14"N	117°45'38"W	34.2039	-117.761	811 m	22 Jun. 1950	J. C. Hall	C. H. E. Alberts, 2022	no	BME	nontype
UCBMEP0073764	Asilidae	Dasypogoninae	Saropogonini	Saropogon	Saropogon luteus	Coquillett, 1904	Nearctic	1	0	0	USA	California	Los Angeles	Tanbark Flats	34°12'14"N	117°45'38"W	34.2039	-117.761	811 m	22 Jun. 1950	K. G. Whitesell	C. H. E. Alberts, 2022	no	BME	nontype
UCBMEP0003009	Asilidae	Dasypogoninae	Saropogonini	Saropogon	Saropogon luteus	Coquillett, 1904	Nearctic	1	0	0	USA	California	Los Angeles	Tanbark Flats	34°12'14"N	117°45'38"W	34.2039	-117.761	811 m	22 Jun. 1956	B. M. Bartosh	C. H. E. Alberts, 2022	no	BME	nontype
UCBMEP0003022	Asilidae	Dasypogoninae	Saropogonini	Saropogon	Saropogon luteus	Coquillett, 1904	Nearctic	1	0	0	USA	California	Los Angeles	Tanbark Flats	34°12'14"N	117°45'38"W	34.2039	-117.761	811 m	22 Jun. 1956	B. M. Bartosh	C. H. E. Alberts, 2022	no	BME	nontype
UCBMEP0003016	Asilidae	Dasypogoninae	Saropogonini	Saropogon	Saropogon luteus	Coquillett, 1904	Nearctic	1	0	0	USA	California	Los Angeles	Tanbark Flats	34°12'14"N	117°45'38"W	34.2039	-117.761	811 m	22 Jun. 1956	H. R. Moffitt	C. H. E. Alberts, 2022	no	BME	nontype
UCBMEP0073732	Asilidae	Dasypogoninae	Saropogonini	Saropogon	Saropogon luteus	Coquillett, 1904	Nearctic	1	0	0	USA	California	Los Angeles	Tanbark Flats	34°12'14"N	117°45'38"W	34.2039	-117.761	811 m	22 Jun. 1956	R. C. Betchtel	C. H. E. Alberts, 2022	no	BME	nontype
UCBMEP0073734	Asilidae	Dasypogoninae	Saropogonini	Saropogon	Saropogon luteus	Coquillett, 1904	Nearctic	0	1	0	USA	California	Los Angeles	Tanbark Flats	34°12'14"N	117°45'38"W	34.2039	-117.761	811 m	22 Jun. 1956	R. C. Betchtel	C. H. E. Alberts, 2022	no	BME	nontype
UCBMEP0003014	Asilidae	Dasypogoninae	Saropogonini	Saropogon	Saropogon luteus	Coquillett, 1904	Nearctic	1	0	0	USA	California	Los Angeles	Tanbark Flats	34°12'14"N	117°45'38"W	34.2039	-117.761	811 m	22 Jun. 1956	R. C. Betchtel	C. H. E. Alberts, 2022	no	BME	nontype
UCBMEP00073735	Asilidae	Dasypogoninae	Saropogonini	Saropogon	Saropogon luteus	Coquillett, 1904	Nearctic	1	0	0	USA	California	Los Angeles	Tanbark Flats	34°12'14"N	117°45'38"W	34.2039	-117.761	811 m	22 Jun. 1956	R. C. Betchtel	C. H. E. Alberts, 2022	no	BME	nontype
UCBMEP0073733	Asilidae	Dasypogoninae	Saropogonini	Saropogon	Saropogon luteus	Coquillett, 1904	Nearctic	1	0	0	USA	California	Los Angeles	Tanbark Flats	34°12'14"N	117°45'38"W	34.2039	-117.761	811 m	22 Jun. 1956	R. M. Bohart	C. H. E. Alberts, 2022	no	BME	nontype
USNMENT01830190	Asilidae	Dasypogoninae	Saropogonini	Saropogon	Saropogon luteus	Coquillett, 1904	Nearctic	1	0	0	USA	California	Los Angeles	Santa Monica Mountains, Beverly Glen Canyon	34°06'27"N	118°26'33"W	34.1075	-118.442	281 m	22 Jun. 1962	E. M. Fisher	E. M. Fisher	no	USNMENT	nontype	Donated by E. M. Fisher to USNM
UCBMEP0003029	Asilidae	Dasypogoninae	Saropogonini	Saropogon	Saropogon luteus	Coquillett, 1904	Nearctic	0	1	0	USA	California	Los Angeles	Tanbark Flats	34°12'14"N	117°45'38"W	34.2039	-117.761	811 m	23 Jun. 1950	M. J. Stebbins	C. H. E. Alberts, 2022	no	BME	nontype
UCBMEP0003109	Asilidae	Dasypogoninae	Saropogonini	Saropogon	Saropogon luteus	Coquillett, 1904	Nearctic	1	0	0	USA	California	Los Angeles	Tanbark Flats	34°12'14"N	117°45'38"W	34.2039	-117.761	811 m	23 Jun. 1952	S. Miyagawa	C. H. E. Alberts, 2022	no	BME	nontype
LACMENT579092	Asilidae	Dasypogoninae	Saropogonini	Saropogon	Saropogon luteus	Coquillett, 1904	Nearctic	?	?	?	USA	California	Los Angeles	Altadena	34°11'24"N	118°07'52"W	34.19	-118.131	421 m	23 Jun. 1973	R. H. Crandall		no	LACMENT	nontype
LACMENT579097	Asilidae	Dasypogoninae	Saropogonini	Saropogon	Saropogon luteus	Coquillett, 1904	Nearctic	?	?	?	USA	California	Los Angeles	San Gabriel Mountains, vic Tie Canyon	34°17'30"N	117°39'24"W	34.2917	-117.657	2682 m	24 Jul. 1977	R. H. Crandall		no	LACMENT	nontype
UCBMEP0003011	Asilidae	Dasypogoninae	Saropogonini	Saropogon	Saropogon luteus	Coquillett, 1904	Nearctic	0	1	0	USA	California	Los Angeles	Tanbark Flats	34°12'14"N	117°45'38"W	34.2039	-117.761	811 m	24 Jun. 1956	H. R. Moffitt	C. H. E. Alberts, 2022	no	BME	nontype
USNMENT01830193	Asilidae	Dasypogoninae	Saropogonini	Saropogon	Saropogon luteus	Coquillett, 1904	Nearctic	1	0	0	USA	California	Los Angeles	Santa Monica Mountains, Sepulveda Canyon	34°04'23"N	118°27'59"W	34.0731	-118.466	146 m	24 May. 1961	E. M. Fisher	E. M. Fisher	no	USNMENT	nontype	Donated by E. M. Fisher to USNM
UCBMEP0003015	Asilidae	Dasypogoninae	Saropogonini	Saropogon	Saropogon luteus	Coquillett, 1904	Nearctic	1	0	0	USA	California	Los Angeles	Tanbark Flats	34°12'14"N	117°45'38"W	34.2039	-117.761	811 m	25 Jun. 1956	B. M. Bartosh	C. H. E. Alberts, 2022	no	BME	nontype
UCBMEP0003008	Asilidae	Dasypogoninae	Saropogonini	Saropogon	Saropogon luteus	Coquillett, 1904	Nearctic	0	1	0	USA	California	Los Angeles	Tanbark Flats	34°12'14"N	117°45'38"W	34.2039	-117.761	811 m	25 Jun. 1956	H. R. Moffitt	C. H. E. Alberts, 2022	no	BME	nontype
UCBMEP0073731	Asilidae	Dasypogoninae	Saropogonini	Saropogon	Saropogon luteus	Coquillett, 1904	Nearctic	1	0	0	USA	California	Los Angeles	Tanbark Flats	34°12'14"N	117°45'38"W	34.2039	-117.761	811 m	25 Jun. 1956	H. R. Moffitt	C. H. E. Alberts, 2022	no	BME	nontype
UCBMEP0003021	Asilidae	Dasypogoninae	Saropogonini	Saropogon	Saropogon luteus	Coquillett, 1904	Nearctic	0	1	0	USA	California	Los Angeles	Tanbark Flats	34°12'14"N	117°45'38"W	34.2039	-117.761	811 m	25 Jun. 1956	R. M. Bohart	C. H. E. Alberts, 2022	no	BME	nontype
LACMENT579117	Asilidae	Dasypogoninae	Saropogonini	Saropogon	Saropogon luteus	Coquillett, 1904	Nearctic	?	?	?	USA	California	Los Angeles	Juniper Hills	34°26'38"N	117°56'07"W	34.4439	-117.935	1326 m	26 Jul. 1973	A. Evans		no	LACMENT	nontype
LACMENT579118	Asilidae	Dasypogoninae	Saropogonini	Saropogon	Saropogon luteus	Coquillett, 1904	Nearctic	?	?	?	USA	California	Los Angeles	Juniper Hills	34°26'38"N	117°56'07"W	34.4439	-117.935	1326 m	26 Jul. 1973	A. Evans		no	LACMENT	nontype
LACMENT579119	Asilidae	Dasypogoninae	Saropogonini	Saropogon	Saropogon luteus	Coquillett, 1904	Nearctic	?	?	?	USA	California	Los Angeles	Juniper Hills	34°26'38"N	117°56'07"W	34.4439	-117.935	1326 m	26 Jul. 1973	A. Evans		no	LACMENT	nontype
LACMENT579120	Asilidae	Dasypogoninae	Saropogonini	Saropogon	Saropogon luteus	Coquillett, 1904	Nearctic	?	?	?	USA	California	Los Angeles	Juniper Hills	34°26'38"N	117°56'07"W	34.4439	-117.935	1326 m	26 Jul. 1973	A. Evans		no	LACMENT	nontype
USNMENT01819545	Asilidae	Dasypogoninae	Saropogonini	Saropogon	Saropogon luteus	Coquillett, 1904	Nearctic	1	0	0	USA	California	Los Angeles	Pasadena	34°08'52"N	118°08'40"W	34.1478	-118.144	266 m	26 Jun. 1907	F. Grinnell, Jr.	Coquillett	no	USNMENT	nontype	J. M. Aldrich Collection
USNMENT01819160	Asilidae	Dasypogoninae	Saropogonini	Saropogon	Saropogon luteus	Coquillett, 1904	Nearctic	0	1	0	USA	California	Los Angeles	Pasadena	34°08'52"N	118°08'40"W	34.1478	-118.144	266 m	26 Jun. 1907	F. Grinnell, Jr.	Coquillett	no	USNMENT	nontype	J. M. Aldrich Collection
UCBMEP0003111	Asilidae	Dasypogoninae	Saropogonini	Saropogon	Saropogon luteus	Coquillett, 1904	Nearctic	1	0	0	USA	California	Los Angeles	Tanbark Flats	34°12'14"N	117°45'38"W	34.2039	-117.761	811 m	26 Jun. 1952	S. Miyagawa	C. H. E. Alberts, 2022	no	BME	nontype
UCBMEP0003020	Asilidae	Dasypogoninae	Saropogonini	Saropogon	Saropogon luteus	Coquillett, 1904	Nearctic	1	0	0	USA	California	Los Angeles	Tanbark Flats	34°12'14"N	117°45'38"W	34.2039	-117.761	811 m	27 Jun. 1950	J. C. Hall	C. H. E. Alberts, 2022	no	BME	nontype
UCBMEP0003030	Asilidae	Dasypogoninae	Saropogonini	Saropogon	Saropogon luteus	Coquillett, 1904	Nearctic	0	1	0	USA	California	Los Angeles	Tanbark Flats	34°12'14"N	117°45'38"W	34.2039	-117.761	811 m	27 Jun. 1950	J. C. Hall	C. H. E. Alberts, 2022	no	BME	nontype
LACMENT579100	Asilidae	Dasypogoninae	Saropogonini	Saropogon	Saropogon luteus	Coquillett, 1904	Nearctic	?	?	?	USA	California	Los Angeles	San Gabriel Mountains, vic Tie Canyon	34°17'30"N	117°39'24"W	34.2917	-117.657	2682 m	29 Jul. 1977	R. H. Crandall		no	LACMENT	nontype
LACMENT579101	Asilidae	Dasypogoninae	Saropogonini	Saropogon	Saropogon luteus	Coquillett, 1904	Nearctic	?	?	?	USA	California	Los Angeles	San Gabriel Mountains, vic Tie Canyon	34°17'30"N	117°39'24"W	34.2917	-117.657	2682 m	29 Jul. 1977	R. H. Crandall		no	LACMENT	nontype
LACMENT579102	Asilidae	Dasypogoninae	Saropogonini	Saropogon	Saropogon luteus	Coquillett, 1904	Nearctic	?	?	?	USA	California	Los Angeles	San Gabriel Mountains, vic Tie Canyon	34°17'30"N	117°39'24"W	34.2917	-117.657	2682 m	29 Jul. 1977	R. H. Crandall		no	LACMENT	nontype
LACMENT579103	Asilidae	Dasypogoninae	Saropogonini	Saropogon	Saropogon luteus	Coquillett, 1904	Nearctic	?	?	?	USA	California	Los Angeles	San Gabriel Mountains, vic Tie Canyon	34°17'30"N	117°39'24"W	34.2917	-117.657	2682 m	29 Jul. 1977	R. H. Crandall		no	LACMENT	nontype
LACMENT579104	Asilidae	Dasypogoninae	Saropogonini	Saropogon	Saropogon luteus	Coquillett, 1904	Nearctic	?	?	?	USA	California	Los Angeles	San Gabriel Mountains, vic Tie Canyon	34°17'30"N	117°39'24"W	34.2917	-117.657	2682 m	29 Jul. 1977	R. H. Crandall		no	LACMENT	nontype
LACMENT579105	Asilidae	Dasypogoninae	Saropogonini	Saropogon	Saropogon luteus	Coquillett, 1904	Nearctic	?	?	?	USA	California	Los Angeles	San Gabriel Mountains, vic Tie Canyon	34°17'30"N	117°39'24"W	34.2917	-117.657	2682 m	29 Jul. 1977	R. H. Crandall		no	LACMENT	nontype
LACMENT579106	Asilidae	Dasypogoninae	Saropogonini	Saropogon	Saropogon luteus	Coquillett, 1904	Nearctic	?	?	?	USA	California	Los Angeles	San Gabriel Mountains, vic Tie Canyon	34°17'30"N	117°39'24"W	34.2917	-117.657	2682 m	29 Jul. 1977	R. H. Crandall		no	LACMENT	nontype
LACMENT579107	Asilidae	Dasypogoninae	Saropogonini	Saropogon	Saropogon luteus	Coquillett, 1904	Nearctic	?	?	?	USA	California	Los Angeles	San Gabriel Mountains, vic Tie Canyon	34°17'30"N	117°39'24"W	34.2917	-117.657	2682 m	29 Jul. 1977	R. H. Crandall		no	LACMENT	nontype
LACMENT579108	Asilidae	Dasypogoninae	Saropogonini	Saropogon	Saropogon luteus	Coquillett, 1904	Nearctic	?	?	?	USA	California	Los Angeles	San Gabriel Mountains, vic Tie Canyon	34°17'30"N	117°39'24"W	34.2917	-117.657	2682 m	29 Jul. 1977	R. H. Crandall		no	LACMENT	nontype
LACMENT579109	Asilidae	Dasypogoninae	Saropogonini	Saropogon	Saropogon luteus	Coquillett, 1904	Nearctic	?	?	?	USA	California	Los Angeles	San Gabriel Mountains, vic Tie Canyon	34°17'30"N	117°39'24"W	34.2917	-117.657	2682 m	29 Jul. 1977	R. H. Crandall		no	LACMENT	nontype
LACMENT579110	Asilidae	Dasypogoninae	Saropogonini	Saropogon	Saropogon luteus	Coquillett, 1904	Nearctic	?	?	?	USA	California	Los Angeles	San Gabriel Mountains, vic Tie Canyon	34°17'30"N	117°39'24"W	34.2917	-117.657	2682 m	29 Jul. 1977	R. H. Crandall		no	LACMENT	nontype
UCBMEP0003017	Asilidae	Dasypogoninae	Saropogonini	Saropogon	Saropogon luteus	Coquillett, 1904	Nearctic	1	0	0	USA	California	Los Angeles	Tanbark Flats	34°12'14"N	117°45'38"W	34.2039	-117.761	811 m	29 Jun. 1952	J. H. Nakata	C. H. E. Alberts, 2022	no	BME	nontype
UCBMEP0003028	Asilidae	Dasypogoninae	Saropogonini	Saropogon	Saropogon luteus	Coquillett, 1904	Nearctic	1	0	0	USA	California	Los Angeles	Tanbark Flats	34°12'14"N	117°45'38"W	34.2039	-117.761	811 m	30 Jun. 1950	A. T. McClay	C. H. E. Alberts, 2022	no	BME	nontype
UCBMEP0003041	Asilidae	Dasypogoninae	Saropogonini	Saropogon	Saropogon luteus	Coquillett, 1904	Nearctic	1	0	0	USA	California	Los Angeles	Tanbark Flats	34°12'14"N	117°45'38"W	34.2039	-117.761	811 m	30 Jun. 1950	W. A. McDonald	C. H. E. Alberts, 2022	no	BME	nontype
USNMENT01819525	Asilidae	Dasypogoninae	Saropogonini	Saropogon	Saropogon luteus	Coquillett, 1904	Nearctic	0	1	0	USA	California	Los Angeles	Claremont	34°05'48"N	117°43'11"W	34.0967	-117.72	356 m	N/A	Baker	C. H. E. Alberts, 2022	no	USNMENT	nontype	2629 ; abdomen broken
USNMENT01199100	Asilidae	Dasypogoninae	Saropogonini	Saropogon	Saropogon luteus	Coquillett, 1904	Nearctic	0	1	0	USA	California	Los Angeles	Los Angeles Co.	34°03'08"N	118°14'37"W	34.0522	-118.244	97 m	N/A	Coquillett	Coquillett	no	USNMENT	Holotype	Type No 8036 U.S.N.M.
USNMENT01819600	Asilidae	Dasypogoninae	Saropogonini	Saropogon	Saropogon luteus	Coquillett, 1904	Nearctic	0	1	0	USA	California	Merced	Los Banos	37°03'29"N	120°50'59"W	37.0581	-120.85	36 m	25 Jul. 1974	M.V. Silveira	L. Bezark, 1975	no	USNMENT	nontype
UCBMEP0073769	Asilidae	Dasypogoninae	Saropogonini	Saropogon	Saropogon luteus	Coquillett, 1904	Nearctic	1	0	0	USA	California	Monterey	Arroyo Seco Camp	36°14'0"N	121°28'40"W	36.2335	-121.478	325 m	19 May 1964	F. D. Parker	C. H. E. Alberts, 2022	no	BME	nontype
UCBMEP0073770	Asilidae	Dasypogoninae	Saropogonini	Saropogon	Saropogon luteus	Coquillett, 1904	Nearctic	1	0	0	USA	California	Monterey	Arroyo Seco Camp	36°14'0"N	121°28'40"W	36.2335	-121.478	325 m	19 May 1964	F. D. Parker	C. H. E. Alberts, 2022	no	BME	nontype
UCBMEP0073773	Asilidae	Dasypogoninae	Saropogonini	Saropogon	Saropogon luteus	Coquillett, 1904	Nearctic	1	0	0	USA	California	Monterey	Arroyo Seco Camp	36°14'0"N	121°28'40"W	36.2335	-121.478	325 m	19 May 1964	R. M. Bohart	C. H. E. Alberts, 2022	no	BME	nontype
UCBMEP0003134	Asilidae	Dasypogoninae	Saropogonini	Saropogon	Saropogon luteus	Coquillett, 1904	Nearctic	1	0	0	USA	California	Monterey	Arroyo Seco Camp	36°14'0"N	121°28'40"W	36.2335	-121.478	325 m	19 May 1964	R. M. Bohart	C. H. E. Alberts, 2022	no	BME	nontype
UCBMEP0073771	Asilidae	Dasypogoninae	Saropogonini	Saropogon	Saropogon luteus	Coquillett, 1904	Nearctic	1	0	0	USA	California	Monterey	Arroyo Seco Camp	36°14'0"N	121°28'40"W	36.2335	-121.478	325 m	19 May 1964	R. M. Bohart	C. H. E. Alberts, 2022	no	BME	nontype
UCBMEP0073772	Asilidae	Dasypogoninae	Saropogonini	Saropogon	Saropogon luteus	Coquillett, 1904	Nearctic	1	0	0	USA	California	Monterey	Arroyo Seco Camp	36°14'0"N	121°28'40"W	36.2335	-121.478	325 m	19 May 1964	R. M. Bohart	C. H. E. Alberts, 2022	no	BME	nontype
UCBMEP0002985	Asilidae	Dasypogoninae	Saropogonini	Saropogon	Saropogon luteus	Coquillett, 1904	Nearctic	1	0	0	USA	California	Monterey	Arroyo Seco Camp	34°12'14"N	117°45'38"W	34.2039	-117.761	308 m	05 Jun. 1956	R. C. Bechtel	C. H. E. Alberts, 2022	no	BME	nontype
UCBMEP0073705	Asilidae	Dasypogoninae	Saropogonini	Saropogon	Saropogon luteus	Coquillett, 1904	Nearctic	1	0	0	USA	California	Monterey	Arroyo Seco Camp	34°12'14"N	117°45'38"W	34.2039	-117.761	308 m	06 Jun. 1956	R. M. Bohart	C. H. E. Alberts, 2022	no	BME	nontype
UCBMEP0073704	Asilidae	Dasypogoninae	Saropogonini	Saropogon	Saropogon luteus	Coquillett, 1904	Nearctic	1	0	0	USA	California	Monterey	Arroyo Seco Camp	34°12'14"N	117°45'38"W	34.2039	-117.761	308 m	06 Jun. 1956	R. M. Bohart	C. H. E. Alberts, 2022	no	BME	nontype
BYUC215494	Asilidae	Dasypogoninae	Saropogonini	Saropogon	Saropogon luteus	Coquillett, 1904	Nearctic	0	1	0	USA	California	Orange	Santa Ana Mountains, Coal Creek Canyon, Near Santa Ana Canyon	33°51'25"N	117°49'06"W	33.857	-117.818	79 m	14 Jul. 1960	J. T. McBurney	C. H. E. Alberts, 2022	no	BYU	nontype
AAM-005843	Asilidae	Dasypogoninae	Saropogonini	Saropogon	Saropogon luteus	Coquillett, 1904	Nearctic	0	0	1	USA	California	Orange	Costa Mesa	33°39'49"N	117°54'17"W	33.6636	-117.905	23 m	20 Jul. 1938	J. G. Sharafelt & M. A. Cazier	M. T. James, 1940	no	AMNH	nontype	Specimen used for Dikow 2009; Buckwheat
UAIC - N/A	Asilidae	Dasypogoninae	Saropogonini	Saropogon	Saropogon luteus	Coquillett, 1904	Nearctic	0	1	0	USA	California	Riverside	Riverside	33°58'50"N	117°22'31"W	33.9806	-117.375	262 m	31 May 1937	P. D. Gerhardt	C. H. E. Alberts, 2022	no	UAIC	nontype
UAIC - N/A	Asilidae	Dasypogoninae	Saropogonini	Saropogon	Saropogon luteus	Coquillett, 1904	Nearctic	0	1	0	USA	California	Riverside	Riverside	33°58'50"N	117°22'31"W	33.9806	-117.375	262 m	31 May 1937	P. D. Gerhardt	C. H. E. Alberts, 2022	no	UAIC	nontype
UCBMEP0073723	Asilidae	Dasypogoninae	Saropogonini	Saropogon	Saropogon luteus	Coquillett, 1904	Nearctic	1	0	0	USA	California	Riverside	San Jacinto Mountain	33°48'54"N	116°40'25"W	33.8152	-116.674	3135 m	28 May 1939	R. M. Bohart	C. H. E. Alberts, 2022	no	BME	nontype
UCBMEP0002999	Asilidae	Dasypogoninae	Saropogonini	Saropogon	Saropogon luteus	Coquillett, 1904	Nearctic	1	0	0	USA	California	Riverside	San Jacinto Mountain	33°48'54"N	116°40'25"W	33.8152	-116.674	3135 m	28 May 1939	R. M. Bohart	C. H. E. Alberts, 2022	no	BME	nontype
USNMENT01830199	Asilidae	Dasypogoninae	Saropogonini	Saropogon	Saropogon luteus	Coquillett, 1904	Nearctic	0	1	0	USA	California	Riverside	Temecula, 9 mi. E.	33°30'26"N	116°59'46"W	33.5072	-116.996	1200 ft	27 May 1969	R. R. Snelling	E. M. Fisher	no	USNMENT	nontype	Donated by E. M. Fisher to USNM
USNMENT01830195	Asilidae	Dasypogoninae	Saropogonini	Saropogon	Saropogon luteus	Coquillett, 1904	Nearctic	1	0	0	USA	California	Riverside	Reche Canyon 5 mi. NW Moreno	34°01'57"N	117°16'58"W	34.0325	-117.283	361 m	19 May 1979	E. M. Fisher	E. M. Fisher	no	USNMENT	nontype	Donated by E. M. Fisher to USNM
USNMENT01830196	Asilidae	Dasypogoninae	Saropogonini	Saropogon	Saropogon luteus	Coquillett, 1904	Nearctic	0	1	0	USA	California	Riverside	Reche Canyon 5 mi. NW Moreno	34°01'57"N	117°16'58"W	34.0325	-117.283	361 m	19 May 1979	E. M. Fisher	E. M. Fisher	no	USNMENT	nontype	Donated by E. M. Fisher to USNM
USNMENT01830197	Asilidae	Dasypogoninae	Saropogonini	Saropogon	Saropogon luteus	Coquillett, 1904	Nearctic	0	1	0	USA	California	Riverside	Reche Canyon 5 mi. NW Moreno	34°01'57"N	117°16'58"W	34.0325	-117.283	361 m	19 May 1979	E. M. Fisher	E. M. Fisher	no	USNMENT	nontype	Donated by E. M. Fisher to USNM
USNMENT01830198	Asilidae	Dasypogoninae	Saropogonini	Saropogon	Saropogon luteus	Coquillett, 1904	Nearctic	1	0	0	USA	California	Riverside	Reche Canyon 5 mi. NW Moreno	34°01'57"N	117°16'58"W	34.0325	-117.283	361 m	19 May 1979	E. M. Fisher	E. M. Fisher	no	USNMENT	nontype	Donated by E. M. Fisher to USNM
USNMENT01830208	Asilidae	Dasypogoninae	Saropogonini	Saropogon	Saropogon luteus	Coquillett, 1904	Nearctic	0	1	0	USA	California	Riverside	Massacre Canyon	33°50'34"N	116°59'45"W	33.8428	-116.996	477 m	24 May 1979	E. M. Fisher	E. M. Fisher	no	USNMENT	nontype	Donated by E. M. Fisher to USNM, with Hymenoptera prey pinned underneath - Sweat bee (Halictidae); In C. H. A. Predator-Prey Database
USNMENT01830209	Asilidae	Dasypogoninae	Saropogonini	Saropogon	Saropogon luteus	Coquillett, 1904	Nearctic	0	1	0	USA	California	Riverside	Massacre Canyon	33°50'34"N	116°59'45"W	33.8428	-116.996	477 m	24 May 1979	E. M. Fisher	E. M. Fisher	no	USNMENT	nontype	Donated by E. M. Fisher to USNM
USNMENT01830210	Asilidae	Dasypogoninae	Saropogonini	Saropogon	Saropogon luteus	Coquillett, 1904	Nearctic	1	0	0	USA	California	Riverside	Massacre Canyon	33°50'34"N	116°59'45"W	33.8428	-116.996	477 m	24 May 1979	E. M. Fisher	E. M. Fisher	no	USNMENT	nontype	Donated by E. M. Fisher to USNM
USNMENT01830211	Asilidae	Dasypogoninae	Saropogonini	Saropogon	Saropogon luteus	Coquillett, 1904	Nearctic	1	0	0	USA	California	Riverside	Massacre Canyon	33°50'34"N	116°59'45"W	33.8428	-116.996	477 m	24 May 1979	E. M. Fisher	E. M. Fisher	no	USNMENT	nontype	Donated by E. M. Fisher to USNM
USNMENT01830212	Asilidae	Dasypogoninae	Saropogonini	Saropogon	Saropogon luteus	Coquillett, 1904	Nearctic	1	0	0	USA	California	Riverside	Massacre Canyon	33°50'34"N	116°59'45"W	33.8428	-116.996	477 m	24 May 1979	E. M. Fisher	E. M. Fisher	no	USNMENT	nontype	Donated by E. M. Fisher to USNM
USNMENT01830213	Asilidae	Dasypogoninae	Saropogonini	Saropogon	Saropogon luteus	Coquillett, 1904	Nearctic	1	0	0	USA	California	Riverside	Massacre Canyon	33°50'34"N	116°59'45"W	33.8428	-116.996	477 m	24 May 1979	E. M. Fisher	E. M. Fisher	no	USNMENT	nontype	Donated by E. M. Fisher to USNM
USNMENT01819148	Asilidae	Dasypogoninae	Saropogonini	Saropogon	Saropogon luteus	Coquillett, 1904	Nearctic	0	1	0	USA	California	Riverside	Riverside	33°58'50"N	117°22'31"W	33.9806	-117.375	262 m	01 Jun. 1945	A. L. Melander	J. Wilcox, 1966	no	USNMENT	nontype	ALMelander Collection 1961
UCBMEP0002991	Asilidae	Dasypogoninae	Saropogonini	Saropogon	Saropogon luteus	Coquillett, 1904	Nearctic	0	1	0	USA	California	Riverside	Riverside	33°58'50"N	117°22'31"W	34.2039	-117.761	262 m	01 Jun. 1954	J. C. Hall	C. H. E. Alberts, 2022	no	BME	nontype
UCBMEP0073721	Asilidae	Dasypogoninae	Saropogonini	Saropogon	Saropogon luteus	Coquillett, 1904	Nearctic	0	1	0	USA	California	Riverside	Riverside	33°58'50"N	117°22'31"W	34.2039	-117.761	262 m	01 Jun. 1954	J. C. Hall	C. H. E. Alberts, 2022	no	BME	nontype
UCBMEP0073713	Asilidae	Dasypogoninae	Saropogonini	Saropogon	Saropogon luteus	Coquillett, 1904	Nearctic	1	0	0	USA	California	Riverside	Anza	33°33'18"N	116°40'27"W	33.5553	-116.674	1198 m	03 Jul. 1956	H. R. Moffitt	C. H. E. Alberts, 2022	no	BME	nontype
UCBMEP0073715	Asilidae	Dasypogoninae	Saropogonini	Saropogon	Saropogon luteus	Coquillett, 1904	Nearctic	1	0	0	USA	California	Riverside	Anza	33°33'18"N	116°40'27"W	33.5553	-116.674	1198 m	03 Jul. 1956	H. R. Moffitt	C. H. E. Alberts, 2022	no	BME	nontype
7UCBMEP003718	Asilidae	Dasypogoninae	Saropogonini	Saropogon	Saropogon luteus	Coquillett, 1904	Nearctic	0	1	0	USA	California	Riverside	Anza	33°33'18"N	116°40'27"W	33.5553	-116.674	1198 m	03 Jul. 1956	H. R. Moffitt	C. H. E. Alberts, 2022	no	BME	nontype
UCBMEP0073720	Asilidae	Dasypogoninae	Saropogonini	Saropogon	Saropogon luteus	Coquillett, 1904	Nearctic	0	1	0	USA	California	Riverside	Anza	33°33'18"N	116°40'27"W	33.5553	-116.674	1198 m	03 Jul. 1956	H. R. Moffitt	C. H. E. Alberts, 2022	no	BME	nontype
UCBMEP0073714	Asilidae	Dasypogoninae	Saropogonini	Saropogon	Saropogon luteus	Coquillett, 1904	Nearctic	1	0	0	USA	California	Riverside	Anza	33°33'18"N	116°40'27"W	33.5553	-116.674	1198 m	03 Jul. 1956	R. C. Bechtel	C. H. E. Alberts, 2022	no	BME	nontype
UCBMEP0073711	Asilidae	Dasypogoninae	Saropogonini	Saropogon	Saropogon luteus	Coquillett, 1904	Nearctic	1	1	0	USA	California	Riverside	Anza	33°33'18"N	116°40'27"W	33.5553	-116.674	1198 m	03 Jul. 1956	R. C. Bechtel	C. H. E. Alberts, 2022	no	BME	nontype
UCBMEP0002987	Asilidae	Dasypogoninae	Saropogonini	Saropogon	Saropogon luteus	Coquillett, 1904	Nearctic	1	0	0	USA	California	Riverside	Anza	33°33'18"N	116°40'27"W	33.5553	-116.674	1198 m	03 Jul. 1956	R. M. Bohart	C. H. E. Alberts, 2022	no	BME	nontype
UCBMEP0241393	Asilidae	Dasypogoninae	Saropogonini	Saropogon	Saropogon luteus	Coquillett, 1904	Nearctic	0	1	0	USA	California	Riverside	Riverside	33°58'50"N	117°22'31"W	33.9806	-117.375	262 m	04 Jul. 1979	K. Cooper	C. H. E. Alberts, 2022	no	BME	nontype	pictures of Left wing used for Alberts & Fisher, 2022 Saropogon manuscript
UCBMEP0073710	Asilidae	Dasypogoninae	Saropogonini	Saropogon	Saropogon luteus	Coquillett, 1904	Nearctic	1	0	0	USA	California	Riverside	Anza	33°33'18"N	116°40'27"W	33.5553	-116.674	1198 m	05 Jul.1956	R. M. Bohart	C. H. E. Alberts, 2022	no	BME	nontype
UCBMEP0073712	Asilidae	Dasypogoninae	Saropogonini	Saropogon	Saropogon luteus	Coquillett, 1904	Nearctic	1	0	0	USA	California	Riverside	Anza	33°33'18"N	116°40'27"W	33.5553	-116.674	1198 m	05 Jul.1956	R. M. Bohart	C. H. E. Alberts, 2022	no	BME	nontype
UCBMEP0073716	Asilidae	Dasypogoninae	Saropogonini	Saropogon	Saropogon luteus	Coquillett, 1904	Nearctic	0	1	0	USA	California	Riverside	Anza	33°33'18"N	116°40'27"W	33.5553	-116.674	1198 m	05 Jul.1956	R. M. Bohart	C. H. E. Alberts, 2022	no	BME	nontype
UCBMEP0073717	Asilidae	Dasypogoninae	Saropogonini	Saropogon	Saropogon luteus	Coquillett, 1904	Nearctic	0	1	0	USA	California	Riverside	Anza	33°33'18"N	116°40'27"W	33.5553	-116.674	1198 m	05 Jul.1956	R. M. Bohart	C. H. E. Alberts, 2022	no	BME	nontype
UCBMEP0073719	Asilidae	Dasypogoninae	Saropogonini	Saropogon	Saropogon luteus	Coquillett, 1904	Nearctic	0	1	0	USA	California	Riverside	Anza	33°33'18"N	116°40'27"W	33.5553	-116.674	1198 m	05 Jul.1956	R. M. Bohart	C. H. E. Alberts, 2022	no	BME	nontype
UCBMEP0002989	Asilidae	Dasypogoninae	Saropogonini	Saropogon	Saropogon luteus	Coquillett, 1904	Nearctic	1	0	0	USA	California	Riverside	Riverside	33°58'50"N	117°22'31"W	34.2039	-117.761	262 m	08 Aug. 1952	E. I. Schlinger	C. H. E. Alberts, 2022	no	BME	nontype
UCBMEP0002993	Asilidae	Dasypogoninae	Saropogonini	Saropogon	Saropogon luteus	Coquillett, 1904	Nearctic	1	0	0	USA	California	Riverside	Riverside	33°58'50"N	117°22'31"W	34.2039	-117.761	262 m	08 Aug. 1952	E. I. Schlinger	C. H. E. Alberts, 2022	no	BME	nontype
UAIC - N/A	Asilidae	Dasypogoninae	Saropogonini	Saropogon	Saropogon luteus	Coquillett, 1904	Nearctic	0	1	0	USA	California	Riverside	Keen Camp San Jaciato Mountains	33°41'13"N	116°42'15"W	33.6869	-116.704	1515 m	10 Jun. 1935	P. D. Gerhardt	C. H. E. Alberts, 2022	no	UAIC	nontype	Pentstemon
USNMENT01830184	Asilidae	Dasypogoninae	Saropogonini	Saropogon	Saropogon luteus	Coquillett, 1904	Nearctic	0	1	0	USA	California	Riverside	Aguanga	33°26'33"N	116°51'54"W	33.4425	-116.865	591 m	19 Jul. 1971	J. Robertson	C. H. E. Alberts, 2022	no	USNMENT	nontype	Donated by E. M. Fisher to USNM
USNMENT01830224	Asilidae	Dasypogoninae	Saropogonini	Saropogon	Saropogon luteus	Coquillett, 1904	Nearctic	1	0	0	USA	California	Riverside	Box Spr. Mts.	33°56'48"N	117°17'47"W	33.9467	-117.296	460 m	24 Jun. 1979	G. Cavender	E. M. Fisher	no	USNMENT	nontype	Donated by E. M. Fisher to USNM
UCBMEP0002992	Asilidae	Dasypogoninae	Saropogonini	Saropogon	Saropogon luteus	Coquillett, 1904	Nearctic	1	0	0	USA	California	Riverside	Riverside	33°58'50"N	117°22'31"W	34.2039	-117.761	262 m	27 Jun. 1957	J. C. Hall	C. H. E. Alberts, 2022	no	BME	nontype
UCBMEP0002988	Asilidae	Dasypogoninae	Saropogonini	Saropogon	Saropogon luteus	Coquillett, 1904	Nearctic	1	0	0	USA	California	Riverside	Anza	33°33'18"N	116°40'27"W	33.5553	-116.674	1198 m	30 Jun. 1957	H. R. Moffitt	C. H. E. Alberts, 2022	no	BME	nontype
USNMENT01830144	Asilidae	Dasypogoninae	Saropogonini	Saropogon	Saropogon luteus	Coquillett, 1904	Nearctic	1	0	0	USA	California	Riverside	Bautista Cn. 4.7 mSE Hemet 79F20	33°42'19"N	116°51'56"W	33.7053	-116.866	640 m			E. M. Fisher	no	USNMENT	nontype	Donated by E. M. Fisher to USNM
UCBMEP0241558	Asilidae	Dasypogoninae	Saropogonini	Saropogon	Saropogon luteus	Coquillett, 1904	Nearctic	1	0	0	USA	California	San Bernardino	Baldu Mesa	34°27'33"N	117°27'01"W	34.4592	-117.45	1064 m	29 May 1980	J. C. Hall	C. H. E. Alberts, 2022	no	BME	nontype	pictures of Left wing used for Alberts & Fisher, 2022 Saropogon manuscript
UCBMEP0003049	Asilidae	Dasypogoninae	Saropogonini	Saropogon	Saropogon luteus	Coquillett, 1904	Nearctic	0	1	0	USA	California	San Bernardino	San Bernardino	35°18'18"N	119°16'58"W	35.3052	-119.283	323 m	05 Jul. 1951	J. C. Hall	C. H. E. Alberts, 2022	no	BME	nontype
UCBMEP0003137	Asilidae	Dasypogoninae	Saropogonini	Saropogon	Saropogon luteus	Coquillett, 1904	Nearctic	0	1	0	USA	California	San Bernardino	San Bernardino	35°18'18"N	119°16'58"W	35.3052	-119.283	323 m	05 Jul. 1951	J. C. Hall	C. H. E. Alberts, 2022	no	BME	nontype
UCBMEP0003042	Asilidae	Dasypogoninae	Saropogonini	Saropogon	Saropogon luteus	Coquillett, 1904	Nearctic	1	0	0	USA	California	San Bernardino	Wildwood Canyon	34°12'21"N	118°17'41"W	34.2059	-118.295	432 m	05 Jul. 1952	J. E. Gillaspy	C. H. E. Alberts, 2022	no	BME	nontype
USNMENT01830220	Asilidae	Dasypogoninae	Saropogonini	Saropogon	Saropogon luteus	Coquillett, 1904	Nearctic	1	0	0	USA	California	San Bernardino	Cajon, 7.7 mi. NW., Cajon Canyon	34°12'40"N	117°24'05"W	34.2111	-117.401	605 m	05 Jul. 1964	R. R. Snelling	E. M. Fisher	no	USNMENT	nontype	Donated by E. M. Fisher to USNM
LACMENT579114	Asilidae	Dasypogoninae	Saropogonini	Saropogon	Saropogon luteus	Coquillett, 1904	Nearctic	?	?	?	USA	California	San Bernardino	Yucaipa, 3 mi E.	34°02'54"N	116°59'43"W	34.0483	-116.995	1047 m	05 Jun. 1977	T. Griswold		no	LACMENT	nontype
UCBMEP0003166	Asilidae	Dasypogoninae	Saropogonini	Saropogon	Saropogon luteus	Coquillett, 1904	Nearctic	1	0	0	USA	California	San Bernardino	Atolia	35°18'18"N	119°16'58"W	35.3052	-119.283	1003 m	09 Jul. 1950	R. M. Bohart	C. H. E. Alberts, 2022	no	BME	nontype
UCBMEP0073781	Asilidae	Dasypogoninae	Saropogonini	Saropogon	Saropogon luteus	Coquillett, 1904	Nearctic	1	0	0	USA	California	San Bernardino	Atolia	35°18'18"N	119°16'58"W	35.3052	-119.283	1003 m	09 Jul. 1950	R. M. Bohart	C. H. E. Alberts, 2022	no	BME	nontype
USNMENT01830221	Asilidae	Dasypogoninae	Saropogonini	Saropogon	Saropogon luteus	Coquillett, 1904	Nearctic	0	1	0	USA	California	San Bernardino	San Bernardino Mountains, Deep Creek Public Camp	34°15'03"N	117°09'30"W	34.2508	-117.158	1578 m	12 Jul. 1964	R. R. Snelling	E. M. Fisher	no	USNMENT	nontype	Donated by E. M. Fisher to USNM
USNMENT01830222	Asilidae	Dasypogoninae	Saropogonini	Saropogon	Saropogon luteus	Coquillett, 1904	Nearctic	1	0	0	USA	California	San Bernardino	Phelan, 2 mi. SW.	34°26'57"N	117°38'22"W	34.4492	-117.639	1185 m	13 Jul. 1963	D. S. Verity	E. M. Fisher	no	USNMENT	nontype	Donated by E. M. Fisher to USNM
LACMENT579115	Asilidae	Dasypogoninae	Saropogonini	Saropogon	Saropogon luteus	Coquillett, 1904	Nearctic	?	?	?	USA	California	San Bernardino	Yucaipa, 3 mi SE.	34°00'54"N	116°59'42"W	34.015	-116.995	969 m	28 Jun. 1976	T. Griswold		no	LACMENT	nontype
USNMENT01830183	Asilidae	Dasypogoninae	Saropogonini	Saropogon	Saropogon luteus	Coquillett, 1904	Nearctic	1	0	0	USA	California	San Diego	Jacumba, 4 mi. NW.	32°39'41"N	116°13'48"W	32.6614	-116.23	925 m	03 Jun. 1973	E. M. Fisher	C. H. E. Alberts, 2022	no	USNMENT	nontype	Donated by E. M. Fisher to USNM
USNMENT01830181	Asilidae	Dasypogoninae	Saropogonini	Saropogon	Saropogon luteus	Coquillett, 1904	Nearctic	1	0	0	USA	California	San Diego	Manzanita (=Blvd.)	33°57'40"N	117°14'10"W	33.9611	-117.236	557 m	03 Jun. 1973	E. M. Fisher	E. M. Fisher, 1975	no	USNMENT	nontype	Donated by E. M. Fisher to USNM
USNMENT01830182	Asilidae	Dasypogoninae	Saropogonini	Saropogon	Saropogon luteus	Coquillett, 1904	Nearctic	1	0	0	USA	California	San Diego	Manzanita (=Blvd.)	33°57'40"N	117°14'10"W	33.9611	-117.236	557 m	03 Jun. 1973	E. M. Fisher	E. M. Fisher, 1975	no	USNMENT	nontype	Donated by E. M. Fisher to USNM
AAM-005844	Asilidae	Dasypogoninae	Saropogonini	Saropogon	Saropogon luteus	Coquillett, 1904	Nearctic	0	0	1	USA	California	San Diego	Pine Valley	32°49'17"N	116°31'45"W	32.8214	-116.529	1154 m	12 Jul. 1953	W. J. Gertsch, J. W. Gertsch	J. Wilcox, 1962	no	AMNH	nontype	Specimen used for Dikow 2009
USNMENT01199059	Asilidae	Dasypogoninae	Saropogonini	Saropogon	Saropogon luteus	Coquillett, 1904	Nearctic	1	0	0	USA	California	San Diego	La Pasl'a	32°43'01"N	117°08'08"W	32.7169	-117.136	61m	17 Jun. 1938	C. Dammers	J. Wilcox	no	USNMENT	nontype	extra labels: AL Melander Collection 1961 [white & green]; terminalia dissected
UAIC1006224	Asilidae	Dasypogoninae	Saropogonini	Saropogon	Saropogon luteus	Coquillett, 1904	Nearctic	0	1	0	USA	California	San Diego	near lake Cuymaca along Hwy 79	32°59'22"N	116°34'54"W	32.9894	-116.582	1450 m	18 Jun. 2004	R. J. Waayers	C. H. E. Alberts, 2022	no	UAIC	nontype	BG 599561; on Eriogonum fasciculatum
USNMENT01819140	Asilidae	Dasypogoninae	Saropogonini	Saropogon	Saropogon luteus	Coquillett, 1904	Nearctic	1	0	0	USA	California	San Diego	Cajon Valley	32°48'21"N	116°54'10"W	32.8058	-116.903	240 m	24 Jul. 1945	Grace H., John L.	J. Wilcox, 1966	no	USNMENT	nontype	ALMelander Collection 1961
UCBMEP0073778	Asilidae	Dasypogoninae	Saropogonini	Saropogon	Saropogon luteus	Coquillett, 1904	Nearctic	1	0	0	USA	California	Santa Barbara	Goleta	34°26'8"N	119°49'39"N	34.4358	-119.828	7 m	02 Jul. 1959	A. E. Menke	C. H. E. Alberts, 2022	no	BME	nontype
UCBMEP0003160	Asilidae	Dasypogoninae	Saropogonini	Saropogon	Saropogon luteus	Coquillett, 1904	Nearctic	0	0	1	USA	California	Santa Barbara	Goleta	34°26'8"N	119°49'39"N	34.4358	-119.828	7 m	02 Jul. 1959	J. R. Russell	C. H. E. Alberts, 2022	no	BME	nontype
UCBMEP0073777	Asilidae	Dasypogoninae	Saropogonini	Saropogon	Saropogon luteus	Coquillett, 1904	Nearctic	1	0	0	USA	California	Santa Barbara	Goleta	34°26'8"N	119°49'39"N	34.4358	-119.828	7 m	02 Jul. 1959	J. R. Russell	C. H. E. Alberts, 2022	no	BME	nontype
UCBMEP0073776	Asilidae	Dasypogoninae	Saropogonini	Saropogon	Saropogon luteus	Coquillett, 1904	Nearctic	0	0	1	USA	California	Santa Barbara	Goleta	34°26'8"N	119°49'39"N	34.4358	-119.828	7 m	02 Jul. 1959	R. W. Spore	C. H. E. Alberts, 2022	no	BME	nontype
UCBMEP0003159	Asilidae	Dasypogoninae	Saropogonini	Saropogon	Saropogon luteus	Coquillett, 1904	Nearctic	0	1	0	USA	California	Santa Barbara	Goleta	34°26'8"N	119°49'39"N	34.4358	-119.828	7 m	04 Jul. 1959	A. E. Menke	C. H. E. Alberts, 2022	no	BME	nontype
UCBMEP0073775	Asilidae	Dasypogoninae	Saropogonini	Saropogon	Saropogon luteus	Coquillett, 1904	Nearctic	1	0	0	USA	California	Santa Barbara	Goleta	34°26'8"N	119°49'39"N	34.4358	-119.828	7 m	04 Jul. 1959	F. D. Parker	C. H. E. Alberts, 2022	no	BME	nontype
UCBMEP0003004	Asilidae	Dasypogoninae	Saropogonini	Saropogon	Saropogon luteus	Coquillett, 1904	Nearctic	1	0	0	USA	California	Santa Barbara	Los Prietos, 4 mi. E.	34°32'31"N	119°43'54"W	34.5421	-119.732	533 m	12 Jul. 1965	M. R. Gardner	C. H. E. Alberts, 2022	no	BME	nontype
UCBMEP0073727	Asilidae	Dasypogoninae	Saropogonini	Saropogon	Saropogon luteus	Coquillett, 1904	Nearctic	1	0	0	USA	California	Santa Barbara	Los Prietos, 4 mi. E.	34°32'31"N	119°43'54"W	34.5421	-119.732	533 m	12 Jul. 1965	M. R. Gardner	C. H. E. Alberts, 2022	no	BME	nontype
UCBMEP0073728	Asilidae	Dasypogoninae	Saropogonini	Saropogon	Saropogon luteus	Coquillett, 1904	Nearctic	1	0	0	USA	California	Santa Barbara	Los Prietos, 4 mi. E.	34°32'31"N	119°43'54"W	34.5421	-119.732	533 m	12 Jul. 1965	M. R. Gardner	C. H. E. Alberts, 2022	no	BME	nontype
UCBMEP0073729	Asilidae	Dasypogoninae	Saropogonini	Saropogon	Saropogon luteus	Coquillett, 1904	Nearctic	0	1	0	USA	California	Santa Barbara	Los Prietos, 4 mi. E.	34°32'31"N	119°43'54"W	34.5421	-119.732	533 m	12 Jul. 1965	M. R. Gardner	C. H. E. Alberts, 2022	no	BME	nontype
UCBMEP0003161	Asilidae	Dasypogoninae	Saropogonini	Saropogon	Saropogon luteus	Coquillett, 1904	Nearctic	1	0	0	USA	California	Santa Barbara	Goleta	34°26'8"N	119°49'39"N	34.4358	-119.828	7 m	13 Jul. 1959	M. Bruck	C. H. E. Alberts, 2022	no	BME	nontype
UCBMEP0003005	Asilidae	Dasypogoninae	Saropogonini	Saropogon	Saropogon luteus	Coquillett, 1904	Nearctic	1	0	0	USA	California	Santa Barbara	Los Prietos	34°32'31"N	119°43'54"W	34.5421	-119.732	306 m	20 Jun. 1965	J. S. Buckett	C. H. E. Alberts, 2022	no	BME	nontype
UCBMEP0073730	Asilidae	Dasypogoninae	Saropogonini	Saropogon	Saropogon luteus	Coquillett, 1904	Nearctic	0	1	0	USA	California	Santa Barbara	Los Prietos	34°32'31"N	119°43'54"W	34.5421	-119.732	306 m	20 Jun. 1965	J. S. Buckett	C. H. E. Alberts, 2022	no	BME	nontype
ASUHIC0139638	Asilidae	Dasypogoninae	Saropogonini	Saropogon	Saropogon luteus	Coquillett, 1904	Nearctic	0	0	1	USA	California	Santa Barbara	San Marcos Pass	34°30'41"N	119°49'28"W	34.5117	-119.825	305 m	22 Jun. 1961	R.S. Beal	J. Wilcox, 1962	no	ASUHIC	nontype		https://serv.biokic.asu.edu/ecdysis/collections/individual/index.php?occid=624320
USNMENT01830223	Asilidae	Dasypogoninae	Saropogonini	Saropogon	Saropogon luteus	Coquillett, 1904	Nearctic	0	1	0	USA	California	Santa Barbara	Rincon Point Station	34°22'22"N	119°28'40"W	34.3728	-119.478	0 m	23 Aug. 1976	P. H. Sullivan	E. M. Fisher	no	USNMENT	nontype	Donated by E. M. Fisher to USNM
UCBMEP0073779	Asilidae	Dasypogoninae	Saropogonini	Saropogon	Saropogon luteus	Coquillett, 1904	Nearctic	1	0	0	USA	California	Santa Barbara	Santa Ynez Mountains	34°30'0"N	119°43'48"W	34.5	-119.73	1091 m	24 Jun. 1955	P. M. Marsh	C. H. E. Alberts, 2022	no	BME	nontype
UCBMEP0002984	Asilidae	Dasypogoninae	Saropogonini	Saropogon	Saropogon luteus	Coquillett, 1904	Nearctic	0	1	0	USA	California	Santa Barbara	Santa Ynez Mountains	34°30'0"N	119°43'48"W	33.5553	-116.674	1091 m	24 Jun. 1959	A. E. Menke	C. H. E. Alberts, 2022	no	BME	nontype
UCBMEP0003162	Asilidae	Dasypogoninae	Saropogonini	Saropogon	Saropogon luteus	Coquillett, 1904	Nearctic	0	1	0	USA	California	Santa Barbara	Santa Ynez Mountains	34°30'0"N	119°43'48"W	34.5	-119.73	1091 m	24 Jun. 1959	F. D. Parker	C. H. E. Alberts, 2022	no	BME	nontype
UCBMEP0073726	Asilidae	Dasypogoninae	Saropogonini	Saropogon	Saropogon luteus	Coquillett, 1904	Nearctic	1	0	0	USA	California	Santa Barbara	Solvang Station, 2 mi. E.	34°12'14"N	117°45'38"W	34.2039	-117.761	181 m	28 Jun. 1965	J. S. Buckett	C. H. E. Alberts, 2022	no	BME	nontype
UCBMEP0003002	Asilidae	Dasypogoninae	Saropogonini	Saropogon	Saropogon luteus	Coquillett, 1904	Nearctic	1	0	0	USA	California	Santa Barbara	Solvang Station, 2 mi. E.	34°12'14"N	117°45'38"W	34.2039	-117.761	181 m	28 Jun. 1965	M. R. Gardner	C. H. E. Alberts, 2022	no	BME	nontype
UCBMEP0073724	Asilidae	Dasypogoninae	Saropogonini	Saropogon	Saropogon luteus	Coquillett, 1904	Nearctic	1	0	0	USA	California	Santa Barbara	Solvang Station, 2 mi. E.	34°12'14"N	117°45'38"W	34.2039	-117.761	181 m	28 Jun. 1965	M. R. Gardner	C. H. E. Alberts, 2022	no	BME	nontype
UCBMEP0073725	Asilidae	Dasypogoninae	Saropogonini	Saropogon	Saropogon luteus	Coquillett, 1904	Nearctic	0	1	0	USA	California	Santa Barbara	Solvang Station, 2 mi. E.	34°12'14"N	117°45'38"W	34.2039	-117.761	181 m	28 Jun. 1965	M. R. Gardner	C. H. E. Alberts, 2022	no	BME	nontype
UCBMEP0073774	Asilidae	Dasypogoninae	Saropogonini	Saropogon	Saropogon luteus	Coquillett, 1904	Nearctic	1	0	0	USA	California	Santa Barbara	Bluff Camp San Rafael Mountains	34°48'40"N	119°51'46"W	34.8114	-119.863	997 m	29 Jun. 1959	F. D. Parker	C. H. E. Alberts, 2022	no	BME	nontype
UCBMEP0003156	Asilidae	Dasypogoninae	Saropogonini	Saropogon	Saropogon luteus	Coquillett, 1904	Nearctic	0	1	0	USA	California	Santa Barbara	Bluff Camp San Rafael Mountains	34°48'40"N	119°51'46"W	34.8114	-119.863	997 m	29 Jun. 1959	P. E. Paige	C. H. E. Alberts, 2022	no	BME	nontype
UCBMEP0003157	Asilidae	Dasypogoninae	Saropogonini	Saropogon	Saropogon luteus	Coquillett, 1904	Nearctic	1	0	0	USA	California	Santa Barbara	Goleta	34°26'8"N	119°49'39"N	34.4358	-119.828	7 m	30 Jun. 1959	R. M. Bohart	C. H. E. Alberts, 2022	no	BME	nontype
UCBMEP0280556	Asilidae	Dasypogoninae	Saropogonini	Saropogon	Saropogon luteus	Coquillett, 1904	Nearctic	0	1	0	USA	California	Stanislaus	Patterson, 8 km. W., Del Puerto Canyon	37°26'00"N	121°20'10"W	37.4333	-121.336	308 m	09 May 1997	S. L. Heydon	C. H. E. Alberts, 2022	no	BME	nontype
UCBMEP0002986	Asilidae	Dasypogoninae	Saropogonini	Saropogon	Saropogon luteus	Coquillett, 1904	Nearctic	1	0	0	USA	California	Tulare	Visalia	34°12'14"N	117°45'38"W	34.2039	-117.761	102 m	20 Jun. 1951	R. C. Bechtel	C. H. E. Alberts, 2022	no	BME	nontype
UCBMEP0073708	Asilidae	Dasypogoninae	Saropogonini	Saropogon	Saropogon luteus	Coquillett, 1904	Nearctic	0	1	0	USA	California	Tulare	Visalia	34°12'14"N	117°45'38"W	34.2039	-117.761	102 m	20 Jun. 1951	R. C. Bechtel	C. H. E. Alberts, 2022	no	BME	nontype
UCBMEP0073707	Asilidae	Dasypogoninae	Saropogonini	Saropogon	Saropogon luteus	Coquillett, 1904	Nearctic	1	0	0	USA	California	Tulare	Visalia	34°12'14"N	117°45'38"W	34.2039	-117.761	102 m	21 Jun. 1951	R. C. Bechtel	C. H. E. Alberts, 2022	no	BME	nontype
UCBMEP0073706	Asilidae	Dasypogoninae	Saropogonini	Saropogon	Saropogon luteus	Coquillett, 1904	Nearctic	1	0	0	USA	California	Tulare	Visalia	34°12'14"N	117°45'38"W	34.2039	-117.761	102 m	21 Jun. 1951	R. C. Bechtel	C. H. E. Alberts, 2022	no	BME	nontype
UCBMEP0073709	Asilidae	Dasypogoninae	Saropogonini	Saropogon	Saropogon luteus	Coquillett, 1904	Nearctic	1	0	0	USA	California	Tulare	Visalia	34°12'14"N	117°45'38"W	34.2039	-117.761	102 m	21 Jun. 1951	R. C. Bechtel	C. H. E. Alberts, 2022	no	BME	nontype
UCBMEP0003043	Asilidae	Dasypogoninae	Saropogonini	Saropogon	Saropogon luteus	Coquillett, 1904	Nearctic	1	0	0	USA	California	Ventura	Foster Park	34°21'24"N	119°18'52"W	34.3567	-119.314	80 m	01 Jul. 1959	J. R. Russell	C. H. E. Alberts, 2022	no	BME	nontype
USNMENT01830205	Asilidae	Dasypogoninae	Saropogonini	Saropogon	Saropogon luteus	Coquillett, 1904	Nearctic	1	0	0	USA	California	Ventura	Camp Ozena Upper Cuyama	34°56'55"N	119°48'31"W	34.9486	-119.809	759 m	01 Jul. 1964	C. W. Kirkwood	E. M. Fisher, 1966	no	USNMENT	nontype	Donated by E. M. Fisher to USNM
USNMENT01830206	Asilidae	Dasypogoninae	Saropogonini	Saropogon	Saropogon luteus	Coquillett, 1904	Nearctic	1	0	0	USA	California	Ventura	Camp Ozena Upper Cuyama	34°56'55"N	119°48'31"W	34.9486	-119.809	759 m	01 Jul. 1964	C. W. Kirkwood	E. M. Fisher, 1966	no	USNMENT	nontype	Donated by E. M. Fisher to USNM
USNMENT01830207	Asilidae	Dasypogoninae	Saropogonini	Saropogon	Saropogon luteus	Coquillett, 1904	Nearctic	1	0	0	USA	California	Ventura	Camp Ozena Upper Cuyama	34°56'55"N	119°48'31"W	34.9486	-119.809	759 m	01 Jul. 1964	C. W. Kirkwood	E. M. Fisher, 1966	no	USNMENT	nontype	Donated by E. M. Fisher to USNM
UCBMEP0003050	Asilidae	Dasypogoninae	Saropogonini	Saropogon	Saropogon luteus	Coquillett, 1904	Nearctic	1	0	0	USA	California	Ventura	Foster Park	34°12'14"N	117°45'38"W	34.2039	-117.761	80 m	07 Jul. 1959	J. R. Bussell	C. H. E. Alberts, 2022	no	BME	nontype
USNMENT01830203	Asilidae	Dasypogoninae	Saropogonini	Saropogon	Saropogon luteus	Coquillett, 1904	Nearctic	0	1	0	USA	California	Ventura	Camp Ozena Upper Cuyama	34°56'55"N	119°48'31"W	34.9486	-119.809	759 m	08 Jul. 1964	C. W. Kirkwood	E. M. Fisher, 1966	no	USNMENT	nontype	Donated by E. M. Fisher to USNM
USNMENT01830202	Asilidae	Dasypogoninae	Saropogonini	Saropogon	Saropogon luteus	Coquillett, 1904	Nearctic	0	1	0	USA	California	Ventura	Camp Ozena Upper Cuyama	34°56'55"N	119°48'31"W	34.9486	-119.809	759 m	09 Jul. 1964	C. W. Kirkwood	E. M. Fisher, 1966	no	USNMENT	nontype	Donated by E. M. Fisher to USNM
BYUC215743	Asilidae	Dasypogoninae	Saropogonini	Saropogon	Saropogon luteus	Coquillett, 1904	Nearctic	1	0	0	USA	California	Ventura	Simi Hills	34°13'28"N	118°43'00"W	34.2244	-118.717	647 m	19 Apr. 1989	K.F. Dobry	C. H. E. Alberts, 2022	no	BYU	nontype
AAM-005845	Asilidae	Dasypogoninae	Saropogonini	Saropogon	Saropogon luteus	Coquillett, 1904	Nearctic	1	0	0	USA	California	Ventura	Point Mugu	34°05'08"N	119°03'39"W	34.0856	-119.061	13 m	23 Jun. 1952	M. Casier, W. Gertsch, R. Schrammel	J. Wilcox, 1962	no	AMNH	nontype	Specimen used for Dikow 2009
LACMENT579122	Asilidae	Dasypogoninae	Saropogonini	Saropogon	Saropogon luteus	Coquillett, 1904	Nearctic	?	?	?	USA	California	Ventura	PT. Mugu Naval Air Station, Area 1	34°07'13"N	119°06'01"W	34.1203	-119.1	3 m	26-27 Jun. 1981	C.D. Nagano, J.N. Hogue		no	LACMENT	nontype
LACMENT579123	Asilidae	Dasypogoninae	Saropogonini	Saropogon	Saropogon luteus	Coquillett, 1904	Nearctic	?	?	?	USA	California	Ventura	PT. Mugu Naval Air Station, Area 1	34°07'13"N	119°06'01"W	34.1203	-119.1	3 m	26-27 Jun. 1981	C.D. Nagano, J.N. Hogue		no	LACMENT	nontype
USNMENT01819490	Asilidae	Dasypogoninae	Saropogonini	Saropogon	Saropogon luteus	Coquillett, 1904	Nearctic	1	0	0	USA	California	Ventura	Sheep Creek Canyon	34°22'33"N	117°30'44"W	34.3758	-117.512	1371 m	29 Jun. 1948	A. L. Melander	J. Wilcox, 1966	no	USNMENT	nontype	ALMelander Collection 1961
USNMENT01819162	Asilidae	Dasypogoninae	Saropogonini	Saropogon	Saropogon luteus	Coquillett, 1904	Nearctic	0	1	0	USA	California	Ventura	Sheep Creek Canyon	34°22'33"N	117°30'44"W	34.3758	-117.512	1371 m	29 Jun. 1948	A. L. Melander	J. Wilcox, 1966	no	USNMENT	nontype	ALMelander Collection 1961
USNMENT01830204	Asilidae	Dasypogoninae	Saropogonini	Saropogon	Saropogon luteus	Coquillett, 1904	Nearctic	1	0	0	USA	California	Ventura	Camp Ozena Upper Cuyama	34°56'55"N	119°48'31"W	34.9486	-119.809	759 m	30 Jun. 1964	C. W. Kirkwood	E. M. Fisher, 1966	no	USNMENT	nontype	Donated by E. M. Fisher to USNM
UCBMEP0003122	Asilidae	Dasypogoninae	Saropogonini	Saropogon	Saropogon luteus	Coquillett, 1904	Nearctic	0	1	0	USA	California	Yolo	Davis	34°12'14"N	117°45'38"W	34.2039	-117.761	14 m	16 May 1959	F. L. Parker	C. H. E. Alberts, 2022	no	BME	nontype
UCBMEP0003143	Asilidae	Dasypogoninae	Saropogonini	Saropogon	Saropogon luteus	Coquillett, 1904	Nearctic	1	0	0	USA	California	Yolo	Davis	34°12'14"N	117°45'38"W	34.2039	-117.761	14 m	03 Aug. 1955	A. D. Telford	C. H. E. Alberts, 2022	no	BME	nontype
UCBMEP0003086	Asilidae	Dasypogoninae	Saropogonini	Saropogon	Saropogon luteus	Coquillett, 1904	Nearctic	1	0	0	USA	California	Yolo	Davis	34°12'14"N	117°45'38"W	34.2039	-117.761	14 m	03 Aug. 1955	J. C. Downey	C. H. E. Alberts, 2022	no	BME	nontype
UCBMEP0003144	Asilidae	Dasypogoninae	Saropogonini	Saropogon	Saropogon luteus	Coquillett, 1904	Nearctic	1	0	0	USA	California	Yolo	Davis	34°12'14"N	117°45'38"W	34.2039	-117.761	14 m	03 Aug. 1955	J. C. Downey	C. H. E. Alberts, 2022	no	BME	nontype
UCBMEP0003078	Asilidae	Dasypogoninae	Saropogonini	Saropogon	Saropogon luteus	Coquillett, 1904	Nearctic	1	0	0	USA	California	Yolo	Davis	34°12'14"N	117°45'38"W	34.2039	-117.761	14 m	03 Aug. 1955	J. C. Downey	C. H. E. Alberts, 2022	no	BME	nontype
UCBMEP0003147	Asilidae	Dasypogoninae	Saropogonini	Saropogon	Saropogon luteus	Coquillett, 1904	Nearctic	1	0	0	USA	California	Yolo	Davis	34°12'14"N	117°45'38"W	34.2039	-117.761	14 m	03 Aug. 1955	R. M. Bohart	C. H. E. Alberts, 2022	no	BME	nontype
UCBMEP0003083	Asilidae	Dasypogoninae	Saropogonini	Saropogon	Saropogon luteus	Coquillett, 1904	Nearctic	1	0	0	USA	California	Yolo	Davis	34°12'14"N	117°45'38"W	34.2039	-117.761	14 m	03 Aug. 1955	R. M. Bohart	C. H. E. Alberts, 2022	no	BME	nontype
UCBMEP0003080	Asilidae	Dasypogoninae	Saropogonini	Saropogon	Saropogon luteus	Coquillett, 1904	Nearctic	0	1	0	USA	California	Yolo	Davis	34°12'14"N	117°45'38"W	34.2039	-117.761	14 m	04 Aug. 1955	J. C. Downey	C. H. E. Alberts, 2022	no	BME	nontype
UCBMEP0003126	Asilidae	Dasypogoninae	Saropogonini	Saropogon	Saropogon luteus	Coquillett, 1904	Nearctic	0	1	0	USA	California	Yolo	Davis	34°12'14"N	117°45'38"W	34.2039	-117.761	14 m	04 Aug. 1955	R. E. Darby	C. H. E. Alberts, 2022	no	BME	nontype
UCBMEP0003152	Asilidae	Dasypogoninae	Saropogonini	Saropogon	Saropogon luteus	Coquillett, 1904	Nearctic	1	0	0	USA	California	Yolo	Davis	34°12'14"N	117°45'38"W	34.2039	-117.761	14 m	04 Jun. 1960	L. A. Stange	C. H. E. Alberts, 2022	no	BME	nontype
UCBMEP0003088	Asilidae	Dasypogoninae	Saropogonini	Saropogon	Saropogon luteus	Coquillett, 1904	Nearctic	1	0	0	USA	California	Yolo	Davis	34°12'14"N	117°45'38"W	34.2039	-117.761	14 m	06 Aug. 1963	E. I. Schlinger	C. H. E. Alberts, 2022	no	BME	nontype
UCBMEP0003132	Asilidae	Dasypogoninae	Saropogonini	Saropogon	Saropogon luteus	Coquillett, 1904	Nearctic	1	0	0	USA	California	Yolo	Davis	34°12'14"N	117°45'38"W	34.2039	-117.761	14 m	06 Aug. 1963	E. I. Schlinger	C. H. E. Alberts, 2022	no	BME	nontype
UCBMEP0003081	Asilidae	Dasypogoninae	Saropogonini	Saropogon	Saropogon luteus	Coquillett, 1904	Nearctic	0	1	0	USA	California	Yolo	Davis	34°12'14"N	117°45'38"W	34.2039	-117.761	14 m	06 Aug. 1963	R. C. Bechtel	C. H. E. Alberts, 2022	no	BME	nontype
UCBMEP0003087	Asilidae	Dasypogoninae	Saropogonini	Saropogon	Saropogon luteus	Coquillett, 1904	Nearctic	0	1	0	USA	California	Yolo	Davis	34°12'14"N	117°45'38"W	34.2039	-117.761	14 m	06 Aug. 1963	R. M. Bohart	C. H. E. Alberts, 2022	no	BME	nontype
UCBMEP0003119	Asilidae	Dasypogoninae	Saropogonini	Saropogon	Saropogon luteus	Coquillett, 1904	Nearctic	1	0	0	USA	California	Yolo	Davis	34°12'14"N	117°45'38"W	34.2039	-117.761	14 m	06 Aug. 1963	R. M. Bohart	C. H. E. Alberts, 2022	no	BME	nontype
3UCBMEP000128	Asilidae	Dasypogoninae	Saropogonini	Saropogon	Saropogon luteus	Coquillett, 1904	Nearctic	1	0	0	USA	California	Yolo	Davis	34°12'14"N	117°45'38"W	34.2039	-117.761	14 m	06 Aug. 1963	R. M. Bohart	C. H. E. Alberts, 2022	no	BME	nontype
UCBMEP0003082	Asilidae	Dasypogoninae	Saropogonini	Saropogon	Saropogon luteus	Coquillett, 1904	Nearctic	1	0	0	USA	California	Yolo	Davis	34°12'14"N	117°45'38"W	34.2039	-117.761	14 m	07 Aug. 1953	E. I. Schlinger	C. H. E. Alberts, 2022	no	BME	nontype
UCBMEP0003129	Asilidae	Dasypogoninae	Saropogonini	Saropogon	Saropogon luteus	Coquillett, 1904	Nearctic	1	0	0	USA	California	Yolo	Davis	34°12'14"N	117°45'38"W	34.2039	-117.761	14 m	07 Aug. 1953	R. M. Bohart	C. H. E. Alberts, 2022	no	BME	nontype
UCBMEP0003142	Asilidae	Dasypogoninae	Saropogonini	Saropogon	Saropogon luteus	Coquillett, 1904	Nearctic	1	0	0	USA	California	Yolo	Davis	34°12'14"N	117°45'38"W	34.2039	-117.761	14 m	07 Aug. 1953	R. M. Bohart	C. H. E. Alberts, 2022	no	BME	nontype
UCBMEP0003150	Asilidae	Dasypogoninae	Saropogonini	Saropogon	Saropogon luteus	Coquillett, 1904	Nearctic	1	0	0	USA	California	Yolo	Davis	34°12'14"N	117°45'38"W	34.2039	-117.761	14 m	07 Aug. 1953	R. M. Bohart	C. H. E. Alberts, 2022	no	BME	nontype
UCBMEP0003077	Asilidae	Dasypogoninae	Saropogonini	Saropogon	Saropogon luteus	Coquillett, 1904	Nearctic	0	1	0	USA	California	Yolo	Davis	34°12'14"N	117°45'38"W	34.2039	-117.761	14 m	09 Aug. 1955	A. T. McClay	C. H. E. Alberts, 2022	no	BME	nontype
UCBMEP0003123	Asilidae	Dasypogoninae	Saropogonini	Saropogon	Saropogon luteus	Coquillett, 1904	Nearctic	1	0	0	USA	California	Yolo	Davis	34°12'14"N	117°45'38"W	34.2039	-117.761	14 m	09 Aug. 1955	E. I. Schlinger	C. H. E. Alberts, 2022	no	BME	nontype
UCBMEP0003151	Asilidae	Dasypogoninae	Saropogonini	Saropogon	Saropogon luteus	Coquillett, 1904	Nearctic	1	0	0	USA	California	Yolo	Davis	34°12'14"N	117°45'38"W	34.2039	-117.761	14 m	09 Aug. 1955	E. I. Schlinger	C. H. E. Alberts, 2022	no	BME	nontype
UCBMEP0003085	Asilidae	Dasypogoninae	Saropogonini	Saropogon	Saropogon luteus	Coquillett, 1904	Nearctic	0	1	0	USA	California	Yolo	Davis	34°12'14"N	117°45'38"W	34.2039	-117.761	14 m	09 Aug. 1955	E. I. Schlinger	C. H. E. Alberts, 2022	no	BME	nontype
UCBMEP0003127	Asilidae	Dasypogoninae	Saropogonini	Saropogon	Saropogon luteus	Coquillett, 1904	Nearctic	1	0	0	USA	California	Yolo	Davis	34°12'14"N	117°45'38"W	34.2039	-117.761	14 m	09 Aug. 1955	J. C. Downey	C. H. E. Alberts, 2022	no	BME	nontype
UCBMEP0003149	Asilidae	Dasypogoninae	Saropogonini	Saropogon	Saropogon luteus	Coquillett, 1904	Nearctic	1	0	0	USA	California	Yolo	Davis	34°12'14"N	117°45'38"W	34.2039	-117.761	14 m	09 Aug. 1955	J. C. Downey	C. H. E. Alberts, 2022	no	BME	nontype
UCBMEP0003084	Asilidae	Dasypogoninae	Saropogonini	Saropogon	Saropogon luteus	Coquillett, 1904	Nearctic	0	1	0	USA	California	Yolo	Davis	34°12'14"N	117°45'38"W	34.2039	-117.761	14 m	10 Aug. 1955	E. I. Schlinger	C. H. E. Alberts, 2022	no	BME	nontype
UCBMEP0073748	Asilidae	Dasypogoninae	Saropogonini	Saropogon	Saropogon luteus	Coquillett, 1904	Nearctic	0	0	1	USA	California	Yolo	Davis	34°12'14"N	117°45'38"W	34.2039	-117.761	14 m	10 Aug. 1955	E. I. Schlinger	C. H. E. Alberts, 2022	no	BME	nontype
UCBMEP0003116	Asilidae	Dasypogoninae	Saropogonini	Saropogon	Saropogon luteus	Coquillett, 1904	Nearctic	1	0	0	USA	California	Yolo	Davis	34°12'14"N	117°45'38"W	34.2039	-117.761	14 m	11 Aug. 1955	J. C. Downey	C. H. E. Alberts, 2022	no	BME	nontype
UCBMEP0003089	Asilidae	Dasypogoninae	Saropogonini	Saropogon	Saropogon luteus	Coquillett, 1904	Nearctic	1	0	0	USA	California	Yolo	Davis	34°12'14"N	117°45'38"W	34.2039	-117.761	14 m	11 Aug. 1955	A. D. Telford	C. H. E. Alberts, 2022	no	BME	nontype
UCBMEP0003103	Asilidae	Dasypogoninae	Saropogonini	Saropogon	Saropogon luteus	Coquillett, 1904	Nearctic	1	0	0	USA	California	Yolo	Davis	34°12'14"N	117°45'38"W	34.2039	-117.761	14 m	11 Jul. 1953	C. R. Kovacic	C. H. E. Alberts, 2022	no	BME	nontype
UCBMEP0073756	Asilidae	Dasypogoninae	Saropogonini	Saropogon	Saropogon luteus	Coquillett, 1904	Nearctic	1	0	0	USA	California	Yolo	Davis	34°12'14"N	117°45'38"W	34.2039	-117.761	14 m	11 Jul. 1953	C. R. Kovacic	C. H. E. Alberts, 2022	no	BME	nontype
UCBMEP0073757	Asilidae	Dasypogoninae	Saropogonini	Saropogon	Saropogon luteus	Coquillett, 1904	Nearctic	1	0	0	USA	California	Yolo	Davis	34°12'14"N	117°45'38"W	34.2039	-117.761	14 m	11 Jul. 1953	C. R. Kovacic	C. H. E. Alberts, 2022	no	BME	nontype
UCBMEP0003124	Asilidae	Dasypogoninae	Saropogonini	Saropogon	Saropogon luteus	Coquillett, 1904	Nearctic	1	0	0	USA	California	Yolo	Davis	34°12'14"N	117°45'38"W	34.2039	-117.761	14 m	11 Jul. 1953	E. I. Schlinger	C. H. E. Alberts, 2022	no	BME	nontype
UCBMEP0003121	Asilidae	Dasypogoninae	Saropogonini	Saropogon	Saropogon luteus	Coquillett, 1904	Nearctic	0	1	0	USA	California	Yolo	Davis	34°12'14"N	117°45'38"W	34.2039	-117.761	14 m	12 Aug. 1962	M. E. Irwin	C. H. E. Alberts, 2022	no	BME	nontype
UCBMEP0003148	Asilidae	Dasypogoninae	Saropogonini	Saropogon	Saropogon luteus	Coquillett, 1904	Nearctic	1	0	0	USA	California	Yolo	Davis	34°12'14"N	117°45'38"W	34.2039	-117.761	14 m	12 Aug. 1955	E. I. Schlinger	C. H. E. Alberts, 2022	no	BME	nontype
UCBMEP0003130	Asilidae	Dasypogoninae	Saropogonini	Saropogon	Saropogon luteus	Coquillett, 1904	Nearctic	0	1	0	USA	California	Yolo	Davis	34°12'14"N	117°45'38"W	34.2039	-117.761	14 m	12 Aug. 1955	R. M. Bohart	C. H. E. Alberts, 2022	no	BME	nontype
UCBMEP0003141	Asilidae	Dasypogoninae	Saropogonini	Saropogon	Saropogon luteus	Coquillett, 1904	Nearctic	0	0	1	USA	California	Yolo	Davis	34°12'14"N	117°45'38"W	34.2039	-117.761	14 m	13 Aug. 1955	R. M. Bohart	C. H. E. Alberts, 2022	no	BME	nontype
UCBMEP0003120	Asilidae	Dasypogoninae	Saropogonini	Saropogon	Saropogon luteus	Coquillett, 1904	Nearctic	1	0	0	USA	California	Yolo	Davis	34°12'14"N	117°45'38"W	34.2039	-117.761	14 m	13 Aug. 1962	M. E. Irwin	C. H. E. Alberts, 2022	no	BME	nontype
UCBMEP0003146	Asilidae	Dasypogoninae	Saropogonini	Saropogon	Saropogon luteus	Coquillett, 1904	Nearctic	1	0	0	USA	California	Yolo	Davis	34°12'14"N	117°45'38"W	34.2039	-117.761	14 m	14 Aug. 1955	R. C. Bechtel	C. H. E. Alberts, 2022	no	BME	nontype
UCBMEP0073760	Asilidae	Dasypogoninae	Saropogonini	Saropogon	Saropogon luteus	Coquillett, 1904	Nearctic	1	0	0	USA	California	Yolo	Davis	34°12'14"N	117°45'38"W	34.2039	-117.761	14 m	14 Aug. 1969	R. M. Bohart	C. H. E. Alberts, 2022	no	BME	nontype
UCBMEP0073792	Asilidae	Dasypogoninae	Saropogonini	Saropogon	Saropogon luteus	Coquillett, 1904	Nearctic	0	1	0	USA	California	Yolo	Davis	34°12'14"N	117°45'38"W	34.2039	-117.761	14 m	14 Aug. 1969	R. M. Bohart	C. H. E. Alberts, 2022	no	BME	nontype
UCBMEP0003079	Asilidae	Dasypogoninae	Saropogonini	Saropogon	Saropogon luteus	Coquillett, 1904	Nearctic	0	1	0	USA	California	Yolo	Davis	34°12'14"N	117°45'38"W	34.2039	-117.761	14 m	15 Jul. 1955	R. K. Washino	C. H. E. Alberts, 2022	no	BME	nontype
UCBMEP0003114	Asilidae	Dasypogoninae	Saropogonini	Saropogon	Saropogon luteus	Coquillett, 1904	Nearctic	1	0	0	USA	California	Yolo	Davis	34°12'14"N	117°45'38"W	34.2039	-117.761	14 m	15 Jul. 1956	A. T. McClay	C. H. E. Alberts, 2022	no	BME	nontype
UCBMEP0003104	Asilidae	Dasypogoninae	Saropogonini	Saropogon	Saropogon luteus	Coquillett, 1904	Nearctic	0	1	0	USA	California	Yolo	Davis	34°12'14"N	117°45'38"W	34.2039	-117.761	14 m	15 Jun. 1961	L. R. Nault	C. H. E. Alberts, 2022	no	BME	nontype
UCBMEP0003131	Asilidae	Dasypogoninae	Saropogonini	Saropogon	Saropogon luteus	Coquillett, 1904	Nearctic	0	1	0	USA	California	Yolo	Davis	34°12'14"N	117°45'38"W	34.2039	-117.761	14 m	16 Jul. 1950	E. I. Schlinger	C. H. E. Alberts, 2022	no	BME	nontype
UCBMEP0003145	Asilidae	Dasypogoninae	Saropogonini	Saropogon	Saropogon luteus	Coquillett, 1904	Nearctic	1	0	0	USA	California	Yolo	Davis	34°12'14"N	117°45'38"W	34.2039	-117.761	14 m	19 Jul. 1955	E. I. Schlinger	C. H. E. Alberts, 2022	no	BME	nontype
UCBMEP0003090	Asilidae	Dasypogoninae	Saropogonini	Saropogon	Saropogon luteus	Coquillett, 1904	Nearctic	0	1	0	USA	California	Yolo	Davis	34°26'8"N	117°49'39"N	34.4358	-117.828	14 m	20 Jun. 1965	C. R. Kovacic	C. H. E. Alberts, 2022	no	BME	nontype
UCBMEP0003118	Asilidae	Dasypogoninae	Saropogonini	Saropogon	Saropogon luteus	Coquillett, 1904	Nearctic	1	0	0	USA	California	Yolo	Davis	34°12'14"N	117°45'38"W	34.2039	-117.761	14 m	21 Aug. 1955	A. T. McClay	C. H. E. Alberts, 2022	no	BME	nontype
UCBMEP0003117	Asilidae	Dasypogoninae	Saropogonini	Saropogon	Saropogon luteus	Coquillett, 1904	Nearctic	1	0	0	USA	California	Yolo	Davis	34°12'14"N	117°45'38"W	34.2039	-117.761	14 m	22 Jul. 1955	H. R. Moffitt	C. H. E. Alberts, 2022	no	BME	nontype
UCBMEP0073766	Asilidae	Dasypogoninae	Saropogonini	Saropogon	Saropogon luteus	Coquillett, 1904	Nearctic	1	0	0	USA	California	Yolo	Davis	34°12'14"N	117°45'38"W	34.2039	-117.761	14 m	26 Jun. 1961	R. M. Bohart	C. H. E. Alberts, 2022	no	BME	nontype
UCBMEP0003125	Asilidae	Dasypogoninae	Saropogonini	Saropogon	Saropogon luteus	Coquillett, 1904	Nearctic	1	0	0	USA	California	Yolo	Davis	34°12'14"N	117°45'38"W	34.2039	-117.761	14 m	26 Jun. 1961	R. M. Bohart	C. H. E. Alberts, 2022	no	BME	nontype
ASUHIC0139651	Asilidae	Dasypogoninae	Saropogonini	Saropogon	Saropogon mohawki	Wilcox, 1966	Nearctic	?	?	?	Mexico	Baja California	Ensenada	Molino de Lacy	29°42'27"N	114°19'38"W	29.7075	-114.327	40 m	15 Jun. 1968	N. Leppla, J. Davidson, J. Bigelow, M. Bentzien, W. Fox, S. Williams, M. Cazier	J. Wilcox, 1971	no	ASUHIC	nontype		https://serv.biokic.asu.edu/ecdysis/collections/individual/index.php?occid=624338
ASUHIC0139649	Asilidae	Dasypogoninae	Saropogonini	Saropogon	Saropogon mohawki	Wilcox, 1966	Nearctic	?	?	?	Mexico	Baja California	Mexicali	San Felipe, 13 mi. N.	31°12'09"N	114°50'49"W	31.2027	-114.847	-153 m	08 Jun. 1968	N. Leppla, J. Bigelow, M. Cazier, J. Davidson	J. Wilcox, 1971	no	ASUHIC	nontype	Low sandy hills; Sand burrs, Prosopis, Lophocerus, and Franseria	https://serv.biokic.asu.edu/ecdysis/collections/individual/index.php?occid=624336
ASUHIC0139650	Asilidae	Dasypogoninae	Saropogonini	Saropogon	Saropogon mohawki	Wilcox, 1966	Nearctic	?	?	?	Mexico	Baja California	Mexicali	San Felipe, 20 mi. N.	31°18'15"N	114°50'49"W	31.3043	-114.847	-123 m	09 Jun. 1968	N. Leppla, J. Davidson, J. Bigelow, M. Bentzien, W. Fox, S. Williams, M. Cazier	J. Wilcox, 1971	no	ASUHIC	nontype	Low sandy hills; Sand burrs, Prosopis, Lophocerus, and Franseria	https://serv.biokic.asu.edu/ecdysis/collections/individual/index.php?occid=624337
USNMENT01819455	Asilidae	Dasypogoninae	Saropogonini	Saropogon	Saropogon mohawki	Wilcox, 1966	Nearctic	1	0	0	Mexico	Baja California	Norte	Puertecitos, 4 mi. S.	30°17'36"N	114°39'18"W	30.2933	-114.655	24 m	08 Jul. 1973	E. M. Fisher	E. M. Fisher	no	USNMENT	nontype	Donated by E. M. Fisher to USNM - Left wing pinned under specimen. Imaged for Alberts & Fisher, 2022
USNMENT01830278	Asilidae	Dasypogoninae	Saropogonini	Saropogon	Saropogon mohawki	Wilcox, 1966	Nearctic	0	1	0	Mexico	Baja California	Norte	Puertecitos, 4 mi. S.	30°17'36"N	114°39'18"W	30.2933	-114.655	24 m	08 Jul. 1973	E. M. Fisher	E. M. Fisher	no	USNMENT	nontype	Donated by E. M. Fisher to USNM
USNMENT01830279	Asilidae	Dasypogoninae	Saropogonini	Saropogon	Saropogon mohawki	Wilcox, 1966	Nearctic	0	1	0	Mexico	Baja California	Norte	Puertecitos, 4 mi. S.	30°17'36"N	114°39'18"W	30.2933	-114.655	24 m	08 Jul. 1973	E. M. Fisher	E. M. Fisher	no	USNMENT	nontype	Donated by E. M. Fisher to USNM
CASENT8427322	Asilidae	Dasypogoninae	Saropogonini	Saropogon	Saropogon mohawki	Wilcox, 1966	Nearctic	1	0	0	Mexico	Baja California	San Felipe	San Felipe, 13 mi. N.	31°12'19"N	114°53'50"W	31.2054	-114.897	4 m	08 Jun. 1968	N. Leppla, J. Bigelow, M. Crazier, J. Davidson	J. Wilcox, 1971	no	CASENT	nontype	Low sandy hills. Sand burrs, prosopis lophocerus, and Franseria
CASENT8427323	Asilidae	Dasypogoninae	Saropogonini	Saropogon	Saropogon mohawki	Wilcox, 1966	Nearctic	0	1	0	Mexico	Baja California	San Felipe	San Felipe, 13 mi. N.	31°12'19"N	114°53'50"W	31.2054	-114.897	4 m	08 Jun. 1968	N. Leppla, J. Bigelow, M. Crazier, J. Davidson	J. Wilcox, 1971	no	CASENT	nontype	Low sandy hills. Sand burrs, prosopis lophocerus, and Franseria
CASENT8427324	Asilidae	Dasypogoninae	Saropogonini	Saropogon	Saropogon mohawki	Wilcox, 1966	Nearctic	1	0	0	Mexico	Baja California	San Felipe	Okie Landing, 6 mi. S.	30°55'56"N	114°49'58"W	30.9323	-114.833	53 m	13 Jun. 1968	N. Leppla, J. Davidson, J. Bigelow, M. Bentzien, W. Fox, S. Williams, M. Cazier	J. Wilcox, 1975	no	CASENT	nontype
CASENT8427325	Asilidae	Dasypogoninae	Saropogonini	Saropogon	Saropogon mohawki	Wilcox, 1966	Nearctic	0	1	0	Mexico	Baja California	San Felipe	Okie Landing, 6 mi. S.	30°55'56"N	114°49'58"W	30.9323	-114.833	53 m	13 Jun. 1968	N. Leppla, J. Davidson, J. Bigelow, M. Bentzien, W. Fox, S. Williams, M. Cazier	J. Wilcox, 1975	no	CASENT	nontype
ASUHIC0139658	Asilidae	Dasypogoninae	Saropogonini	Saropogon	Saropogon mohawki	Wilcox, 1966	Nearctic	?	?	?	Mexico	Baja California		Okie Landing, 6 mi. S.	30°01'00"N	114°34'07"W	30.0169	-114.569	29 m	13 Jun. 1968	N. Leppla, J. Davidson, J. Bigelow, M. Bentzien, W. Fox, S. Williams, M. Cazier	J. Wilcox, 1975	no	ASUHIC	nontype		https://serv.biokic.asu.edu/ecdysis/collections/individual/index.php?occid=624348
ASUHIC0139659	Asilidae	Dasypogoninae	Saropogonini	Saropogon	Saropogon mohawki	Wilcox, 1966	Nearctic	?	?	?	Mexico	Baja California		Okie Landing, 6 mi. S.	30°01'00"N	114°34'07"W	30.0169	-114.569	29 m	13 Jun. 1968	N. Leppla, J. Davidson, J. Bigelow, M. Bentzien, W. Fox, S. Williams, M. Cazier	J. Wilcox, 1975	no	ASUHIC	nontype		https://serv.biokic.asu.edu/ecdysis/collections/individual/index.php?occid=624349
ASUHIC0139660	Asilidae	Dasypogoninae	Saropogonini	Saropogon	Saropogon mohawki	Wilcox, 1966	Nearctic	?	?	?	Mexico	Baja California		Okie Landing, 6 mi. S.	30°01'00"N	114°34'07"W	30.0169	-114.569	29 m	13 Jun. 1968	N. Leppla, J. Davidson, J. Bigelow, M. Bentzien, W. Fox, S. Williams, M. Cazier	J. Wilcox, 1975	no	ASUHIC	nontype		https://serv.biokic.asu.edu/ecdysis/collections/individual/index.php?occid=624350
USNMENT01830257	Asilidae	Dasypogoninae	Saropogonini	Saropogon	Saropogon mohawki	Wilcox, 1966	Nearctic	0	1	0	Mexico	Baja California Norte	Ensenada	Punta Bufeo, Bahía San Luis Gonzaga, 7 mi. N.	31°52'25"N	116°38'35"W	31.8737	-116.643	128 m	08 Jul. 1973	E. M. Fisher, R. L. Westcott	E. M. Fisher	no	USNMENT	nontype	Donated by E. M. Fisher to USNM; Halictidae as Prey
USNMENT01830260	Asilidae	Dasypogoninae	Saropogonini	Saropogon	Saropogon mohawki	Wilcox, 1966	Nearctic	1	0	0	Mexico	Baja California Norte	Ensenada	Punta Bufeo, Bahía San Luis Gonzaga, 7 mi. N.	31°52'25"N	116°38'35"W	31.8737	-116.643	128 m	08 Jul. 1973	E. M. Fisher, R. L. Westcott	E. M. Fisher	no	USNMENT	nontype	Donated by E. M. Fisher to USNM
USNMENT01830261	Asilidae	Dasypogoninae	Saropogonini	Saropogon	Saropogon mohawki	Wilcox, 1966	Nearctic	1	0	0	Mexico	Baja California Norte	Ensenada	Punta Bufeo, Bahía San Luis Gonzaga, 7 mi. N.	31°52'25"N	116°38'35"W	31.8737	-116.643	128 m	08 Jul. 1973	E. M. Fisher, R. L. Westcott	E. M. Fisher	no	USNMENT	nontype	Donated by E. M. Fisher to USNM
USNMENT01830262	Asilidae	Dasypogoninae	Saropogonini	Saropogon	Saropogon mohawki	Wilcox, 1966	Nearctic	0	1	0	Mexico	Baja California Norte	Ensenada	Punta Bufeo, Bahía San Luis Gonzaga, 7 mi. N.	31°52'25"N	116°38'35"W	31.8737	-116.643	128 m	08 Jul. 1973	E. M. Fisher, R. L. Westcott	E. M. Fisher	no	USNMENT	nontype	Donated by E. M. Fisher to USNM
USNMENT01830263	Asilidae	Dasypogoninae	Saropogonini	Saropogon	Saropogon mohawki	Wilcox, 1966	Nearctic	0	1	0	Mexico	Baja California Norte	Ensenada	Punta Bufeo, Bahía San Luis Gonzaga, 7 mi. N.	31°52'25"N	116°38'35"W	31.8737	-116.643	128 m	08 Jul. 1973	E. M. Fisher, R. L. Westcott	E. M. Fisher	no	USNMENT	nontype	Donated by E. M. Fisher to USNM
USNMENT01830264	Asilidae	Dasypogoninae	Saropogonini	Saropogon	Saropogon mohawki	Wilcox, 1966	Nearctic	0	1	0	Mexico	Baja California Norte	Ensenada	Punta Bufeo, Bahía San Luis Gonzaga, 7 mi. N.	31°52'25"N	116°38'35"W	31.8737	-116.643	128 m	08 Jul. 1973	E. M. Fisher, R. L. Westcott	E. M. Fisher	no	USNMENT	nontype	Donated by E. M. Fisher to USNM
USNMENT01830265	Asilidae	Dasypogoninae	Saropogonini	Saropogon	Saropogon mohawki	Wilcox, 1966	Nearctic	1	0	0	Mexico	Baja California Norte	Ensenada	Punta Bufeo, Bahía San Luis Gonzaga, 7 mi. N.	31°52'25"N	116°38'35"W	31.8737	-116.643	128 m	08 Jul. 1973	E. M. Fisher, R. L. Westcott	E. M. Fisher	no	USNMENT	nontype	Donated by E. M. Fisher to USNM
USNMENT01830266	Asilidae	Dasypogoninae	Saropogonini	Saropogon	Saropogon mohawki	Wilcox, 1966	Nearctic	0	1	0	Mexico	Baja California Norte	Ensenada	Punta Bufeo, Bahía San Luis Gonzaga, 7 mi. N.	31°52'25"N	116°38'35"W	31.8737	-116.643	128 m	08 Jul. 1973	E. M. Fisher, R. L. Westcott	E. M. Fisher	no	USNMENT	nontype	Donated by E. M. Fisher to USNM
USNMENT01830267	Asilidae	Dasypogoninae	Saropogonini	Saropogon	Saropogon mohawki	Wilcox, 1966	Nearctic	0	1	0	Mexico	Baja California Norte	Ensenada	Punta Bufeo, Bahía San Luis Gonzaga, 7 mi. N.	31°52'25"N	116°38'35"W	31.8737	-116.643	128 m	08 Jul. 1973	E. M. Fisher, R. L. Westcott	E. M. Fisher	no	USNMENT	nontype	Donated by E. M. Fisher to USNM
USNMENT01830268	Asilidae	Dasypogoninae	Saropogonini	Saropogon	Saropogon mohawki	Wilcox, 1966	Nearctic	0	1	0	Mexico	Baja California Norte	Ensenada	Punta Bufeo, Bahía San Luis Gonzaga, 7 mi. N.	31°52'25"N	116°38'35"W	31.8737	-116.643	128 m	08 Jul. 1973	E. M. Fisher, R. L. Westcott	E. M. Fisher	no	USNMENT	nontype	Donated by E. M. Fisher to USNM
USNMENT01830269	Asilidae	Dasypogoninae	Saropogonini	Saropogon	Saropogon mohawki	Wilcox, 1966	Nearctic	0	1	0	Mexico	Baja California Norte	Ensenada	Punta Bufeo, Bahía San Luis Gonzaga, 7 mi. N.	31°52'25"N	116°38'35"W	31.8737	-116.643	128 m	08 Jul. 1973	E. M. Fisher, R. L. Westcott	E. M. Fisher	no	USNMENT	nontype	Donated by E. M. Fisher to USNM
USNMENT01830270	Asilidae	Dasypogoninae	Saropogonini	Saropogon	Saropogon mohawki	Wilcox, 1966	Nearctic	0	1	0	Mexico	Baja California Norte	Ensenada	Punta Bufeo, Bahía San Luis Gonzaga, 7 mi. N.	31°52'25"N	116°38'35"W	31.8737	-116.643	128 m	08 Jul. 1973	E. M. Fisher, R. L. Westcott	E. M. Fisher	no	USNMENT	nontype	Donated by E. M. Fisher to USNM
USNMENT01830271	Asilidae	Dasypogoninae	Saropogonini	Saropogon	Saropogon mohawki	Wilcox, 1966	Nearctic	0	1	0	Mexico	Baja California Norte	Ensenada	Punta Bufeo, Bahía San Luis Gonzaga, 7 mi. N.	31°52'25"N	116°38'35"W	31.8737	-116.643	128 m	08 Jul. 1973	E. M. Fisher, R. L. Westcott	E. M. Fisher	no	USNMENT	nontype	Donated by E. M. Fisher to USNM
USNMENT01830272	Asilidae	Dasypogoninae	Saropogonini	Saropogon	Saropogon mohawki	Wilcox, 1966	Nearctic	0	1	0	Mexico	Baja California Norte	Ensenada	Punta Bufeo, Bahía San Luis Gonzaga, 7 mi. N.	31°52'25"N	116°38'35"W	31.8737	-116.643	128 m	08 Jul. 1973	E. M. Fisher, R. L. Westcott	E. M. Fisher	no	USNMENT	nontype	Donated by E. M. Fisher to USNM
BYUC215491	Asilidae	Dasypogoninae	Saropogonini	Saropogon	Saropogon mohawki	Wilcox, 1966	Nearctic	0	1	0	Mexico	Baja California Norte	Mexicali	Guadalupe Hot Springs, Guadalupe Canyon	31°20'00"N	109°05'00"W	31.3333	-109.083	1288 m	21 Jun. 1988	S. Juarez	C. H. E. Alberts, 2022	no	BYU	nontype
BYUC215497	Asilidae	Dasypogoninae	Saropogonini	Saropogon	Saropogon mohawki	Wilcox, 1966	Nearctic	0	1	0	Mexico	Baja California Norte	Mexicali	Guadalupe Hot Springs, Guadalupe Canyon	31°20'00"N	109°05'00"W	31.3333	-109.083	1288 m	21 Jun. 1988	S. Juarez	C. H. E. Alberts, 2022	no	BYU	nontype
UAIC - N/A	Asilidae	Dasypogoninae	Saropogonini	Saropogon	Saropogon mohawki	Wilcox, 1966	Nearctic	0	1	0	USA	Arizona	La Paz	Ehrenberg	33°36'15"N	114°31'30"W	33.6042	-114.525	91 m	27 Aug. 1938	F. H. Parker	C. H. E. Alberts, 2022	no	UAIC	nontype
USNMENT01819560	Asilidae	Dasypogoninae	Saropogonini	Saropogon	Saropogon mohawki	Wilcox, 1966	Nearctic	0	1	0	USA	Arizona	Maricopa	Cave Creek	33°50'00"N	111°57'02"W	33.8333	-111.951	689 m	08 Jun. 1947	F. H. Parker	J. Wilcox, 1966	no	USNMENT	nontype	ALMelander Collection 1961
UAIC - N/A	Asilidae	Dasypogoninae	Saropogonini	Saropogon	Saropogon mohawki	Wilcox, 1966	Nearctic	0	1	0	USA	Arizona	Maricopa	Gila River, Arlington, 10 km S ; malaise on silty flats above wash	33°13.30N	112°45.53W	33.2167	-112.75	200 m	1-7 Jun. 2010	M. E. Irwin	C. H. E. Alberts, 2022	yes	UAIC	nontype
UAIC - N/A	Asilidae	Dasypogoninae	Saropogonini	Saropogon	Saropogon mohawki	Wilcox, 1966	Nearctic	0	1	0	USA	Arizona	Maricopa	Gila River, Arlington, 10 km S ; malaise on silty flats above wash	33°13.30N	112°45.53W	33.2167	-112.75	200 m	1-7 Jun. 2010	M. E. Irwin	C. H. E. Alberts, 2022	yes	UAIC	nontype
UAIC - N/A	Asilidae	Dasypogoninae	Saropogonini	Saropogon	Saropogon mohawki	Wilcox, 1966	Nearctic	0	1	0	USA	Arizona	Maricopa	Gila River, Arlington, 10 km S ; malaise on silty flats above wash	33°13.30N	112°45.53W	33.2167	-112.75	200 m	1-7 Jun. 2010	M. E. Irwin	C. H. E. Alberts, 2022	yes	UAIC	nontype
UAIC - N/A	Asilidae	Dasypogoninae	Saropogonini	Saropogon	Saropogon mohawki	Wilcox, 1966	Nearctic	0	1	0	USA	Arizona	Maricopa	Gila River, Arlington, 10 km S ; malaise on silty flats above wash	33°13.30N	112°45.53W	33.2167	-112.75	200 m	1-7 Jun. 2010	M. E. Irwin	C. H. E. Alberts, 2022	yes	UAIC	nontype
UAIC - N/A	Asilidae	Dasypogoninae	Saropogonini	Saropogon	Saropogon mohawki	Wilcox, 1966	Nearctic	0	1	0	USA	Arizona	Maricopa	Gila River, Arlington, 10 km S ; malaise on silty flats above wash	33°13.30N	112°45.53W	33.2167	-112.75	200 m	1-7 Jun. 2010	M. E. Irwin	C. H. E. Alberts, 2022	yes	UAIC	nontype
UAIC - N/A	Asilidae	Dasypogoninae	Saropogonini	Saropogon	Saropogon mohawki	Wilcox, 1966	Nearctic	1	0	0	USA	Arizona	Maricopa	Gila River, Arlington, 10 km S ; malaise on silty flats above wash	33°13.30N	112°45.53W	33.2167	-112.75	200 m	1-7 Jun. 2010	M. E. Irwin	C. H. E. Alberts, 2022	yes	UAIC	nontype
UAIC - N/A	Asilidae	Dasypogoninae	Saropogonini	Saropogon	Saropogon mohawki	Wilcox, 1966	Nearctic	0	1	0	USA	Arizona	Maricopa	Gila River, Arlington, 10 km S ; malaise on silty flats above wash	33°13.30N	112°45.53W	33.2167	-112.75	200 m	1-7 Jun. 2010	M. E. Irwin	C. H. E. Alberts, 2022	yes	UAIC	nontype
UAIC - N/A	Asilidae	Dasypogoninae	Saropogonini	Saropogon	Saropogon mohawki	Wilcox, 1966	Nearctic	1	0	0	USA	Arizona	Maricopa	Gila River, Arlington, 10 km S ; malaise in sandy wash near sunflowers	33°13.30N	112°45.53W	33.2167	-112.75	200 m	14-21 Aug. 2010	M. E. Irwin	C. H. E. Alberts, 2022	yes	UAIC	nontype
UAIC - N/A	Asilidae	Dasypogoninae	Saropogonini	Saropogon	Saropogon mohawki	Wilcox, 1966	Nearctic	1	0	0	USA	Arizona	Maricopa	Gila River, Arlington, 10 km S ; malaise in sandy wash near sunflowers	33°13.30N	112°45.53W	33.2167	-112.75	200 m	14-21 Aug. 2010	M. E. Irwin	C. H. E. Alberts, 2022	yes	UAIC	nontype
UAIC - N/A	Asilidae	Dasypogoninae	Saropogonini	Saropogon	Saropogon mohawki	Wilcox, 1966	Nearctic	0	1	0	USA	Arizona	Maricopa	Gila River, Arlington, 10 km S ; malaise on sand bench	33°13.30N	112°45.53W	33.2167	-112.75	200 m	15-31 Jul. 2010	M. E. Irwin	C. H. E. Alberts, 2022	yes	UAIC	nontype
UAIC - N/A	Asilidae	Dasypogoninae	Saropogonini	Saropogon	Saropogon mohawki	Wilcox, 1966	Nearctic	1	0	0	USA	Arizona	Maricopa	Gila River, Arlington, 10 km S ; malaise on sand bench	33°13.30N	112°45.53W	33.2167	-112.75	200 m	15-31 Jul. 2010	M. E. Irwin	C. H. E. Alberts, 2022	yes	UAIC	nontype
UAIC - N/A	Asilidae	Dasypogoninae	Saropogonini	Saropogon	Saropogon mohawki	Wilcox, 1966	Nearctic	1	0	0	USA	Arizona	Maricopa	Gila River, Arlington, 10 km S ; malaise on sand bench	33°13.30N	112°45.53W	33.2167	-112.75	200 m	15-31 Jul. 2010	M. E. Irwin	C. H. E. Alberts, 2022	yes	UAIC	nontype
UAIC - N/A	Asilidae	Dasypogoninae	Saropogonini	Saropogon	Saropogon mohawki	Wilcox, 1966	Nearctic	0	1	0	USA	Arizona	Maricopa	Gila River, Arlington, 10 km S ; malaise on sand bench	33°13.30N	112°45.53W	33.2167	-112.75	200 m	15-31 Jul. 2010	M. E. Irwin	C. H. E. Alberts, 2022	yes	UAIC	nontype
UAIC - N/A	Asilidae	Dasypogoninae	Saropogonini	Saropogon	Saropogon mohawki	Wilcox, 1966	Nearctic	1	0	0	USA	Arizona	Maricopa	Gila River, Arlington, 10 km S ; malaise on sand bench	33°13.30N	112°45.53W	33.2167	-112.75	200 m	15-31 Jul. 2010	M. E. Irwin	C. H. E. Alberts, 2022	yes	UAIC	nontype
UAIC - N/A	Asilidae	Dasypogoninae	Saropogonini	Saropogon	Saropogon mohawki	Wilcox, 1966	Nearctic	0	1	0	USA	Arizona	Maricopa	Gila River, Arlington, 10 km S ; malaise on sand bench	33°13.30N	112°45.53W	33.2167	-112.75	200 m	15-31 Jul. 2010	M. E. Irwin	C. H. E. Alberts, 2022	yes	UAIC	nontype
UAIC - N/A	Asilidae	Dasypogoninae	Saropogonini	Saropogon	Saropogon mohawki	Wilcox, 1966	Nearctic	1	0	0	USA	Arizona	Maricopa	Gila River, Arlington, 10 km S ; malaise on sand bench	33°13.30N	112°45.53W	33.2167	-112.75	200 m	15-31 Jul. 2010	M. E. Irwin	C. H. E. Alberts, 2022	yes	UAIC	nontype
ASUHIC0139657	Asilidae	Dasypogoninae	Saropogonini	Saropogon	Saropogon mohawki	Wilcox, 1966	Nearctic	?	?	?	USA	Arizona	Maricopa	South Mountain Park, 1.4 mi. W. of Elliot Rd. & Freeway	33°20'10"N	112°04'31"W	33.3362	-112.076	539 m	16 Jul. 1972	M. Kolner	J. Wilcox, 1975	no	ASUHIC	nontype	on Olneya tesota A. Gray desert ironwood [USDA]	https://serv.biokic.asu.edu/ecdysis/collections/individual/index.php?occid=624347
ASUHIC0139653	Asilidae	Dasypogoninae	Saropogonini	Saropogon	Saropogon mohawki	Wilcox, 1966	Nearctic	?	?	?	USA	Arizona	Maricopa	Barnes Butte, 1.6 mi. SE., near Papago Park	33°27'05"N	111°56'11"W	33.4514	-111.937	381 m	20 Jul. 1973	M. Kolner	J. Wilcox, 1975	no	ASUHIC	nontype	with prey (coleoptera); on Larrea tridentata (DC.) Coville creosote bush [USDA]	https://serv.biokic.asu.edu/ecdysis/collections/individual/index.php?occid=624343
ASUHIC0139654	Asilidae	Dasypogoninae	Saropogonini	Saropogon	Saropogon mohawki	Wilcox, 1966	Nearctic	?	?	?	USA	Arizona	Maricopa	Barnes Butte, 1.6 mi. SE., near Papago Park	33°27'05"N	111°56'11"W	33.4514	-111.937	381 m	23 Jun. 1973	M. Kolner	J. Wilcox, 1975	no	ASUHIC	nontype	on Larrea tridentata (DC.) Coville creosote bush [USDA]	https://serv.biokic.asu.edu/ecdysis/collections/individual/index.php?occid=624344
ASUHIC0139655	Asilidae	Dasypogoninae	Saropogonini	Saropogon	Saropogon mohawki	Wilcox, 1966	Nearctic	?	?	?	USA	Arizona	Maricopa	Barnes Butte, 1.6 mi. SE., near Papago Park	33°27'05"N	111°56'11"W	33.4514	-111.937	381 m	26 Jul. 1973	M. Kolner	J. Wilcox, 1975	no	ASUHIC	nontype	on Parkinsonia microphylla Torr. yellow (paloverde) [USDA]	https://serv.biokic.asu.edu/ecdysis/collections/individual/index.php?occid=624345
ASUHIC0139656	Asilidae	Dasypogoninae	Saropogonini	Saropogon	Saropogon mohawki	Wilcox, 1966	Nearctic	?	?	?	USA	Arizona	Maricopa	Barnes Butte, 1.6 mi. SE., near Papago Park	33°27'05"N	111°56'11"W	33.4514	-111.937	381 m	26 Jul. 1973	M. Kolner	J. Wilcox, 1975	no	ASUHIC	nontype	on Parkinsonia microphylla Torr. yellow (paloverde) [USDA]	https://serv.biokic.asu.edu/ecdysis/collections/individual/index.php?occid=624346
UAIC - N/A	Asilidae	Dasypogoninae	Saropogonini	Saropogon	Saropogon mohawki	Wilcox, 1966	Nearctic	0	1	0	USA	Arizona	Maricopa	Gila River, Arlington, 10 km S ; malaise on silty flats above wash	33°13.30N	112°45.53W	33.2167	-112.75	200 m	3-7 Jun. 2010	M. E. Irwin	C. H. E. Alberts, 2022	yes	UAIC	nontype
UAIC - N/A	Asilidae	Dasypogoninae	Saropogonini	Saropogon	Saropogon mohawki	Wilcox, 1966	Nearctic	0	1	0	USA	Arizona	Maricopa	Gila River, Arlington, 10 km S ; malaise in sandy wash near sunflowers	33°13.30N	112°45.53W	33.2167	-112.75	200 m	7-14 Aug. 2010	M. E. Irwin	C. H. E. Alberts, 2022	yes	UAIC	nontype
UAIC - N/A	Asilidae	Dasypogoninae	Saropogonini	Saropogon	Saropogon mohawki	Wilcox, 1966	Nearctic	1	0	0	USA	Arizona	Maricopa	Gila River, Arlington, 10 km S ; malaise in sandy wash near sunflowers	33°13.30N	112°45.53W	33.2167	-112.75	200 m	7-14 Aug. 2010	M. E. Irwin	C. H. E. Alberts, 2022	yes	UAIC	nontype
UAIC - N/A	Asilidae	Dasypogoninae	Saropogonini	Saropogon	Saropogon mohawki	Wilcox, 1966	Nearctic	1	0	0	USA	Arizona	Maricopa	Gila River, Arlington, 10 km S ; malaise in sandy wash near sunflowers	33°13.30N	112°45.53W	33.2167	-112.75	200 m	7-14 Aug. 2010	M. E. Irwin	C. H. E. Alberts, 2022	yes	UAIC	nontype
UAIC - N/A	Asilidae	Dasypogoninae	Saropogonini	Saropogon	Saropogon mohawki	Wilcox, 1966	Nearctic	0	1	0	USA	Arizona	Maricopa	Gila River, Arlington, 10 km S ; malaise in sandy wash near sunflowers	33°13.30N	112°45.53W	33.2167	-112.75	200 m	7-14 Aug. 2010	M. E. Irwin	C. H. E. Alberts, 2022	yes	UAIC	nontype
UAIC - N/A	Asilidae	Dasypogoninae	Saropogonini	Saropogon	Saropogon mohawki	Wilcox, 1966	Nearctic	0	1	0	USA	Arizona	Maricopa	Gila River, Arlington, 10 km S ; malaise in sandy wash near sunflowers	33°13.30N	112°45.53W	33.2167	-112.75	200 m	7-14 Aug. 2010	M. E. Irwin	C. H. E. Alberts, 2022	yes	UAIC	nontype
UAIC - N/A	Asilidae	Dasypogoninae	Saropogonini	Saropogon	Saropogon mohawki	Wilcox, 1966	Nearctic	1	0	0	USA	Arizona	Maricopa	Gila River, Arlington, 10 km S ; malaise in sandy wash near sunflowers	33°13.30N	112°45.53W	33.2167	-112.75	200 m	7-14 Aug. 2010	M. E. Irwin	C. H. E. Alberts, 2022	yes	UAIC	nontype
UAIC - N/A	Asilidae	Dasypogoninae	Saropogonini	Saropogon	Saropogon mohawki	Wilcox, 1966	Nearctic	0	1	0	USA	Arizona	Maricopa	Gila River, Arlington, 10 km S ; malaise in sandy wash near sunflowers	33°13.30N	112°45.53W	33.2167	-112.75	200 m	7-14 Aug. 2010	M. E. Irwin	C. H. E. Alberts, 2022	yes	UAIC	nontype
CASENT8427321	Asilidae	Dasypogoninae	Saropogonini	Saropogon	Saropogon mohawki	Wilcox, 1966	Nearctic	1	0	0	USA	Arizona	Mariposa	Gila Bend, 6 mi. W.	32°56'14"N	112°49'30"W	32.9375	-112.825	220 m	09 Sep. 1961	G. I. Stage	J. Wilcox, 1970	no	CASENT	nontype
USNMENT01830276	Asilidae	Dasypogoninae	Saropogonini	Saropogon	Saropogon mohawki	Wilcox, 1966	Nearctic	0	1	0	USA	Arizona	Pima	Organ Pipe Cactus National Monument, Qqitobaquito	32°01'40"N	112°49'55"W	32.0278	-112.832	524 m	07 Apr. 1968	J. Gruwell	E. M. Fisher	no	USNMENT	nontype	Donated by E. M. Fisher to USNM
USNMENT01830277	Asilidae	Dasypogoninae	Saropogonini	Saropogon	Saropogon mohawki	Wilcox, 1966	Nearctic	0	1	0	USA	Arizona	Pima	Organ Pipe Cactus National Monument, Qqitobaquito	32°01'40"N	112°49'55"W	32.0278	-112.832	524 m	07 Apr. 1968	J. Gruwell	E. M. Fisher	no	USNMENT	nontype	Donated by E. M. Fisher to USNM
UAIC - N/A	Asilidae	Dasypogoninae	Saropogonini	Saropogon	Saropogon mohawki	Wilcox, 1966	Nearctic	0	1	0	USA	Arizona	Pima	Organ Pipe Cactus National Monument, Qqitobaquito Springs	31°56'33"N	113°01'14"W	31.9425	-113.021	326 m	27 Aug. 1983	Kinglsey, Bailowatz	C. H. E. Alberts, 2022	no	UAIC	nontype
ASUHIC0139640	Asilidae	Dasypogoninae	Saropogonini	Saropogon	Saropogon mohawki	Wilcox, 1966	Nearctic	?	?	?	USA	Arizona	Yuma	Parker, 8 mi. SE.	34°04'04"N	114°11'23"W	34.0679	-114.19	262 m	29 May 1966	S. A. Gorodenski	J. Wilcox, 1967	no	ASUHIC	nontype		https://serv.biokic.asu.edu/ecdysis/collections/individual/index.php?occid=624325
USNMENT01830250	Asilidae	Dasypogoninae	Saropogonini	Saropogon	Saropogon mohawki	Wilcox, 1966	Nearctic	0	1	0	USA	Arizona	Yuma	Parker, 25 mi. SE.	33°51'35"N	114°3'16"W	33.8598	-114.055	361 m	05 Sep. 1964	J. M. Davidson	J. Wilcox, 1966	no	USNMENT	Paratype	Donated by E. M. Fisher to USNM
USNMENT01830251	Asilidae	Dasypogoninae	Saropogonini	Saropogon	Saropogon mohawki	Wilcox, 1966	Nearctic	1	0	0	USA	Arizona	Yuma	Parker, 25 mi. SE.	33°51'35"N	114°3'16"W	33.8598	-114.055	361 m	05 Sep. 1964	J. M. Davidson	J. Wilcox, 1966	no	USNMENT	nontype	Donated by E. M. Fisher to USNM
ASUHIC0139642	Asilidae	Dasypogoninae	Saropogonini	Saropogon	Saropogon mohawki	Wilcox, 1966	Nearctic	?	?	?	USA	Arizona	Yuma	Parker, 6 mi. SE.	34°05'18"N	114°12'53"W	34.0884	-114.215	208 m	09 Jul. 1966	J. M. Davidson, M. A. Cazier	J. Wilcox, 1967	no	ASUHIC	nontype		https://serv.biokic.asu.edu/ecdysis/collections/individual/index.php?occid=624327
Type No. 9279	Asilidae	Dasypogoninae	Saropogonini	Saropogon	Saropogon mohawki	Wilcox, 1966	Nearctic	1	0	0	USA	Arizona	Yuma	Mohawk	32°43'36"N	113°45'18"W	32.7267	-113.755	166 m	16 Jul. 1962	J. Wilcox	J. Wilcox, 1966	no	CASENT	Holotype
ASUHIC0139641	Asilidae	Dasypogoninae	Saropogonini	Saropogon	Saropogon mohawki	Wilcox, 1966	Nearctic	?	?	?	USA	Arizona	Yuma	Quartzsite, 37 mi. S.	33°07'37"N	114°13'47"W	33.1271	-114.23	409 m	26 Jul.. 1966	J. M. Davidson, M. A. Cazier	J. Wilcox, 1967	no	ASUHIC	nontype	on Bebbia juncea (Benth.) Greene (sweetbush) [USDA]	https://serv.biokic.asu.edu/ecdysis/collections/individual/index.php?occid=624326
CASENT8427320	Asilidae	Dasypogoninae	Saropogonini	Saropogon	Saropogon mohawki	Wilcox, 1966	Nearctic	0	1	0	USA	Arizona	Yuma	Mohawk	32°43'18"N	113°45'18"W	32.7267	-113.755	166 m	29 Aug.	J. Wilcox	J. Wilcox, 1966	no	CASENT	nontype
USNMENT01830253	Asilidae	Dasypogoninae	Saropogonini	Saropogon	Saropogon mohawki	Wilcox, 1966	Nearctic	0	1	0	USA	Arizona	Yuma	Hope, 13 mi. W.	33°42'26"N	113°55'37"W	33.7073	-113.927	380 m	30 Aug. 1979	E. M. Fisher	E. M. Fisher	no	USNMENT	nontype	Donated by E. M. Fisher to USNM
USNMENT01830254	Asilidae	Dasypogoninae	Saropogonini	Saropogon	Saropogon mohawki	Wilcox, 1966	Nearctic	0	1	0	USA	Arizona	Yuma	Aztec, 1 mi. NW.	32°50'0"N	113°27'58"W	32.8334	-113.466	140 m	31 Aug. 1979	E. M. Fisher	E. M. Fisher	no	USNMENT	nontype	Donated by E. M. Fisher to USNM
ASUHIC0139647	Asilidae	Dasypogoninae	Saropogonini	Saropogon	Saropogon mohawki	Wilcox, 1966	Nearctic	?	?	?	USA	Arizona	Yuma	Quartzsite, 37 mi. S.	33°07'37"N	114°13'47"W	33.1271	-114.23	409 m	31 Jul. 1967	J. M. Davidson, M. A. Cazier	J. Wilcox, 1968	no	ASUHIC	nontype		https://serv.biokic.asu.edu/ecdysis/collections/individual/index.php?occid=624333
ASUHIC0139648	Asilidae	Dasypogoninae	Saropogonini	Saropogon	Saropogon mohawki	Wilcox, 1966	Nearctic	?	?	?	USA	Arizona	Yuma	Quartzsite, 37 mi. S.	33°07'37"N	114°13'47"W	33.1271	-114.23	409 m	31 Jul. 1967	J. M. Davidson, M. A. Cazier	J. Wilcox, 1968	no	ASUHIC	nontype		https://serv.biokic.asu.edu/ecdysis/collections/individual/index.php?occid=624334
ASUHIC0139643	Asilidae	Dasypogoninae	Saropogonini	Saropogon	Saropogon mohawki	Wilcox, 1966	Nearctic	?	?	?	USA	California	Imperial	Palo Verde, 13 mi. SW.	33°17'57"N	114°53'31"W	33.2993	-114.892	203 m	01 Aug. 1967	J. M. Davidson, M. A. Cazier	J. Wilcox, 1968	no	ASUHIC	nontype		https://serv.biokic.asu.edu/ecdysis/collections/individual/index.php?occid=624329
USNMENT01830258	Asilidae	Dasypogoninae	Saropogonini	Saropogon	Saropogon mohawki	Wilcox, 1966	Nearctic	1	0	0	USA	California	Imperial	Glamis, 4 mi. NW., Sand Hills	33°1'56"N	115°7'31"W	33.0323	-115.125	84 m	05 Sep. 1981	R. Velton	E. M. Fisher	no	USNMENT	nontype	Donated by E. M. Fisher to USNM; Buprestidae as Prey
USNMENT01830273	Asilidae	Dasypogoninae	Saropogonini	Saropogon	Saropogon mohawki	Wilcox, 1966	Nearctic	0	1	0	USA	California	Imperial	Glamis, 4 mi. NW., Sand Hills	33°1'56"N	115°7'31"W	33.0323	-115.125	84 m	05 Sep. 1981	R. Velton	E. M. Fisher	no	USNMENT	nontype	Donated by E. M. Fisher to USNM
USNMENT01830274	Asilidae	Dasypogoninae	Saropogonini	Saropogon	Saropogon mohawki	Wilcox, 1966	Nearctic	1	0	0	USA	California	Imperial	Glamis, 4 mi. NW., Sand Hills	33°1'56"N	115°7'31"W	33.0323	-115.125	84 m	05 Sep. 1981	R. Velton	E. M. Fisher	no	USNMENT	nontype	Donated by E. M. Fisher to USNM
ASUHIC0139645	Asilidae	Dasypogoninae	Saropogonini	Saropogon	Saropogon mohawki	Wilcox, 1966	Nearctic	?	?	?	USA	California	Imperial	Palo Verde, 10 mi. S.	33°17'15"N	114°43'55'W	33.2877	-114.732	84 m	08 Sep. 1967	S. C. Williams, M. A. Cazier	J. Wilcox, 1968	no	ASUHIC	nontype		https://serv.biokic.asu.edu/ecdysis/collections/individual/index.php?occid=624331
CASENT8427318	Asilidae	Dasypogoninae	Saropogonini	Saropogon	Saropogon mohawki	Wilcox, 1966	Nearctic	1	0	0	USA	California	Imperial	Palo Verde, 10 mi. S.	33°17'23"N	114°43'39"W	33.2898	-114.728	74 m	08 Sep. 1967	S. C. Williams, M. A. Cazier	J. Wilcox, 1968	no	CASENT	nontype
ASUHIC0139639	Asilidae	Dasypogoninae	Saropogonini	Saropogon	Saropogon mohawki	Wilcox, 1966	Nearctic	?	?	?	USA	California	Imperial	Glamis	32°59'51"N	115°04'18"W	32.9975	-115.072	102 m	11 Jul. 1966	J. M. Davidson, M. A. Cazier	J. Wilcox, 1967	no	ASUHIC	nontype		https://serv.biokic.asu.edu/ecdysis/collections/individual/index.php?occid=624323
UCBMEP0003175	Asilidae	Dasypogoninae	Saropogonini	Saropogon	Saropogon mohawki	Wilcox, 1966	Nearctic	1	0	0	USA	California	Imperial	Glamis, 15 mi. E.	32°59'48"N	114°48'51"W	32.9967	-114.814	281 m	13 Oct. 1969	D. S. Horning	J. Wilcox, 1970	no	BME	nontype
LACMENT579124	Asilidae	Dasypogoninae	Saropogonini	Saropogon	Saropogon mohawki	Wilcox, 1966	Nearctic	?	?	?	USA	California	Imperial	Ocotillo, 2 mi W., I-8	32°44'19"N	115°59'39"W	32.7386	-115.994	116 m	19 Jun. 2001	C. L. Bellamy	C. H. E. Alberts, 2022	no	LACM ENT	nontype
CASENT8427319	Asilidae	Dasypogoninae	Saropogonini	Saropogon	Saropogon mohawki	Wilcox, 1966	Nearctic	0	1	0	USA	California	Imperial	Wailby (?), 7 mi. N., Indian wash	32°57'47"N	114°58'46"W	32.9631	-114.98	143 m	21 Sep. 1971	J. C. Hall	J. Wilcox, 1972	no	CASENT	nontype
USNMENT01830252	Asilidae	Dasypogoninae	Saropogonini	Saropogon	Saropogon mohawki	Wilcox, 1966	Nearctic	0	1	0	USA	California	Imperial	Glamis, 4 mi. NW.	33°1'56"N	115°7'31"W	33.0323	-115.125	84 m	22 Sep. 1979	S. Manweiller	E. M. Fisher, 1979	no	USNMENT	nontype	Donated by E. M. Fisher to USNM
ASUHIC0139644	Asilidae	Dasypogoninae	Saropogonini	Saropogon	Saropogon mohawki	Wilcox, 1966	Nearctic	?	?	?	USA	California	Imperial	Palo Verde, 13 mi. SW.	33°17'57"N	114°53'31"W	33.2993	-114.892	203 m	24 Jul. 1967	J. H. Davidson, J. M. Davidson, M. A. Cazier	J. Wilcox, 1968	no	ASUHIC	nontype	on Senegalia greggii (A. Gray) Britton & Rose (catclaw acacia) [USDA]	https://serv.biokic.asu.edu/ecdysis/collections/individual/index.php?occid=624330
USNMENT01819515	Asilidae	Dasypogoninae	Saropogonini	Saropogon	Saropogon mohawki	Wilcox, 1966	Nearctic	0	1	0	USA	California	Inyo	Saline Valley North Dunes	36°48'46"N	117°45'58"W	36.8129	-117.766	452 m	1-2 Jun. 1974	E. L. Sleeper	E. M. Fisher, 1980	no	USNMENT	nontype	Donated by E. M. Fisher to USNM - Left wing pinned under specimen. Imaged for Alberts & Fisher, 2022
3176	Asilidae	Dasypogoninae	Saropogonini	Saropogon	Saropogon mohawki	Wilcox, 1966	Nearctic	1	0	0	USA	California	Kern	Shafter	35°30'1"N	119°16'18"W	35.5005	-119.272	113 m	13 Jun. 1950	M. E. Irwin	L. G. Bezark, 1975	no	BME	nontype
USNMENT01819582	Asilidae	Dasypogoninae	Saropogonini	Saropogon	Saropogon mohawki	Wilcox, 1966	Nearctic	0	1	0	USA	California	Los Angeles	Judas (?) Wickham	34°00'33"N	119°03'34"W	34.0092	-119.059	395 m	N/A	J. M. Aldrich	A. E. Pritchard, 1940	no	USNMENT	nontype	AEPritchard Collection 1962; was ID as S. hyalinus
UCBMEP0003173	Asilidae	Dasypogoninae	Saropogonini	Saropogon	Saropogon mohawki	Wilcox, 1966	Nearctic	0	1	0	USA	California	Riverside	Magnesia Canyon	33°44'23"N	116°24'29"W	33.7397	-116.408	71 m	09 Jul. 1950	R. M. Bohart	J. Wilcox, 1966	no	BME	nontype
USNMENT01830255	Asilidae	Dasypogoninae	Saropogonini	Saropogon	Saropogon mohawki	Wilcox, 1966	Nearctic	1	0	0	USA	California	Riverside	Frink Spring, 1 mi. S.	33°21'26"N	115°38'15"W	33.3574	-115.638	-56 m	09 Jul. 1978	D. S. Verity	E. M. Fisher, 1979	no	USNMENT	nontype	Donated by E. M. Fisher to USNM
USNMENT01830256	Asilidae	Dasypogoninae	Saropogonini	Saropogon	Saropogon mohawki	Wilcox, 1966	Nearctic	0	1	0	USA	California	Riverside	Oasis	33°27'41"N	116°5'52"W	33.4616	-116.098	-42 m	16 Jun. 1963	E. M. Fisher	E. M. Fisher	no	USNMENT	nontype	Donated by E. M. Fisher to USNM
USNMENT01830259	Asilidae	Dasypogoninae	Saropogonini	Saropogon	Saropogon mohawki	Wilcox, 1966	Nearctic	0	1	0	USA	California	Riverside	Oasis	33°27'41"N	116°5'52"W	33.4616	-116.098	-42 m	16 Jun. 1963	E. M. Fisher	E. M. Fisher	no	USNMENT	nontype	Donated by E. M. Fisher to USNM
ASUHIC0139646	Asilidae	Dasypogoninae	Saropogonini	Saropogon	Saropogon mohawki	Wilcox, 1966	Nearctic	?	?	?	USA	California	Riverside	Vidal, 16 mi. S.	33°53'12"N	114°30'36"W	33.8868	-114.51	94 m	23 Jul. 1967	J. H. Davidson, J. M. Davidson, M. A. Cazier	J. Wilcox, 1968	no	ASUHIC	nontype		https://serv.biokic.asu.edu/ecdysis/collections/individual/index.php?occid=624332
UCBMEP0003174	Asilidae	Dasypogoninae	Saropogonini	Saropogon	Saropogon mohawki	Wilcox, 1966	Nearctic	1	0	0	USA	California	San Bernardino	Baker	35°16'3"N	116°4'26"W	35.2675	-116.074	286 m	24 Jun. 1930	F. H. Wymore	J. Wilcox, 1966	no	BME	Paratype
USNMENT01819547	Asilidae	Dasypogoninae	Saropogonini	Saropogon	Saropogon mohawki	Wilcox, 1966	Nearctic	1	0	0	USA	California	San Bernardino	Needles, 8 mi W.	34°42'59"N	114°42'54"W	34.7164	-114.715	551 m	25 Aug. 1946	P. D. Hurd	Coquillett	no	USNMENT	nontype	AEPritchard Collection 1962; was ID as S. hyalinus
ASUHIC0139652	Asilidae	Dasypogoninae	Saropogonini	Saropogon	Saropogon mohawki	Wilcox, 1966	Nearctic	?	?	?	USA	California	San Diego	Anza-Borrego Desert State Park	33°13'44"N	116°15'40"W	33.2289	-116.261	142 m	04 Jun. 1970	M. Cazier, O. Francke, L. Welch	J. Wilcox, 1970	no	ASUHIC	nontype		https://serv.biokic.asu.edu/ecdysis/collections/individual/index.php?occid=624340
USNMENT01830275	Asilidae	Dasypogoninae	Saropogonini	Saropogon	Saropogon mohawki	Wilcox, 1966	Nearctic	1	0	0	USA	California	San Diego	Borrego Springs	33°15'21"N	116°22'30"W	33.2558	-116.375	195 m	21 Jun. 1964	S. Jenkins	E. M. Fisher, 1966	no	USNMENT	nontype	Donated by E. M. Fisher to USNM
BYUC215705	Asilidae	Dasypogoninae	Saropogonini	Saropogon	Saropogon mohawki	Wilcox, 1966	Nearctic	0	1	0	USA	Nevada	Clark	Las Vegas	36°10'30"N	115°08'11"W	36.175	-115.136	609 m	28 Jul. 1935	D. E. Johnson	C. R. Nelson, 1983	no	BYU	nontype
iNat - 16214103	Asilidae	Dasypogoninae	Saropogonini	Saropogon	Saropogon mohawki	Wilcox, 1966	Nearctic	1	0	0	USA	Arizona	Maricopa	White Tank Mountains Regional Park and Skyline Park	33°34'03"N	112°31'30"W	33.5677	-112.525	538 m	08 Sep. 2017	gregpc	C. H. E. Alberts	yes	iNaturalist	nontype	slightly odd looking. Orange setae on the abdomen is not normally seen in this species	https://www.inaturalist.org/observations/16214103
USNMENT01830283	Asilidae	Dasypogoninae	Saropogonini	Saropogon	Saropogon nitidus	Wilcox, 1966	Nearctic	0	1	0	Mexico	Chihuahua	Escalón	Escalón, 5 mi. N.	26°49'32"N	104°20'19"W	26.8257	-104.339	1262 m	20 Sep. 1970	R. M. Bohart	J. Wilcox, 1973	no	USNMENT	nontype	Donated by E. M. Fisher to USNM
CASENT8427326	Asilidae	Dasypogoninae	Saropogonini	Saropogon	Saropogon nitidus	Wilcox, 1966	Nearctic	1	0	0	Mexico	Chihuahua	Escalón	Escalón, 5 mi. N.	26°49'37"N	104°20'28"W	26.8271	-104.341	1266 m	20 Sep. 1970	G. E. Bohart, R. M. Bohart	J. Wilcox, 1972	no	CASENT	nontype
UCBMEP0280452	Asilidae	Dasypogoninae	Saropogonini	Saropogon	Saropogon nitidus	Wilcox, 1966	Nearctic	1	0	0	Mexico	Chihuahua	Escalón	Escalón, 5 mi. N.	26°48'50"N	104°20'9"W	26.8139	-104.336	1258 m	20 Sep. 1970	R. M. Bohart	J. Wilcox	no	USNMENT	nontype	Donated by E. M. Fisher to USNM
LACMENT579129	Asilidae	Dasypogoninae	Saropogonini	Saropogon	Saropogon nitidus	Wilcox, 1966	Nearctic	?	?	?	Mexico	Chihuahua	Escalón	Escalón, 5 mi. N.	26°49'33"N	104°20'19"W	26.8258	-104.339	1262 m	20 Sep. 1970	G. E. Bohart, R. M. Bohart	C. H. E. Alberts, 2022	no	LACM ENT	nontype
USNMENT01830081	Asilidae	Dasypogoninae	Saropogonini	Saropogon	Saropogon nitidus	Wilcox, 1966	Nearctic	1	0	0	Mexico	Chihuahua	Escalón	Escalón, 6 mi. N.	26°50'1"N	104°20'7"W	26.8336	-104.335	1259 m	20 Sep. 1970	R. M. Bohart	J. Wilcox, 1973	no	USNMENT	nontype	Donated by E. M. Fisher to USNM
CASENT8427327	Asilidae	Dasypogoninae	Saropogonini	Saropogon	Saropogon nitidus	Wilcox, 1966	Nearctic	0	1	0	Mexico	Chihuahua	Villa Juárez	Villa Juárez	28°36'29"N	106°0'50"W	28.6083	-106.014	1451 m	26 May 1917	B. Brookmen	J. Wilcox, 1966	no	CASENT	nontype
USNMENT01830280	Asilidae	Dasypogoninae	Saropogonini	Saropogon	Saropogon nitidus	Wilcox, 1966	Nearctic	0	1	0	Mexico	Coahuila	Parras de la Fuente	Parras de la Fuente, 7 mi. N.	25°32'33"N	102°10'25"W	25.5425	-102.174	1294 m	13-18 Aug. 1965	E. M. Fisher	E. M. Fisher, 1967	no	USNMENT	nontype	Donated by E. M. Fisher to USNM
UCBMEP0280495	Asilidae	Dasypogoninae	Saropogonini	Saropogon	Saropogon nitidus	Wilcox, 1966	Nearctic	1	0	0	Mexico	Coahuila	Saltillo	Saltillo, 61 mi. N.	26°18'49"N	100°57'55"W	26.3138	-100.965	694 m	11 Aug. 1959	A. S. Menke, L. A. Strange	E. M. Fisher, 1976	no	BME	nontype
ASUHIC0139661	Asilidae	Dasypogoninae	Saropogonini	Saropogon	Saropogon nitidus	Wilcox, 1966	Nearctic	?	?	?	Mexico	Coahuila de Zaragoza	Cuatrocienegas	Lomas de Churince, Quatro Cienegas Basin	26°57'00"N	102°05'00"W	26.95	-102.083	725 m	11 Aug. 1969	J. Davidson, J. Bigelow, M. Bentzien, W. Fox, S. Williams, M. Cazier	J. Wilcox, 1975	no	ASUHIC	nontype		https://serv.biokic.asu.edu/ecdysis/collections/individual/index.php?occid=624351
LACMENT579128	Asilidae	Dasypogoninae	Saropogonini	Saropogon	Saropogon nitidus	Wilcox, 1966	Nearctic	?	?	?	Mexico	Durango	Mapimí	Ceballos	25°38'00"N	105°58'00"W	25.6333	-105.967	2550 m	05 Oct. 1966	G. E. Bohart, A. S. Bohart	C. H. E. Alberts, 2022	no	LACM ENT	nontype
Type No. 9280	Asilidae	Dasypogoninae	Saropogonini	Saropogon	Saropogon nitidus	Wilcox, 1966	Nearctic	1	0	0	USA	Texas	Brewster	Lajitas	29°15'41"N	103°46'35"W	29.2616	-103.777	714 m	04 Sep. 1961	J. E. Gillaspy	J. Wilcox, 1966	no	CASENT	Holotype
UCBMEP0280453	Asilidae	Dasypogoninae	Saropogonini	Saropogon	Saropogon nitidus	Wilcox, 1966	Nearctic	1	0	0	USA	Texas	Brewster	Big Bend National Park, Santa Elena Canyon	29°9'55"N	103°36'43"W	29.1653	-103.612	654 m	25 Aug. 1954	R. M. Bohart	E. M. Fisher, 1976	no	USNMENT	nontype	Donated by E. M. Fisher to USNM
UCBMEP0280496	Asilidae	Dasypogoninae	Saropogonini	Saropogon	Saropogon nitidus	Wilcox, 1966	Nearctic	1	0	0	USA	Texas	Brewster	Big Bend National Park, Santa Elena Canyon	29°9'55"N	103°36'43"W	29.1655	-103.612	654 m	25 Jul. 1954	R. M. Bohart	E. M. Fisher, 1976	no	BME	nontype
UCBMEP0280497	Asilidae	Dasypogoninae	Saropogonini	Saropogon	Saropogon nitidus	Wilcox, 1966	Nearctic	0	1	0	USA	Texas	Brewster	Big Bend National Park, Santa Elena Canyon	29°9'55"N	103°36'43"W	29.1655	-103.612	654 m	25 Jul. 1954	R. M. Bohart	E. M. Fisher, 1976	no	BME	nontype
USNMENT01819165	Asilidae	Dasypogoninae	Saropogonini	Saropogon	Saropogon nitidus	Wilcox, 1966	Nearctic	0	1	0	USA	Texas	Brewster	Big Bend National Park, Santa Elena Canyon	29°9'55"N	103°36'43"W	29.1655	-103.612	654 m	25 Jul. 1954	R. M. Bohart	E. M. Fisher, 1976	no	USNMENT	nontype	Donated by E. M. Fisher to USNM - Left wing pinned under specimen. Imaged for Alberts & Fisher, 2022
USNMENT01819171	Asilidae	Dasypogoninae	Saropogonini	Saropogon	Saropogon nitidus	Wilcox, 1966	Nearctic	1	0	0	USA	Texas	Reeves	Pecos River, Orla, 5.6 mi. E.	31°25'22"N	103°29'35"W	31.4229	-103.493	853 m	01 Aug. 1986	G. Forbes	E. M. Fisher	no	USNMENT	nontype	Donated by E. M. Fisher to USNM - Left wing pinned under specimen. Imaged for Alberts & Fisher, 2022
USNMENT01830284	Asilidae	Dasypogoninae	Saropogonini	Saropogon	Saropogon nitidus	Wilcox, 1966	Nearctic	0	1	0	USA	Texas	Reeves	Pecos River, Orla, 5.6 mi. E.	31°25'22"N	103°29'35"W	31.4229	-103.493	853 m	01 Aug. 1986	G. Forbes	E. M. Fisher	no	USNMENT	nontype	Donated by E. M. Fisher to USNM
USNMENT01830281	Asilidae	Dasypogoninae	Saropogonini	Saropogon	Saropogon nitidus	Wilcox, 1966	Nearctic	0	1	0	USA	Texas	Reeves	Orla, 3 mi. S.	31°47'50"N	103°54'29"W	31.7972	-103.908	885 m	09 Jul. 1961	R. L. Westcott	C. H. E. Alberts, 2018	no	USNMENT	nontype	Donated by E. M. Fisher to USNM
USNMENT01830282	Asilidae	Dasypogoninae	Saropogonini	Saropogon	Saropogon nitidus	Wilcox, 1966	Nearctic	1	0	0	USA	Texas	Reeves	Orla, 3 mi. S.	31°47'50"N	103°54'29"W	31.7972	-103.908	885 m	09 Jul. 1961	R. L. Westcott	C. H. E. Alberts, 2018	no	USNMENT	nontype	Donated by E. M. Fisher to USNM
CASENT8427328	Asilidae	Dasypogoninae	Saropogonini	Saropogon	Saropogon pritchardi	Bromley, 1934	Nearctic	1	0	0	USA	New Mexico	Roosevelt	Sec. 7 T. 1N. R. 29 E. 9 mi. S. -1 Mi. W, Tolar	34°27'3"N	103°55'53"W	34.4509	-103.932	1289 m	10 Jul. 1977	S. Frommer, S. Frommer	J. Wilcox, 1977	no	CASENT	nontype
CASENT8427329	Asilidae	Dasypogoninae	Saropogonini	Saropogon	Saropogon pritchardi	Bromley, 1934	Nearctic	0	1	0	USA	New Mexico	Roosevelt	Sec. 7 T. 1N. R. 29 E. 9 mi. S. -1 Mi. W, Tolar	34°27'3"N	103°55'53"W	34.4509	-103.932	1289 m	10 Jul. 1977	S. Frommer, S. Frommer	J. Wilcox, 1977	no	CASENT	nontype
UCBMEP0280595	Asilidae	Dasypogoninae	Saropogonini	Saropogon	Saropogon pritchardi	Bromley, 1934	Nearctic	1	0	0	USA	New Mexico	Roosevelt	Sec. 7 T. 1N. R. 29 E. 9 mi. S. -1 Mi. W, Tolar	34°27'3"N	103°55'53"W	34.4509	-103.932	1289 m	10 Jul. 1977	S. Frommer, S. Frommer	J. Wilcox, 1979	no	USNMENT	nontype	Donated by E. M. Fisher to USNM
UCBMEP0280596	Asilidae	Dasypogoninae	Saropogonini	Saropogon	Saropogon pritchardi	Bromley, 1934	Nearctic	0	1	0	USA	New Mexico	Roosevelt	Sec. 7 T. 1N. R. 29 E. 9 mi. S. -1 Mi. W, Tolar	34°27'3"N	103°55'53"W	34.4509	-103.932	1289 m	10 Jul. 1977	S. Frommer, S. Frommer	J. Wilcox, 1979	no	USNMENT	nontype	Donated by E. M. Fisher to USNM
USNMENT01819137	Asilidae	Dasypogoninae	Saropogonini	Saropogon	Saropogon pritchardi	Bromley, 1934	Nearctic	1	0	0	USA	Oklahoma	Cimarron	Boise City	36°43'46"N	102°30'47"W	36.7294	-102.513	1271 m	10 Jul. 1933	A. E. Pritchard	S. W. Bromley	no	USNMENT	Metatype	A E Pritchard Collection
USNMENT01819532	Asilidae	Dasypogoninae	Saropogonini	Saropogon	Saropogon pritchardi	Bromley, 1934	Nearctic	0	1	0	USA	Oklahoma	Cimarron	Boise City	36°43'46"N	102°30'47"W	36.7294	-102.513	1271 m	10 Jul. 1933	A. E. Pritchard	S. W. Bromley	no	USNMENT	Metatype	A E Pritchard Collection
USNMENT01819512	Asilidae	Dasypogoninae	Saropogonini	Saropogon	Saropogon pritchardi	Bromley, 1934	Nearctic	1	0	0	USA	Oklahoma	Garfield	Garfield Co.	37°02'48"N	98°28'53"W	37.0467	-98.4814	410 m	1959	J. F. Reinert	C. H. E. Alberts, 2021	no	USNMENT	nontype
BYUC214520	Asilidae	Dasypogoninae	Saropogonini	Saropogon	Saropogon pritchardi	Bromley, 1934	Nearctic	0	1	0	USA	Texas	Hemphill	Lake Marvin, the Big Tree Nature Trail	35°53'02"N	100°11'06"W	35.8841	-100.185	690 m	03 Jul. 1993	W. L. Donaldson	C. R. Nelson, 1994		BYU	nontype
SEMC1603974	Asilidae	Dasypogoninae	Saropogonini	Saropogon	Saropogon pritchardi	Bromley, 1934	Nearctic	1	0	0	USA	Texas	Mills	Mills County	31°36'49"N	98°34'19"W	31.6136	-98.5719	484 m	20 Jul. 1931	R. H. Painter	S. W. Bromley, 1933	no	SEMC	Holotype	examined from picture; Deposited by R. H. Painter, 1948
CASENT8427330	Asilidae	Dasypogoninae	Saropogonini	Saropogon	Saropogon purus	Curran, 1930	Nearctic	1	0	0	Mexico	Chihuahua	Ahumada	Villa Ahumada, 10 mi. S.	30°27'54"N	106°32'53"W	30.4653	-106.548	1217 m	04 Jul. 1954	E. I. Schlinger	J. Wilcox, 1971	no	CASENT	nontype
USNMENT01819144	Asilidae	Dasypogoninae	Saropogonini	Saropogon	Saropogon purus	Curran, 1930	Nearctic	1	0	0	Mexico	Sinaloa	Culiacán	Culiacan, 26 km. N.	25°02'16"N	107°24'11"W	25.0378	-107.403	126 m	08 Jul. 1963	E. M. Fisher	E. M. Fisher	no	USNMENT	nontype	Donated by E. M. Fisher to USNM - Left wing pinned under specimen. Imaged for Alberts & Fisher, 2022
USNMENT01830304	Asilidae	Dasypogoninae	Saropogonini	Saropogon	Saropogon purus	Curran, 1930	Nearctic	1	0	0	Mexico	Sinaloa	Salvador Alvarado	Guamúchil, 13 mi. S.	25°17'05"N	108°05'28"W	25.2847	-108.091	30 m	21 Jul. 1965	D. S. Verity	E. M. Fisher	no	USNMENT	nontype	Donated by E. M. Fisher to USNM
USNMENT01830299	Asilidae	Dasypogoninae	Saropogonini	Saropogon	Saropogon purus	Curran, 1930	Nearctic	0	1	0	Mexico	Sonora	Alamos	Alamos	27°01'31"N	108°56'28"W	27.0253	-108.941	387 m	16-17 Jul. 1969	P. D. Perkins	E. M. Fisher, 1975	no	USNMENT	nontype	Donated by E. M. Fisher to USNM
USNMENT01830300	Asilidae	Dasypogoninae	Saropogonini	Saropogon	Saropogon purus	Curran, 1930	Nearctic	1	0	0	Mexico	Sonora	Alamos	Alamos	27°01'31"N	108°56'28"W	27.0253	-108.941	387 m	16-17 Jul. 1969	P. D. Perkins	E. M. Fisher, 1975	no	USNMENT	nontype	Donated by E. M. Fisher to USNM
USNMENT01830296	Asilidae	Dasypogoninae	Saropogonini	Saropogon	Saropogon purus	Curran, 1930	Nearctic	0	1	0	Mexico	Sonora	Alamos	Alamos, 13.6 mi W.	27°01'16"N	109°09'42"W	27.0211	-109.162	272 m	17 Jul. 1963	R. L. Westcott	C. E. Herbert, 2018	no	USNMENT	nontype	Donated by E. M. Fisher to USNM
USNMENT01830297	Asilidae	Dasypogoninae	Saropogonini	Saropogon	Saropogon purus	Curran, 1930	Nearctic	1	0	0	Mexico	Sonora	Alamos	Alamos, 13.6 mi W.	27°01'16"N	109°09'42"W	27.0211	-109.162	272 m	17 Jul. 1963	R. L. Westcott	C. E. Herbert, 2018	no	USNMENT	nontype	Donated by E. M. Fisher to USNM
USNMENT01819181	Asilidae	Dasypogoninae	Saropogonini	Saropogon	Saropogon purus	Curran, 1930	Nearctic	0	1	0	Mexico	Sonora	Alamos	Alamos, 20 mi. W.	27°01'43"N	109°16'55"W	27.0286	-109.282	0 m	17 Jul. 1963	R. L. Westcott	C. E. Herbert, 2018	no	USNMENT	nontype	Donated by E. M. Fisher to USNM - Left wing pinned under specimen. Imaged for Alberts & Fisher, 2022
USNMENT01830294	Asilidae	Dasypogoninae	Saropogonini	Saropogon	Saropogon purus	Curran, 1930	Nearctic	1	0	0	Mexico	Sonora	Alamos	Alamos, 22 mi. W.	27°01'42"N	109°17'55"W	27.0283	-109.299	116 m	17 Jul. 1963	R. L. Westcott	C. E. Herbert, 2018	no	USNMENT	nontype	Donated by E. M. Fisher to USNM
USNMENT01830295	Asilidae	Dasypogoninae	Saropogonini	Saropogon	Saropogon purus	Curran, 1930	Nearctic	0	1	0	Mexico	Sonora	Alamos	Alamos, 22 mi. W.	27°01'42"N	109°17'55"W	27.0283	-109.299	116 m	17 Jul. 1963	R. L. Westcott	C. E. Herbert, 2018	no	USNMENT	nontype	Donated by E. M. Fisher to USNM
USNMENT01830298	Asilidae	Dasypogoninae	Saropogonini	Saropogon	Saropogon purus	Curran, 1930	Nearctic	1	0	0	Mexico	Sonora	Alamos	Alamos, 17 mi. W.	27°01'26"N 109°13'03"W		27.0239	-109.218	511 m	22 Jul. 1971	E. M. Fisher	C. E. Herbert, 2018	no	USNMENT	nontype	Donated by E. M. Fisher to USNM
UAIC - N/A	Asilidae	Dasypogoninae	Saropogonini	Saropogon	Saropogon purus	Curran, 1930	Nearctic	0	1	0	Mexico	Sonora	Navojoa	Navojoa, 10 mi. E.	27°06'14"N	109°16'09"W	27.1039	-109.269	149 m	13 Aug. 1959	W. L. Nutting, F. G. Werner	C. H. Martin, 1960	no	UAIC	nontype
UAIC - N/A	Asilidae	Dasypogoninae	Saropogonini	Saropogon	Saropogon purus	Curran, 1930	Nearctic	0	1	0	Mexico	Sonora	Navojoa	Navojoa, 10 mi. E.	27°06'14"N	109°16'09"W	27.1039	-109.269	149 m	13 Aug. 1959	W. L. Nutting, F. G. Werner	C. H. Martin, 1960	no	UAIC	nontype
USNMENT01830303	Asilidae	Dasypogoninae	Saropogonini	Saropogon	Saropogon purus	Curran, 1930	Nearctic	0	1	0	Mexico	Sonora	Navojoa	Bacabachi, 37 km SE. (km 90)	26°39'35"N	109°07'49"W	26.6597	-109.13	102 m	14 Aug. 1979	E. M. Fisher	E. M. Fisher, 1980	no	USNMENT	nontype	Donated by E. M. Fisher to USNM
USNMENT01830286	Asilidae	Dasypogoninae	Saropogonini	Saropogon	Saropogon purus	Curran, 1930	Nearctic	1	0	0	Mexico	Sonora	Navojoa	Navojoa, 15 mi. E.	27°05'07"N	109°12'45"W	27.0853	-109.213	250 m	30 Jul. 1965	D. S. Verity	C. E. Herbert, 2018	no	USNMENT	nontype	Donated by E. M. Fisher to USNM
USNMENT01830287	Asilidae	Dasypogoninae	Saropogonini	Saropogon	Saropogon purus	Curran, 1930	Nearctic	0	1	0	Mexico	Sonora	Navojoa	Navojoa, 15 mi. E.	27°05'07"N	109°12'45"W	27.0853	-109.213	250 m	30 Jul. 1965	D. S. Verity	C. E. Herbert, 2018	no	USNMENT	nontype	Donated by E. M. Fisher to USNM
USNMENT01830288	Asilidae	Dasypogoninae	Saropogonini	Saropogon	Saropogon purus	Curran, 1930	Nearctic	0	1	0	Mexico	Sonora	Navojoa	Navojoa, 15 mi. E.	27°05'07"N	109°12'45"W	27.0853	-109.213	250 m	30 Jul. 1965	D. S. Verity	C. E. Herbert, 2018	no	USNMENT	nontype	Donated by E. M. Fisher to USNM
USNMENT01830289	Asilidae	Dasypogoninae	Saropogonini	Saropogon	Saropogon purus	Curran, 1930	Nearctic	1	0	0	Mexico	Sonora	Navojoa	Navojoa, 15 mi. E.	27°05'07"N	109°12'45"W	27.0853	-109.213	250 m	30 Jul. 1965	D. S. Verity	C. E. Herbert, 2018	no	USNMENT	nontype	Donated by E. M. Fisher to USNM
USNMENT01830290	Asilidae	Dasypogoninae	Saropogonini	Saropogon	Saropogon purus	Curran, 1930	Nearctic	1	0	0	Mexico	Sonora	Navojoa	Navojoa, 15 mi. E.	27°05'07"N	109°12'45"W	27.0853	-109.213	250 m	30 Jul. 1965	D. S. Verity	C. E. Herbert, 2018	no	USNMENT	nontype	Donated by E. M. Fisher to USNM
USNMENT01830291	Asilidae	Dasypogoninae	Saropogonini	Saropogon	Saropogon purus	Curran, 1930	Nearctic	0	1	0	Mexico	Sonora	Navojoa	Navojoa, 15 mi. E.	27°05'07"N	109°12'45"W	27.0853	-109.213	250 m	30 Jul. 1965	D. S. Verity	C. E. Herbert, 2018	no	USNMENT	nontype	Donated by E. M. Fisher to USNM
USNMENT01830292	Asilidae	Dasypogoninae	Saropogonini	Saropogon	Saropogon purus	Curran, 1930	Nearctic	0	1	0	Mexico	Sonora	Navojoa	Navojoa, 15 mi. E.	27°05'07"N	109°12'45"W	27.0853	-109.213	250 m	30 Jul. 1965	D. S. Verity	C. E. Herbert, 2018	no	USNMENT	nontype	Donated by E. M. Fisher to USNM
USNMENT01830293	Asilidae	Dasypogoninae	Saropogonini	Saropogon	Saropogon purus	Curran, 1930	Nearctic	0	1	0	Mexico	Sonora	Navojoa	Navojoa, 15 mi. E.	27°05'07"N	109°12'45"W	27.0853	-109.213	250 m	30 Jul. 1965	D. S. Verity	C. E. Herbert, 2018	no	USNMENT	nontype	Donated by E. M. Fisher to USNM
USNMENT01830305	Asilidae	Dasypogoninae	Saropogonini	Saropogon	Saropogon purus	Curran, 1930	Nearctic	1	0	0	Mexico	Sonora	Santa Ana	Santa Ana	30°34'09"N	111°08'50"W	30.5692	-111.147	725 m	21 Jul. 1977	E. M. Fisher	E. M. Fisher	no	USNMENT	nontype	Donated by E. M. Fisher to USNM
UAIC - N/A	Asilidae	Dasypogoninae	Saropogonini	Saropogon	Saropogon purus	Curran, 1930	Nearctic	0	1	0	Mexico	Sonora	Yécora	Yécora, 7 mi. S.	28°16'43"N	108°55'21"W	28.2786	-108.922	1796 m	4-7 Jul. 1991	S. Prchal	C. H. E. Alberts, 2022	no	UAIC	nontype
UAIC - N/A	Asilidae	Dasypogoninae	Saropogonini	Saropogon	Saropogon purus	Curran, 1930	Nearctic	1	0	0	USA	Arizona	Cochise	Willcox	32°15'10"N	109°49'55"W	32.2528	-109.832	1274 m	13 Jul. 1944	F. H. Parker	C. H. E. Alberts, 2022	no	UAIC	nontype	lot 306
UAIC - N/A	Asilidae	Dasypogoninae	Saropogonini	Saropogon	Saropogon purus	Curran, 1930	Nearctic	1	0	0	USA	Arizona	Gila	San Carlos	33°20'43"N	110°27'11"W	33.3453	-110.453	809 m	11 Jul. 1936	F. H. Parker	J. Wilcox, 1937	no	UAIC	nontype	leg
UAIC - N/A	Asilidae	Dasypogoninae	Saropogonini	Saropogon	Saropogon purus	Curran, 1930	Nearctic	0	1	0	USA	Arizona	Gila	Globe	33°23'39"N	110°47'11"W	33.3942	-110.786	1074 m	13 Jul. 1956	F. H. Parker	C. H. E. Alberts, 2022	no	UAIC	nontype
UAIC - N/A	Asilidae	Dasypogoninae	Saropogonini	Saropogon	Saropogon purus	Curran, 1930	Nearctic	1	0	0	USA	Arizona	Gila	Globe	33°23'39"N	110°47'11"W	33.3942	-110.786	1074 m	15 Jul. 1943	F. H. Parker	C. H. E. Alberts, 2022	no	UAIC	nontype
UAIC - N/A	Asilidae	Dasypogoninae	Saropogonini	Saropogon	Saropogon purus	Curran, 1930	Nearctic	0	1	0	USA	Arizona	Gila	Globe	33°23'39"N	110°47'11"W	33.3942	-110.786	1074 m	15 Jul. 1948	F. H. Parker	C. H. E. Alberts, 2022	no	UAIC	nontype
UAIC - N/A	Asilidae	Dasypogoninae	Saropogonini	Saropogon	Saropogon purus	Curran, 1930	Nearctic	0	1	0	USA	Arizona	Gila	Globe	33°23'39"N	110°47'11"W	33.3942	-110.786	1074 m	19 Jul. 1947	F. H. Parker	C. H. E. Alberts, 2022	no	UAIC	nontype
UAIC - N/A	Asilidae	Dasypogoninae	Saropogonini	Saropogon	Saropogon purus	Curran, 1930	Nearctic	0	1	0	USA	Arizona	Gila	Globe	33°23'39"N	110°47'11"W	33.3942	-110.786	1074 m	20 Jul. 1956	F. H. Parker	C. H. E. Alberts, 2022	no	UAIC	nontype
USNMENT01819537	Asilidae	Dasypogoninae	Saropogonini	Saropogon	Saropogon purus	Curran, 1930	Nearctic	0	1	0	USA	Arizona	Gila	Globe	33°23'39"N	110°47'11"W	33.3942	-110.786	1074 m	26 Jul. 1987	Parker	J. Wilcox, 1966	no	USNMENT	nontype	ALMelander Collection 1961
USNMENT01819572	Asilidae	Dasypogoninae	Saropogonini	Saropogon	Saropogon purus	Curran, 1930	Nearctic	0	1	0	USA	Arizona	Gila	Globe	33°23'39"N	110°47'11"W	33.3942	-110.786	1074 m	26 Jul. 1987	Parker	J. Wilcox, 1966	no	USNMENT	nontype	ALMelander Collection 1961
UAIC - N/A	Asilidae	Dasypogoninae	Saropogonini	Saropogon	Saropogon purus	Curran, 1930	Nearctic	0	1	0	USA	Arizona	Gila	Globe	33°23'39"N	110°47'11"W	33.3942	-110.786	1074 m	27 Aug. 1955	F. H. Parker	C. H. E. Alberts, 2022	no	UAIC	nontype
UAIC - N/A	Asilidae	Dasypogoninae	Saropogonini	Saropogon	Saropogon purus	Curran, 1930	Nearctic	0	1	0	USA	Arizona	Gila	Globe	33°23'39"N	110°47'11"W	33.3942	-110.786	1074 m	27 Aug. 1955	F. H. Parker	C. H. E. Alberts, 2022	no	UAIC	nontype
UAIC - N/A	Asilidae	Dasypogoninae	Saropogonini	Saropogon	Saropogon purus	Curran, 1930	Nearctic	1	0	0	USA	Arizona	Gila	Globe	33°23'39"N	110°47'11"W	33.3942	-110.786	1074 m	28 Jul. 1952	F. H. Parker	C. H. E. Alberts, 2022	no	UAIC	nontype
ASUHIC0139662	Asilidae	Dasypogoninae	Saropogonini	Saropogon	Saropogon purus	Curran, 1930	Nearctic	?	?	?	USA	Arizona	Maricopa	Desert Vista Point, 1.5 mi. NE, Payson Highway	33°40'11"N	111°30'36"W	33.6698	-111.51	753 m	02 Aug. 1969	R. Wielgus	J. Wilcox, 1970	no	ASUHIC	nontype	with prey (diptera); on Thamnosma montana Torr. & FrÈm. (turpentinebroom) [USDA]	https://serv.biokic.asu.edu/ecdysis/collections/individual/index.php?occid=624352
USNMENT01830083	Asilidae	Dasypogoninae	Saropogonini	Saropogon	Saropogon purus	Curran, 1930	Nearctic	0	1	0	USA	Arizona	Pima	Santa Rita Mountains, Box Canyon	33°08'19"N	111°12'16"W	33.1386	-111.204	592 m	05 Aug. 1978	D. S. Verity	C. E. Herbert, 2018	no	USNMENT	nontype	Donated by E. M. Fisher to USNM
UAIC - N/A	Asilidae	Dasypogoninae	Saropogonini	Saropogon	Saropogon purus	Curran, 1930	Nearctic	0	1	0	USA	Arizona	Pima	Espero Canyon, 10 mi. NW of Tucson	32°18'45"N	110°49'37"W	32.3125	-110.827	844 m	10 Aug. 1975	B. Page	C. H. E. Alberts, 2022	no	UAIC	nontype
USNMENT01830301	Asilidae	Dasypogoninae	Saropogonini	Saropogon	Saropogon purus	Curran, 1930	Nearctic	1	0	0	USA	Arizona	Pima	Baboquivaria Mountains, Brown Canyon	31°48'12"N	111°36'16"W	31.8033	-111.604	1234 m	19 Jul. 1950	J. G. Rosen	E. M. Fisher	no	USNMENT	nontype	Donated by E. M. Fisher to USNM
ASUHIC0139664	Asilidae	Dasypogoninae	Saropogonini	Saropogon	Saropogon purus	Curran, 1930	Nearctic	?	?	?	USA	Arizona	Pima	Santa Catalina Mountains, Gibbon Mountain, 2.1 mi. S.	32°18'27"N	110°44'44"W	32.3077	-110.746	1006 m	20 Aug. 1972	O. Francke, M. Kolner	J. Wilcox, 1975	no	ASUHIC	nontype		https://serv.biokic.asu.edu/ecdysis/collections/individual/index.php?occid=624354
UAIC - N/A	Asilidae	Dasypogoninae	Saropogonini	Saropogon	Saropogon purus	Curran, 1930	Nearctic	0	1	0	USA	Arizona	Pima	Santa Rita Experimental Range	32°50'15"N	110°51'05"W	32.8375	-110.851	1120 m	26 Jul. 1971	E. Yensen	C. H. E. Alberts, 2022	no	UAIC	nontype
USNMENT01830285	Asilidae	Dasypogoninae	Saropogonini	Saropogon	Saropogon purus	Curran, 1930	Nearctic	0	1	0	USA	Arizona	Pima	Baboquivaria Mountains, Brown Canyon	31°28'28"N	110°17'55"W	31.4744	-110.299	1219 m	27 Jul. 1973	E. M. Fisher	C. E. Herbert, 2018	no	USNMENT	nontype	Donated by E. M. Fisher to USNM
UAIC - N/A	Asilidae	Dasypogoninae	Saropogonini	Saropogon	Saropogon purus	Curran, 1930	Nearctic	0	1	0	USA	Arizona	Pima	Baboquivaria Mountains, Brown Canyon	31°28'28"N	110°17'55"W	31.4744	-110.299	1219 m	28 Jul. 1983	Werner, Olson	C. H. E. Alberts, 2022	no	UAIC	nontype
USNMENT01819457	Asilidae	Dasypogoninae	Saropogonini	Saropogon	Saropogon purus	Curran, 1930	Nearctic	1	0	0	USA	Arizona	Pima	Baboquivaria Mountains	31°47'21"N	111°34'43"W	31.7892	-111.579	1776 m	N/A		A. E. Pritchard 1940	no	USNMENT	nontype	Old ID label: S. senex
USNMENT01830082	Asilidae	Dasypogoninae	Saropogonini	Saropogon	Saropogon purus	Curran, 1930	Nearctic	1	0	0	USA	Arizona	Santa Cruz	Pena Blanca Area, Vic. Atascosa Trail	31°24'17"N	111°08'49"W	31.4047	-111.147	1433 m	05 Jul. 1972	D. G. Marqua	E. M. Fisher, 1975	no	USNMENT	nontype	Donated by E. M. Fisher to USNM
USNMENT01830302	Asilidae	Dasypogoninae	Saropogonini	Saropogon	Saropogon purus	Curran, 1930	Nearctic	1	0	0	USA	Arizona	Santa Cruz	Pina Blanca, 3 mi. W.	31°24'34"N	111°08'23"W	31.4094	-111.14	1476 m	07 Jul. 1984	A. J. Gilbert, R. A. Clark, J. C. Ball	C. E. Herbert, 2018	no	USNMENT	nontype	Donated by E. M. Fisher to USNM
ASUHIC0139663	Asilidae	Dasypogoninae	Saropogonini	Saropogon	Saropogon purus	Curran, 1930	Nearctic	?	?	?	USA	Arizona	Yavapai	Cordes	34°18'12"N	112°10'00"W	34.3034	-112.167	1150 m	09 Aug. 1971	M. Kolner	J. Wilcox, 1973	no	ASUHIC	nontype	with prey (hymenoptera); on Prosopis juliflora (Sw.) DC. mesquite [USDA]	https://serv.biokic.asu.edu/ecdysis/collections/individual/index.php?occid=624353
AMNH - N/A	Asilidae	Dasypogoninae	Saropogonini	Saropogon	Saropogon purus	Curran, 1930	Nearctic	1	0	0	USA	Arizona	Pima	Baboquivari Mountains, Kits Peak Rincon	31°57’N	111°33’W	31.95	-111.55	1234 m	1 - 4 Aug. 1916	F. E. Lutz	Curran	yes	AMNH	Holotype	examined from picture
AMNH - N/A	Asilidae	Dasypogoninae	Saropogonini	Saropogon	Saropogon purus	Curran, 1930	Nearctic	0	1	0	USA	Arizona	Pima	Baboquivari Mountains, Kits Peak Rincon	31°57’N	111°33’W	31.95	-111.55	1234 m	1 - 4 Aug. 1916	F. E. Lutz	Curran	yes	AMNH	Allotype	examined from picture
N/A - Online Picture	Asilidae	Dasypogoninae	Saropogonini	Saropogon	Saropogon pyrodes sp. n.		Nearctic	0	1	0	USA	Arizona	Pima	Green Valley	31°50'28"N	110°59'23"W	31.8412	-110.99	943 m	03 Sep. 2016	K. Roragen	C. H. E. Alberts, 2022	yes	iNaturalist	nontype	1 picture on iNaturalist of female perching on hand	iNaturalist: https://www.inaturalist.org/observations/51920444
USNMENT01199000	Asilidae	Dasypogoninae	Saropogonini	Saropogon	Saropogon pyrodes sp. n.		Nearctic	1	0	0	USA	Arizona	Pima	Tucson, 7 mi. N.	32°18'55"N	110°58'27"W	32.3154	-110.974	740 m	04 Sep. 1968	D. R. Miller, J. E. Lauck	C. H. E. Alberts, 2022	no	USNMENT	Holotype	Donated by E. M. Fisher to USNM
USNMENT01819155	Asilidae	Dasypogoninae	Saropogonini	Saropogon	Saropogon pyrodes sp. n.		Nearctic	1	0	0	USA	Arizona	Pima	Tucson, 7 mi. N.	32°18'55"N	110°58'27"W	32.3154	-110.974	740 m	04 Sep. 1968	D. R. Miller, J. E. Lauck	C. H. E. Alberts, 2022	no	USNMENT	Paratype	Donated by E. M. Fisher to USNM; terminalia dissected for manuscript
USNMENT01199055	Asilidae	Dasypogoninae	Saropogonini	Saropogon	Saropogon pyrodes sp. n.		Nearctic	1	0	0	USA	Arizona	Pima	Tucson, 7 mi. N.	32°18'55"N	110°58'27"W	32.3154	-110.974	740 m	04 Sep. 1968	D. R. Miller, J. E. Lauck	C. H. E. Alberts, 2022	no	USNMENT	Paratype	Donated by E. M. Fisher to USNM	terminalia dissected
USNMENT01819150	Asilidae	Dasypogoninae	Saropogonini	Saropogon	Saropogon pyrodes sp. n.		Nearctic	1	0	0	USA	Arizona	Pima	Tucson, 7 mi. N.	32°18'55"N	110°58'27"W	32.3154	-110.974	740 m	04 Sep. 1968	D. R. Miller, J. E. Lauck	C. H. E. Alberts, 2022	no	USNMENT	Paratype	Donated by E. M. Fisher to USNM
USNMENT01819585	Asilidae	Dasypogoninae	Saropogonini	Saropogon	Saropogon pyrodes sp. n.		Nearctic	1	0	0	USA	Arizona	Pima	Tucson, 7 mi. N.	32°18'55"N	110°58'27"W	32.3154	-110.974	740 m	04 Sep. 1968	D. R. Miller, J. E. Lauck	C. H. E. Alberts, 2022	no	USNMENT	Paratype	Donated by E. M. Fisher to USNM
USNMENT01819580	Asilidae	Dasypogoninae	Saropogonini	Saropogon	Saropogon pyrodes sp. n.		Nearctic	1	0	0	USA	Arizona	Pima	Tucson, 7 mi. N.	32°18'55"N	110°58'27"W	32.3154	-110.974	740 m	04 Sep. 1968	D. R. Miller, J. E. Lauck	C. H. E. Alberts, 2022	no	USNMENT	Paratype	Donated by E. M. Fisher to USNM
USNMENT01819176	Asilidae	Dasypogoninae	Saropogonini	Saropogon	Saropogon pyrodes sp. n.		Nearctic	1	0	0	USA	Arizona	Pima	Tucson, 7 mi. N.	32°18'55"N	110°58'27"W	32.3154	-110.974	740 m	04 Sep. 1968	D. R. Miller, J. E. Lauck	C. H. E. Alberts, 2022	no	USNMENT	Paratype	Donated by E. M. Fisher to USNM
USNMENT01819472	Asilidae	Dasypogoninae	Saropogonini	Saropogon	Saropogon pyrodes sp. n.		Nearctic	1	0	0	USA	Arizona	Pima	Tucson, 7 mi. N.	32°18'55"N	110°58'27"W	32.3154	-110.974	740 m	04 Sep. 1968	D. R. Miller, J. E. Lauck	C. H. E. Alberts, 2022	no	USNMENT	Paratype	Donated by E. M. Fisher to USNM
USNMENT01819167	Asilidae	Dasypogoninae	Saropogonini	Saropogon	Saropogon pyrodes sp. n.		Nearctic	1	0	0	USA	Arizona	Pima	Tucson, 7 mi. N.	32°18'55"N	110°58'27"W	32.3154	-110.974	740 m	04 Sep. 1968	D. R. Miller, J. E. Lauck	C. H. E. Alberts, 2022	no	BME	Paratype	Donated by E. M. Fisher to USNM
USNMENT01819175	Asilidae	Dasypogoninae	Saropogonini	Saropogon	Saropogon pyrodes sp. n.		Nearctic	1	0	0	USA	Arizona	Pima	Tucson, 7 mi. N.	32°18'55"N	110°58'27"W	32.3154	-110.974	740 m	04 Sep. 1968	D. R. Miller, J. E. Lauck	C. H. E. Alberts, 2022	no	CASENT	Paratype
USNMENT01819179	Asilidae	Dasypogoninae	Saropogonini	Saropogon	Saropogon pyrodes sp. n.		Nearctic	1	0	0	USA	Arizona	Pima	Tucson, 7 mi. N.	32°18'55"N	110°58'27"W	32.3154	-110.974	740 m	04 Sep. 1968	D. R. Miller, J. E. Lauck	C. H. E. Alberts, 2022	no	CASENT	Paratype
USNMENT01819173	Asilidae	Dasypogoninae	Saropogonini	Saropogon	Saropogon pyrodes sp. n.		Nearctic	0	1	0	USA	Arizona	Pima	Tucson, 7 mi. N.	32°18'55"N	110°58'27"W	32.3154	-110.974	740 m	04 Sep. 1968	D. R. Miller, J. E. Lauck	C. H. E. Alberts, 2022	no	USNMENT	Paratype	Donated by E. M. Fisher to USNM
USNMENT01819500	Asilidae	Dasypogoninae	Saropogonini	Saropogon	Saropogon pyrodes sp. n.		Nearctic	1	0	0	USA	Arizona	Pima	Continental, 4 mi. N.	31°54'32"N	110°57'43"W	31.9089	-110.962	844 m	11 Aug. 1964	M. E. Irwin	C. H. E. Alberts, 2022	no	USNMENT	Paratype	Donated by E. M. Fisher to USNM
N/A - Online Picture	Asilidae	Dasypogoninae	Saropogonini	Saropogon	Saropogon pyrodes sp. n.		Nearctic	0	1	0	USA	Arizona	Santa Cruz	Amado, 0.7 km ENE	31°42'33"N	111°03'24"W	31.7094	-111.057	934 m	05 Sep. 2017	J. Gruber	C. H. E. Alberts, 2022	yes	BugGuide & Flickr	nontype	Series of 6 pictures on BugGuide; Series of 20 pictures on Flickr for same encounter; pictured with Hymenoptera prey	BugGuide: https://bugguide.net/node/view/1439519; Flickr: https://www.flickr.com/photos/7432824@N07/albums/72157701454226641
UAIC1128818	Asilidae	Dasypogoninae	Saropogonini	Saropogon	Saropogon pyrodes sp. n.		Nearctic	0	1	0	USA	Arizona	Santa Cruz	Amado, Juan Bautista De Anza Trail	31°44'45"N	111°02'14"W	31.7458	-111.037	916 m	31 Aug. 2018	C. W. Melton	C. H. E. Alberts, 2022	yes	UAIC	Paratype	Loaned from Tristan McKnight - Photo ID No. 18090070; terminalia dissected for manuscript	https://bugguide.net/node/view/1588371; https://bugguide.net/node/view/1588372; https://bugguide.net/node/view/1588341
UAIC1128819	Asilidae	Dasypogoninae	Saropogonini	Saropogon	Saropogon pyrodes sp. n.		Nearctic	1	0	0	USA	Arizona	Santa Cruz	Amado, Juan Bautista De Anza Trail	31°44'45"N	111°02'14"W	31.7458	-111.037	916 m	31 Aug. 2018	C. W. Melton	C. H. E. Alberts, 2022	yes	UAIC	Paratype	Loaned from Tristan McKnight - Photo ID No. 18090124	https://bugguide.net/node/view/1588340; https://bugguide.net/node/view/1588338
USNMENT01819495	Asilidae	Dasypogoninae	Saropogonini	Saropogon	Saropogon pyrodes sp. n.		Nearctic	1	0	0	USA	Arizona	Santa Cruz	Amado, Juan Bautista De Anza Trail	31°44'45"N	111°02'14"W	31.7458	-111.037	916 m	31 Aug. 2018	C. W. Melton	C. H. E. Alberts, 2022	yes	TAM	Paratype	Loaned from Tristan McKnight - Photo ID No. 18083196
ASUHIC0139673	Asilidae	Dasypogoninae	Saropogonini	Saropogon	Saropogon semiustus	Coquillett, 1904	Nearctic	?	?	?	Mexico	Sonora	General Plutarco ElÌas Calles	Sonoita, 46 mi. W.	31°5133"N	113°38'14"W	31.8592	-113.637	168 m	06 Jun. 1968	N. Leppla, J. Bigelow, M. Cazier, J. Davidson	J. Wilcox, 1969	no	ASUHIC	nontype	Sandy hills with Larrea, Franseria, Prosopis, Ephedra	https://serv.biokic.asu.edu/ecdysis/collections/individual/index.php?occid=624363
ASUHIC0139674	Asilidae	Dasypogoninae	Saropogonini	Saropogon	Saropogon semiustus	Coquillett, 1904	Nearctic	?	?	?	Mexico	Sonora	General Plutarco ElÌas Calles	Sonoita, 46 mi. W.	31°5133"N	113°38'14"W	31.8592	-113.637	168 m	06 Jun. 1968	N. Leppla, J. Bigelow, M. Cazier, J. Davidson	J. Wilcox, 1969	no	ASUHIC	nontype	Sandy hills with Larrea, Franseria, Prosopis, Ephedra	https://serv.biokic.asu.edu/ecdysis/collections/individual/index.php?occid=624364
ASUHIC0139675	Asilidae	Dasypogoninae	Saropogonini	Saropogon	Saropogon semiustus	Coquillett, 1904	Nearctic	?	?	?	Mexico	Sonora	General Plutarco ElÌas Calles	Sonoita, 46 mi. W.	31°5133"N	113°38'14"W	31.8592	-113.637	168 m	06 Jun. 1968	N. Leppla, J. Bigelow, M. Cazier, J. Davidson	J. Wilcox, 1969	no	ASUHIC	nontype	Sandy hills with Larrea, Franseria, Prosopis, Ephedra	https://serv.biokic.asu.edu/ecdysis/collections/individual/index.php?occid=624365
CASENT8427331	Asilidae	Dasypogoninae	Saropogonini	Saropogon	Saropogon semiustus	Coquillett, 1904	Nearctic	0	1	0	Mexico	Sonora	Sonoita	Sonoita, 46 mi. W.	31°52'22"N	113°37'57"W	31.8729	-113.633	191 m	04 Jun. 1968	N. Leppla, J. Davidson, J. Bigelow, M. Bentzien, W. Fox, S. Williams, M. Cazier	J. Wilcox, 1973	no	CASENT	nontype
USNMENT00870563	Asilidae	Dasypogoninae	Saropogonini	Saropogon	Saropogon semiustus	Coquillett, 1904	Nearctic	1	0	0	USA	Arizona	La Paz	Parker, Osborn Well Road, 1.6 km E of Route 95, white sand dunes	34°07'01"N	114°15'25"W	34.1169	-114.257	150 m	02 May 2008	T. Dikow, E. Fisher	T. Dikow 2008	yes	USNMENT	nontype	terminalia dissected
USNMENT01830325	Asilidae	Dasypogoninae	Saropogonini	Saropogon	Saropogon semiustus	Coquillett, 1904	Nearctic	0	1	0	USA	Arizona	La Paz	Parker, Osborn Well Road, 1.6 km E Route 95	34°07'01"N	114°15'25"W	34.1169	-114.257	150 m	02 May 2008	T. Dikow, E. Fisher	E. M. Fisher	no	USNMENT	nontype	Donated by E. M. Fisher to USNM
USNMENT01830326	Asilidae	Dasypogoninae	Saropogonini	Saropogon	Saropogon semiustus	Coquillett, 1904	Nearctic	1	0	0	USA	Arizona	La Paz	Parker, Osborn Well Road, 1.6 km E Route 95	34°07'01"N	114°15'25"W	34.1169	-114.257	150 m	02 May 2008	T. Dikow, E. Fisher	E. M. Fisher	no	USNMENT	nontype	Donated by E. M. Fisher to USNM
USNMENT01830327	Asilidae	Dasypogoninae	Saropogonini	Saropogon	Saropogon semiustus	Coquillett, 1904	Nearctic	0	1	0	USA	Arizona	La Paz	Parker, Osborn Well Road, 1.6 km E Route 95	34°07'01"N	114°15'25"W	34.1169	-114.257	150 m	02 May 2008	T. Dikow, E. Fisher	E. M. Fisher	no	USNMENT	nontype	Donated by E. M. Fisher to USNM
USNMENT01830328	Asilidae	Dasypogoninae	Saropogonini	Saropogon	Saropogon semiustus	Coquillett, 1904	Nearctic	1	0	0	USA	Arizona	La Paz	Parker, Osborn Well Road, 1.6 km E Route 95	34°07'01"N	114°15'25"W	34.1169	-114.257	150 m	02 May 2008	T. Dikow, E. Fisher	E. M. Fisher	no	USNMENT	nontype	Donated by E. M. Fisher to USNM
USNMENT01830329	Asilidae	Dasypogoninae	Saropogonini	Saropogon	Saropogon semiustus	Coquillett, 1904	Nearctic	0	1	0	USA	Arizona	La Paz	Parker, Osborn Well Road, 1.6 km E Route 95	34°07'01"N	114°15'25"W	34.1169	-114.257	150 m	02 May 2008	T. Dikow, E. Fisher	E. M. Fisher	no	USNMENT	nontype	Donated by E. M. Fisher to USNM
USNMENT01830330	Asilidae	Dasypogoninae	Saropogonini	Saropogon	Saropogon semiustus	Coquillett, 1904	Nearctic	0	1	0	USA	Arizona	La Paz	Parker, Osborn Well Road, 1.6 km E Route 95	34°07'01"N	114°15'25"W	34.1169	-114.257	150 m	02 May 2008	T. Dikow, E. Fisher	E. M. Fisher	no	USNMENT	nontype	Donated by E. M. Fisher to USNM
USNMENT01830331	Asilidae	Dasypogoninae	Saropogonini	Saropogon	Saropogon semiustus	Coquillett, 1904	Nearctic	0	1	0	USA	Arizona	La Paz	Parker, Osborn Well Road, 1.6 km E Route 95	34°07'01"N	114°15'25"W	34.1169	-114.257	150 m	02 May 2008	T. Dikow, E. Fisher	E. M. Fisher	no	USNMENT	nontype	Donated by E. M. Fisher to USNM
USNMENT01830332	Asilidae	Dasypogoninae	Saropogonini	Saropogon	Saropogon semiustus	Coquillett, 1904	Nearctic	0	1	0	USA	Arizona	La Paz	Parker, Osborn Well Road, 1.6 km E Route 95	34°07'01"N	114°15'25"W	34.1169	-114.257	150 m	02 May 2008	T. Dikow, E. Fisher	E. M. Fisher	no	USNMENT	nontype	Donated by E. M. Fisher to USNM
USNMENT01830333	Asilidae	Dasypogoninae	Saropogonini	Saropogon	Saropogon semiustus	Coquillett, 1904	Nearctic	1	0	0	USA	Arizona	La Paz	Parker, Osborn Well Road, 1.6 km E Route 95	34°07'01"N	114°15'25"W	34.1169	-114.257	150 m	02 May 2008	T. Dikow, E. Fisher	E. M. Fisher	no	USNMENT	nontype	Donated by E. M. Fisher to USNM
USNMENT01830334	Asilidae	Dasypogoninae	Saropogonini	Saropogon	Saropogon semiustus	Coquillett, 1904	Nearctic	1	0	0	USA	Arizona	La Paz	Parker, Osborn Well Road, 1.6 km E Route 95	34°07'01"N	114°15'25"W	34.1169	-114.257	150 m	02 May 2008	T. Dikow, E. Fisher	E. M. Fisher	no	USNMENT	nontype	Donated by E. M. Fisher to USNM
USNMENT01115214	Asilidae	Dasypogoninae	Saropogonini	Saropogon	Saropogon semiustus	Coquillett, 1904	Nearctic	1	0	0	USA	Arizona	La Paz	Cactus Plain Wilderness Study Area, off Swansea Road near aqueduct	34°00'57"N	113°57'01"W	34.0158	-113.95	365 m	27 Apr. 2015	T. Dikow	T. Dikow	yes	USNMENT	nontype	(15:00-18:00), vegetated sand dune, perching horizonatally on low vegitation; Exemplar for NMNH Biorepository specimen Voucher (leg removed for COI sequencing); missing head (in unit tray)
USNMENT01115055	Asilidae	Dasypogoninae	Saropogonini	Saropogon	Saropogon semiustus	Coquillett, 1904	Nearctic	0	1	0	USA	Arizona	La Paz	Cactus Plain Wilderness Study Area, off Swansea Road near aqueduct	34°00'57"N	113°57'01"W	34.0158	-113.95	365 m	27 Apr. 2015	T. Dikow	T. Dikow	yes	USNMENT	nontype	(15:00-18:00), vegetated sand dune, perching horizonatally on low vegitation; Voucher (leg removed for COI sequencing)
ASUHIC0139672	Asilidae	Dasypogoninae	Saropogonini	Saropogon	Saropogon semiustus	Coquillett, 1904	Nearctic	?	?	?	USA	Arizona	Yuma	Parker, 6 mi. SE.	34°05'18"N	114°12'53"W	34.0884	-114.215	208 m	07 May 1966	S. A. Gorodenski, J.M Davidson, M. A. Cazier	J. Wilcox, 1968	no	ASUHIC	nontype		https://serv.biokic.asu.edu/ecdysis/collections/individual/index.php?occid=624362
ASUHIC0139668	Asilidae	Dasypogoninae	Saropogonini	Saropogon	Saropogon semiustus	Coquillett, 1904	Nearctic	?	?	?	USA	Arizona	Yuma	Parker, 6 mi. SE.	34°05'18"N	114°12'53"W	34.0884	-114.215	208 m	14 May 1966	J. H. Davidson, J. M. Davidson, M. A. Cazier	J. Wilcox, 1966	no	ASUHIC	nontype		https://serv.biokic.asu.edu/ecdysis/collections/individual/index.php?occid=624358
ASUHIC0139670	Asilidae	Dasypogoninae	Saropogonini	Saropogon	Saropogon semiustus	Coquillett, 1904	Nearctic	?	?	?	USA	Arizona	Yuma	Ligurta	32°40'28"N	114°17'41"W	32.6745	-114.295	604 m	08 Apr. 1966	J. H. Davidson, J. M. Davidson, M. A. Cazier	J. Wilcox, 1967	no	ASUHIC	nontype		https://serv.biokic.asu.edu/ecdysis/collections/individual/index.php?occid=624360
ASUHIC0139669	Asilidae	Dasypogoninae	Saropogonini	Saropogon	Saropogon semiustus	Coquillett, 1904	Nearctic	?	?	?	USA	Arizona	Yuma	Yuma, 19 mi. NE.	32°55'12"N	114°23'33"W	32.9201	-114.393	128 m	09 Apr. 1966	J. H. Davidson, J. M. Davidson, M. A. Cazier	J. Wilcox, 1966	no	ASUHIC	nontype		https://serv.biokic.asu.edu/ecdysis/collections/individual/index.php?occid=624359
UCBMEP0280492	Asilidae	Dasypogoninae	Saropogonini	Saropogon	Saropogon semiustus	Coquillett, 1904	Nearctic	1	0	0	USA	Arizona	Yuma	Tacna, 5 mi. E.	32°42'0"N	113°51'55"W	32.7001	-113.865	104 m	17 Jun. 1965	F. D. Parker	J. Wilcox, 1965	no	BME	nontype
UCBMEP0280493	Asilidae	Dasypogoninae	Saropogonini	Saropogon	Saropogon semiustus	Coquillett, 1904	Nearctic	1	0	0	USA	Arizona	Yuma	Tacna, 5 mi. E.	32°42'0"N	113°51'55"W	32.7001	-113.865	104 m	17 Jun. 1965	R. M. Bohart	J. Wilcox, 1965	no	BME	nontype
ASUHIC0139665	Asilidae	Dasypogoninae	Saropogonini	Saropogon	Saropogon semiustus	Coquillett, 1904	Nearctic	?	?	?	USA	Arizona	Yuma	Parker, 6 mi. SE.	34°05'18"N	114°12'53"W	34.0884	-114.215	208 m	23 Apr. 1966	J. H. Davidson, J. M. Davidson, M. A. Cazier	J. Wilcox, 1966	no	ASUHIC	nontype		https://serv.biokic.asu.edu/ecdysis/collections/individual/index.php?occid=624355
ASUHIC0139666	Asilidae	Dasypogoninae	Saropogonini	Saropogon	Saropogon semiustus	Coquillett, 1904	Nearctic	?	?	?	USA	Arizona	Yuma	Parker, 6 mi. SE.	34°05'18"N	114°12'53"W	34.0884	-114.215	208 m	23 Apr. 1966	J. H. Davidson, J. M. Davidson, M. A. Cazier	J. Wilcox, 1966	no	ASUHIC	nontype		https://serv.biokic.asu.edu/ecdysis/collections/individual/index.php?occid=624356
ASUHIC0139667	Asilidae	Dasypogoninae	Saropogonini	Saropogon	Saropogon semiustus	Coquillett, 1904	Nearctic	?	?	?	USA	Arizona	Yuma	Parker, 6 mi. SE.	34°05'18"N	114°12'53"W	34.0884	-114.215	208 m	23 Apr. 1966	J. H. Davidson, J. M. Davidson, M. A. Cazier	J. Wilcox, 1966	no	ASUHIC	nontype		https://serv.biokic.asu.edu/ecdysis/collections/individual/index.php?occid=624357
ASUHIC0139671	Asilidae	Dasypogoninae	Saropogonini	Saropogon	Saropogon semiustus	Coquillett, 1904	Nearctic	?	?	?	USA	Arizona	Yuma	Tacna, 1 mi. W.	32°42'07"N	113°58'30"W	32.6975	-113.971	102 m	24 Apr. 1966	J. H. Davidson, J. M. Davidson, M. A. Cazier	J. Wilcox, 1966	no	ASUHIC	nontype		https://serv.biokic.asu.edu/ecdysis/collections/individual/index.php?occid=624361
USNMENT01819552	Asilidae	Dasypogoninae	Saropogonini	Saropogon	Saropogon semiustus	Coquillett, 1904	Nearctic	0	1	0	USA	Arizona	Yuma	Wellton	32°40'22"N	114°40'22"W	32.6728	-114.673	76 m	N/A	F. H. Parker	J. Wilcox, 1966	no	USNMENT	nontype	ALMelander Collection 1961
UCBMEP0003178	Asilidae	Dasypogoninae	Saropogonini	Saropogon	Saropogon semiustus	Coquillett, 1904	Nearctic	0	1	0	USA	California	Imperial	Westmoreland	33°2'14"N	115°37'16"W	33.0373	-115.621	-50 m	06 May 1933	R. M. Bohart, G. E. Bohart	C. H. E. Alberts, 2018	no	BME	nontype
UCBMEP0003177	Asilidae	Dasypogoninae	Saropogonini	Saropogon	Saropogon semiustus	Coquillett, 1904	Nearctic	1	0	0	USA	California	Imperial	San Felipe Cr	32°49'41"N	115°33'18"W	32.8283	-115.555	1000 m	08 Jun. 1939	R. M. Bohart	C. H. Martin, 1963	no	BME	nontype
USNMENT01830318	Asilidae	Dasypogoninae	Saropogonini	Saropogon	Saropogon semiustus	Coquillett, 1904	Nearctic	0	1	0	USA	California	Imperial	nr. Kane Springs	33°6'33"N	115°50'8"W	33.1094	-115.836	-46 m	16 Apr. 1962	R. L. Westcott	E. M. Fisher	no	USNMENT	nontype	Donated by E. M. Fisher to USNM
USNMENT01819141	Asilidae	Dasypogoninae	Saropogonini	Saropogon	Saropogon semiustus	Coquillett, 1904	Nearctic	1	0	0	USA	California	Imperial	Glamis, 2.7 mi. N.	33°01'52"N	115°04'11"W	33.0311	-115.07	128 m	23 Apr. 2011	A. S. Menke, L. Rosenfield	C. H. E. Alberts, 2021	no	USNMENT	nontype
UCBMEP0003182	Asilidae	Dasypogoninae	Saropogonini	Saropogon	Saropogon semiustus	Coquillett, 1904	Nearctic	0	1	0	USA	California	Imperial	Palo Verde	33°25'58"N	114°43'55"W	33.4328	-114.732	70 m	24 Jun. 1963	F. D. Parker, L. A. Strange	L. G. Bezark, 1975	no	BME	nontype
UCBMEP0073804	Asilidae	Dasypogoninae	Saropogonini	Saropogon	Saropogon semiustus	Coquillett, 1904	Nearctic	0	1	0	USA	California	Imperial	Palo Verde	33°25'58"N	114°43'55"W	33.4328	-114.732	70 m	24 Jun. 1963	F. D. Parker, L. A. Strange	L. G. Bezark, 1975	no	BME	nontype
USNMENT01830317	Asilidae	Dasypogoninae	Saropogonini	Saropogon	Saropogon semiustus	Coquillett, 1904	Nearctic	1	0	0	USA	California	Inyo	Lone Pine Station, 5 mi. N.	36°35'45"N	118°3'37"W	36.596	-118.06	1128 m	26 May 1974	R. L. Westcott	E. M. Fisher, 1976	no	USNMENT	nontype	Donated by E. M. Fisher to USNM
UCBMEP0003181	Asilidae	Dasypogoninae	Saropogonini	Saropogon	Saropogon semiustus	Coquillett, 1904	Nearctic	0	1	0	USA	California	Riverside	Blythe, 18 mi. W.	33°36'32"N	114°53'58"W	33.609	-114.9	120 m	09 Jun. 1962	R. M. Bohart	C. H. E. Alberts, 2018	no	BME	nontype
UCBMEP0073802	Asilidae	Dasypogoninae	Saropogonini	Saropogon	Saropogon semiustus	Coquillett, 1904	Nearctic	1	0	0	USA	California	Riverside	Blythe, 18 mi. W.	33°36'32"N	114°53'58"W	33.609	-114.9	120 m	09 Jun. 1962	R. M. Bohart	C. H. E. Alberts, 2018	no	BME	nontype
UCBMEP0073803	Asilidae	Dasypogoninae	Saropogonini	Saropogon	Saropogon semiustus	Coquillett, 1904	Nearctic	1	0	0	USA	California	Riverside	Blythe, 18 mi. W.	33°36'32"N	114°53'58"W	33.609	-114.9	120 m	09 Jun. 1962	R. M. Bohart	J. Wilcox, 1965	no	BME	nontype
UCBMEP0280494	Asilidae	Dasypogoninae	Saropogonini	Saropogon	Saropogon semiustus	Coquillett, 1904	Nearctic	0	0	1	USA	California	Riverside	Blythe, 18 mi. W.	33°36'32"N	114°53'58"W	33.609	-114.9	120 m	24 Jun. 1963	F. D. Parker, L. A. Strange	L. G. Bezark, 1975	no	BME	nontype
UCBMEP0003183	Asilidae	Dasypogoninae	Saropogonini	Saropogon	Saropogon semiustus	Coquillett, 1904	Nearctic	1	0	0	USA	California	Riverside	Ripley, 5 mi. W.	33°31'28"N	114°44'33"W	33.5247	-114.743	102 m	24 Jun. 1963	F. D. Parker, L. A. Strange	L. G. Bezark, 1975	no	BME	nontype
UCBMEP0003184	Asilidae	Dasypogoninae	Saropogonini	Saropogon	Saropogon semiustus	Coquillett, 1904	Nearctic	1	0	0	USA	California	San Bernardino	Yermo	34°51'15"N	116°48'20"W	34.8543	-116.806	585 m	23 May 1940	G. E. Bohart	J. Wilcox, 1964	no	BME	nontype
CASENT8427332	Asilidae	Dasypogoninae	Saropogonini	Saropogon	Saropogon semiustus	Coquillett, 1904	Nearctic	1	0	0	USA	California	San Bernardino	29 Palms, 3 mi. N.	34°8'8"N	116°3'15"W	34.1356	-116.054	606 m	11 May 1968	N. Foster, M. A. Cazier	J. Wilcox, 1973	no	CASENT	nontype
CASENT8427333	Asilidae	Dasypogoninae	Saropogonini	Saropogon	Saropogon semiustus	Coquillett, 1904	Nearctic	0	0	1	USA	California	San Bernardino	29 Palms, 3 mi. N.	34°8'8"N	116°3'15"W	34.1356	-116.054	606 m	11 May 1968	N. Foster, M. A. Cazier	J. Wilcox, 1973	no	CASENT	nontype
ASUHIC0139678	Asilidae	Dasypogoninae	Saropogonini	Saropogon	Saropogon semiustus	Coquillett, 1904	Nearctic	?	?	?	USA	California	San Bernardino	29 Palms, 3 mi. N.	34°03'58"N	118°24'20"W	34.0663	-118.406	77 m	11 May 1968	N. Foster, M. A. Cazier	J. Wilcox, 1969	no	ASUHIC	nontype		https://serv.biokic.asu.edu/ecdysis/collections/individual/index.php?occid=624368
ASUHIC0139676	Asilidae	Dasypogoninae	Saropogonini	Saropogon	Saropogon semiustus	Coquillett, 1904	Nearctic	?	?	?	USA	California	San Bernardino	Newberry	34°49'00"N	116°40'59"W	34.8167	-116.683	765 m	11 May 1968	N. Foster, M. A. Cazier	J. Wilcox, 1969	no	ASUHIC	nontype		https://serv.biokic.asu.edu/ecdysis/collections/individual/index.php?occid=624366
USNMENT01830319	Asilidae	Dasypogoninae	Saropogonini	Saropogon	Saropogon semiustus	Coquillett, 1904	Nearctic	1	0	0	USA	California	San Bernardino	29 Palms sand dunes, 6 mi. N. on Mesquite Springs Rd	34°13'01"N	116°03'12"W	34.2169	-116.053	537 m	14 May 1981	J. LaSalle	E. M. Fisher	no	USNMENT	nontype	Donated by E. M. Fisher to USNM
USNMENT01830320	Asilidae	Dasypogoninae	Saropogonini	Saropogon	Saropogon semiustus	Coquillett, 1904	Nearctic	1	0	0	USA	California	San Bernardino	29 Palms sand dunes, 6 mi. N. on Mesquite Springs Rd	34°13'01"N	116°03'12"W	34.2169	-116.053	537 m	14 May 1981	J. LaSalle	E. M. Fisher	no	USNMENT	nontype	Donated by E. M. Fisher to USNM
USNMENT01830321	Asilidae	Dasypogoninae	Saropogonini	Saropogon	Saropogon semiustus	Coquillett, 1904	Nearctic	0	1	0	USA	California	San Bernardino	29 Palms sand dunes, 6 mi. N. on Mesquite Springs Rd	34°13'01"N	116°03'12"W	34.2169	-116.053	537 m	14 May 1981	J. LaSalle	E. M. Fisher	no	USNMENT	nontype	Donated by E. M. Fisher to USNM
USNMENT01830322	Asilidae	Dasypogoninae	Saropogonini	Saropogon	Saropogon semiustus	Coquillett, 1904	Nearctic	1	0	0	USA	California	San Bernardino	29 Palms sand dunes, 6 mi. N. on Mesquite Springs Rd	34°13'01"N	116°03'12"W	34.2169	-116.053	537 m	14 May 1981	J. LaSalle	E. M. Fisher	no	USNMENT	nontype	Donated by E. M. Fisher to USNM
USNMENT01830323	Asilidae	Dasypogoninae	Saropogonini	Saropogon	Saropogon semiustus	Coquillett, 1904	Nearctic	0	1	0	USA	California	San Bernardino	29 Palms sand dunes, 6 mi. N. on Mesquite Springs Rd	34°13'01"N	116°03'12"W	34.2169	-116.053	537 m	14 May 1981	J. LaSalle	E. M. Fisher	no	USNMENT	nontype	Donated by E. M. Fisher to USNM
USNMENT01830324	Asilidae	Dasypogoninae	Saropogonini	Saropogon	Saropogon semiustus	Coquillett, 1904	Nearctic	1	0	0	USA	California	San Bernardino	29 Palms sand dunes, 6 mi. N. on Mesquite Springs Rd	34°13'01"N	116°03'12"W	34.2169	-116.053	537 m	14 May 1981	J. LaSalle	E. M. Fisher	no	USNMENT	nontype	Donated by E. M. Fisher to USNM
USNMENT01830084	Asilidae	Dasypogoninae	Saropogonini	Saropogon	Saropogon semiustus	Coquillett, 1904	Nearctic	1	0	0	USA	California	San Bernardino	29 Palms, Mesquite Spring	35°24'4"N	117°1'4"W	35.4014	-117.018	1137 m	06 May 1982	K. Cooper	E. M. Fisher	no	USNMENT	nontype	Donated by E. M. Fisher to USNM
USNMENT01830313	Asilidae	Dasypogoninae	Saropogonini	Saropogon	Saropogon semiustus	Coquillett, 1904	Nearctic	1	0	0	USA	California	San Bernardino	29 Palms, Mesquite Spring	36°58'00"N	117°22'10"W	36.9667	-117.369	562 m	06 May 1982	K. Cooper	E. M. Fisher	no	USNMENT	nontype	Donated by E. M. Fisher to USNM
USNMENT01830312	Asilidae	Dasypogoninae	Saropogonini	Saropogon	Saropogon semiustus	Coquillett, 1904	Nearctic	1	0	0	USA	California	San Bernardino	Mesquite Spring	35°23'9"N	117°9'18"W	35.3861	-117.155	876 m	25 May 1982	J. C. Hall	E. M. Fisher	no	USNMENT	nontype	Donated by E. M. Fisher to USNM
[truncated: 174 more rows]
